# Supplementary material for: Functional Whole Genome Screen of Nutrient-Starved Mycobacterium tuberculosis Identifies Genes Involved in Rifampin Tolerance
Source: Microorganisms. 2023 Sep 9;11(9):2269. doi: 10.3390/microorganisms11092269 (PMC10534295; doi:10.3390/microorganisms11092269)
Supplement: Supplementary file 1 [file microorganisms-11-02269-s001.zip]

Archive with 17 entries (13 files):
- microorganisms-2575757-supplementary/
- microorganisms-2575757-supplementary/Supplementary Data/
- microorganisms-2575757-supplementary/Supplementary Data/Supplemental Fig 1 (1).png
- microorganisms-2575757-supplementary/Supplementary Data/Supplemental Fig 2.png
- microorganisms-2575757-supplementary/Supplementary Data/TableS1_INH.csv
- microorganisms-2575757-supplementary/Supplementary Data/TableS2_RMP.csv
- microorganisms-2575757-supplementary/Supplementary Data/TableS3_INH.csv
- microorganisms-2575757-supplementary/Supplementary Data/TableS4_RMP.csv
- microorganisms-2575757-supplementary/__MACOSX/
- microorganisms-2575757-supplementary/__MACOSX/._Supplementary Data
- microorganisms-2575757-supplementary/__MACOSX/Supplementary Data/
- microorganisms-2575757-supplementary/__MACOSX/Supplementary Data/._Supplemental Fig 1 (1).png
- microorganisms-2575757-supplementary/__MACOSX/Supplementary Data/._Supplemental Fig 2.png
- microorganisms-2575757-supplementary/__MACOSX/Supplementary Data/._TableS1_INH.csv
- microorganisms-2575757-supplementary/__MACOSX/Supplementary Data/._TableS2_RMP.csv
- microorganisms-2575757-supplementary/__MACOSX/Supplementary Data/._TableS3_INH.csv
- microorganisms-2575757-supplementary/__MACOSX/Supplementary Data/._TableS4_RMP.csv
