# Supplementary material for: Functional Whole Genome Screen of Nutrient-Starved Mycobacterium tuberculosis Identifies Genes Involved in Rifampin Tolerance
Source: Microorganisms. 2023 Sep 9;11(9):2269. doi: 10.3390/microorganisms11092269 (PMC10534295; doi:10.3390/microorganisms11092269)
Supplement: Supplementary file 1 [file microorganisms-11-02269-s001.zip › microorganisms-2575757-supplementary/Supplementary Data/TableS2_RMP.csv]

Genomic Feature	Genbank Annotation	Rifampin (0.04ug/mL)- LFC	pval	padj	Prediction
Rv0001	chromosomal replication initiator protein DnaA	-1.41	0.7	0.905	Not Significant
Rv0002	DNA polymerase III subunit beta				Not Significant
Rv0003	DNA replication/repair protein RecF	-0.415	0.684	0.901	Not Significant
Rv0004	hypothetical protein	-0.277	0.379	0.739	Not Significant
Rv0005	DNA gyrase subunit B				Not Significant
Rv0006	DNA gyrase subunit A	-0.686	0.239	0.624	Not Significant
Rv0007	membrane protein	-0.787	0.00146	0.0179	Hypersusceptible
Rvnt01	tRNA-Ile				Not Significant
Rvnt02	tRNA-Ala				Not Significant
Rv0008c	cell wall synthesis protein CwsA	-0.229	0.169	0.527	Not Significant
Rv0009	iron-regulated peptidyl-prolyl cis-trans isomerase PpiA	-0.52	0.00025	0.00387	Hypersusceptible
Rv0010c	membrane protein	-0.309	0.806	0.951	Not Significant
Rv0011c	cell division protein CrgA	-0.245	1.0	1.0	Not Significant
Rv0012	membrane protein	-0.526	0.705	0.907	Not Significant
Rv0013	anthranilate synthase component II	-0.147	0.695	0.902	Not Significant
Rv0014c	serine/threonine-protein kinase PknB				Not Significant
Rv0015c	serine/threonine-protein kinase PknA				Not Significant
Rv0016c	penicillin-binding protein PbpA	-0.296	0.0273	0.179	Not Significant
Rv0017c	cell division protein RodA	-0.565	6.37e-07	1.73e-05	Hypersusceptible
Rv0018c	phosphoserine/threonine phosphatase PstP	-0.366	0.029	0.187	Not Significant
Rv0019c	FHA domain-containing protein FhaB	-0.167	0.211	0.586	Not Significant
Rv0020c	FHA domain-containing protein FhaA	-0.74	0.00045	0.00652	Hypersusceptible
Rv0021c	hypothetical protein	0.138	0.0496	0.26	Not Significant
Rv0022c	transcriptional regulator WhiB5	0.0866	0.386	0.746	Not Significant
Rv0023	transcriptional regulator				Not Significant
Rv0024	NLP/P60 family protein	-0.0728	0.331	0.698	Not Significant
Rv0025	hypothetical protein	0.144	0.374	0.736	Not Significant
Rv0026	hypothetical protein	-0.029	0.202	0.573	Not Significant
Rv0027	hypothetical protein	0.0423	0.829	0.959	Not Significant
Rv0028	hypothetical protein	-0.213	0.394	0.751	Not Significant
Rv0029	hypothetical protein	0.0241	0.721	0.917	Not Significant
Rv0030	hypothetical protein	0.325	0.213	0.588	Not Significant
Rv0032	8-amino-7-oxononanoate synthase	-0.186	0.783	0.947	Not Significant
Rv0033	acyl carrier protein AcpA	-0.161	0.651	0.888	Not Significant
Rv0034	hypothetical protein	-0.113	0.375	0.736	Not Significant
Rv0035	fatty-acid--CoA ligase FadD34	0.0175	0.303	0.678	Not Significant
Rv0036c	hypothetical protein	0.237	0.179	0.542	Not Significant
Rv0037c	MFS-type transporter	-0.268	0.0307	0.194	Not Significant
Rv0038	hypothetical protein	-0.0551	0.455	0.782	Not Significant
Rv0039c	transmembrane protein	0.284	0.389	0.749	Not Significant
Rv0040c	hypothetical protein	0.0336	0.765	0.938	Not Significant
Rv0041	leucine--tRNA ligase	-0.191	0.843	0.964	Not Significant
Rv0042c	transcriptional regulator	-0.0727	0.358	0.726	Not Significant
Rv0043c	HTH-type transcriptional regulator	0.0277	0.265	0.65	Not Significant
Rv0044c	oxidoreductase	0.00909	0.656	0.89	Not Significant
Rv0045c	hydrolase	0.165	0.234	0.614	Not Significant
Rv0046c	inositol-3-phosphate synthase				Not Significant
Rv0047c	hypothetical protein	0.505	0.464	0.788	Not Significant
Rv0048c	membrane protein	-0.0832	0.878	0.974	Not Significant
Rv0049	hypothetical protein	-2.99	8.27e-07	2.19e-05	Hypersusceptible
Rv0050	bifunctional penicillin-insensitive transglycosylase/penicillin-sensitive transpeptidase	-0.302	0.0552	0.28	Not Significant
Rv0051	transmembrane protein	-0.576	2.16e-07	6.5e-06	Hypersusceptible
Rv0052	hypothetical protein	-0.00673	0.399	0.753	Not Significant
Rv0053	30S ribosomal protein S6	0.395	0.936	0.986	Not Significant
Rv0054	single-strand DNA-binding protein				Not Significant
Rv0055	30S ribosomal protein S18	-0.113	0.403	0.755	Not Significant
Rv0056	50S ribosomal protein L9	0.735	0.00121	0.0152	Hypertolerant
Rv0057	hypothetical protein	-0.104	0.564	0.85	Not Significant
Rv0058	replicative DNA helicase				Not Significant
Rv0059	hypothetical protein	-0.00511	0.795	0.948	Not Significant
Rv0060	hypothetical protein	-0.0775	0.705	0.907	Not Significant
Rv0061c	hypothetical protein	-0.33	0.124	0.444	Not Significant
Rv0062	cellulase CelA	0.0338	0.45	0.778	Not Significant
Rv0063	oxidoreductase	0.219	0.219	0.597	Not Significant
Rv0063a	hypothetical protein				Not Significant
Rv0064	transmembrane protein	-0.104	0.155	0.502	Not Significant
Rv0064A	antitoxin VapB1	0.335	0.0207	0.149	Not Significant
Rv0065	ribonuclease VapC1	-0.0166	0.244	0.626	Not Significant
Rv0066c	isocitrate dehydrogenase	-0.0674	0.245	0.626	Not Significant
Rv0067c	transcriptional regulator	-0.118	0.458	0.785	Not Significant
Rv0068	oxidoreductase	-0.0665	0.6	0.864	Not Significant
Rv0069c	L-serine dehydratase	-0.178	0.522	0.822	Not Significant
Rv0070c	serine hydroxymethyltransferase	-0.0344	0.962	0.993	Not Significant
Rv0071	maturase	-0.202	0.853	0.964	Not Significant
Rv0072	glutamine ABC transporter permease	0.11	0.246	0.627	Not Significant
Rv0073	glutamine ABC transporter ATP-binding protein	-0.00109	0.821	0.955	Not Significant
Rv0074	hypothetical protein	-0.207	0.723	0.918	Not Significant
Rv0075	aminotransferase	0.000643	0.328	0.696	Not Significant
Rv0076c	membrane protein	0.252	0.185	0.551	Not Significant
Rv0077c	oxidoreductase	-0.0308	0.184	0.55	Not Significant
Rv0078	transcriptional regulator	-0.406	0.00095	0.0125	Not Significant
Rv0078A	hypothetical protein	0.104	0.676	0.896	Not Significant
Rv0078B	hypothetical protein	0.494	0.276	0.654	Not Significant
Rv0079	hypothetical protein	0.0899	0.54	0.832	Not Significant
Rv0080	hypothetical protein	-0.525	0.589	0.857	Not Significant
Rv0081	HTH-type transcriptional regulator	0.121	0.733	0.924	Not Significant
Rv0082	oxidoreductase	-0.0318	0.722	0.917	Not Significant
Rv0083	oxidoreductase	-0.163	0.427	0.765	Not Significant
Rv0084	formate hydrogenlyase HycD	-0.119	0.95	0.989	Not Significant
Rv0085	hydrogenase HycP	-0.166	0.399	0.753	Not Significant
Rv0086	hydrogenase HycQ	0.000927	0.865	0.968	Not Significant
Rv0087	formate hydrogenase HycE	-0.347	0.0259	0.172	Not Significant
Rv0088	polyketide cyclase/dehydrase	-0.365	0.276	0.654	Not Significant
Rv0089	methyltransferase	-0.0163	0.879	0.974	Not Significant
Rv0090	membrane protein	-0.0239	0.418	0.761	Not Significant
Rv0091	5'-methylthioadenosine/S-adenosylhomocysteine nucleosidase	-0.0983	0.528	0.826	Not Significant
Rv0092	cation transporter ATPase A	0.599	5.42e-07	1.48e-05	Hypertolerant
Rv0093c	membrane protein	0.456	0.066	0.316	Not Significant
Rv0094c	hypothetical protein	-0.107	0.403	0.755	Not Significant
Rv0095c	hypothetical protein	-0.0425	0.168	0.526	Not Significant
Rv0096	PPE family protein PPE1	0.0917	0.592	0.858	Not Significant
Rv0097	oxidoreductase	0.12	0.0556	0.28	Not Significant
Rv0098	fatty acyl CoA thioesterase FcoT	0.0387	0.837	0.962	Not Significant
Rv0099	fatty-acid--CoA ligase FadD10	-0.14	0.442	0.776	Not Significant
Rv0100	hypothetical protein	-0.509	0.0764	0.341	Not Significant
Rv0101	peptide synthetase Nrp	-0.161	0.198	0.567	Not Significant
Rv0102	integral membrane protein				Not Significant
Rv0103c	cation-transporter P-type ATPase B	-0.0832	0.683	0.901	Not Significant
Rv0104	hypothetical protein	-0.0589	0.819	0.954	Not Significant
Rv0105c	50S ribosomal protein L28	0.195	0.629	0.878	Not Significant
Rv0106	hypothetical protein	-0.325	0.0145	0.114	Not Significant
Rv0107c	cation-transporter ATPase I	-0.162	0.038	0.223	Not Significant
Rv0108c	hypothetical protein	0.779	0.737	0.925	Not Significant
Rv0109	PE-PGRS family protein PE_PGRS1	-0.121	0.942	0.987	Not Significant
Rv0110	integral membrane protein	0.00869	0.291	0.666	Not Significant
Rv0111	acyltransferase	-0.652	9.55e-12	7.08e-10	Hypersusceptible
Rv0112	GDP-mannose 4,6-dehydratase	-0.0745	0.749	0.93	Not Significant
Rv0113	phosphoheptose isomerase	-0.0115	0.8	0.948	Not Significant
Rv0114	D-glycero-alpha-D-manno-heptose-1,7-bisphosphate 7-phosphatase	0.276	0.0488	0.259	Not Significant
Rv0115	D-alpha-D-heptose-7-phosphate kinase HddA	-0.0304	0.413	0.758	Not Significant
Rv0115a	hypothetical protein	-0.0377	0.22	0.598	Not Significant
Rv0116c	L,D-transpeptidase LdtA	-0.549	0.00759	0.0721	Not Significant
Rv0117	oxidative stress response regulatory protein OxyS	-0.102	0.485	0.798	Not Significant
Rv0118c	oxalyl-CoA decarboxylase OxcA	-0.0694	0.523	0.823	Not Significant
Rv0119	fatty-acid--CoA ligase FadD7	-0.245	0.405	0.756	Not Significant
Rv0120c	elongation factor G	-0.13	0.855	0.965	Not Significant
Rv0121c	hypothetical protein	-0.257	0.0324	0.2	Not Significant
Rv0122	hypothetical protein	-0.452	0.635	0.881	Not Significant
Rv0123	hypothetical protein	-0.012	0.0857	0.364	Not Significant
Rv0124	PE-PGRS family protein PE_PGRS2	0.0938	0.872	0.972	Not Significant
Rv0125	serine protease PepA	-0.575	0.00134	0.0167	Hypersusceptible
Rv0126	trehalose synthase/amylase TreS	0.502	0.0247	0.169	Not Significant
Rv0127	maltokinase				Not Significant
Rv0128	transmembrane protein	-0.0113	0.826	0.958	Not Significant
Rv0129c	diacylglycerol acyltransferase/mycolyltransferase Ag85C	-1.05	3.67e-17	7.54e-15	Hypersusceptible
Rv0130	3-hydroxyl-thioester dehydratase	0.164	0.62	0.876	Not Significant
Rv0131c	acyl-CoA dehydrogenase FadE1	-0.123	0.569	0.851	Not Significant
Rv0132c	F420-dependent glucose-6-phosphate dehydrogenase	0.0981	0.193	0.561	Not Significant
Rv0133	GCN5-like N-acetyltransferase	-0.176	0.688	0.901	Not Significant
Rv0134	epoxide hydrolase EphF	-0.152	0.204	0.575	Not Significant
Rv0135c	transcriptional regulator	-0.358	0.426	0.765	Not Significant
Rv0136	cytochrome P450 Cyp138	-0.0833	0.791	0.948	Not Significant
Rv0137c	peptide methionine sulfoxide reductase MsrA	-0.315	0.633	0.881	Not Significant
Rv0138	hypothetical protein	0.0751	0.884	0.975	Not Significant
Rv0139	oxidoreductase	-0.0683	0.214	0.59	Not Significant
Rv0140	hypothetical protein	-0.0809	0.61	0.87	Not Significant
Rv0141c	hypothetical protein	-0.272	0.563	0.85	Not Significant
Rv0142	hypothetical protein	0.245	0.839	0.964	Not Significant
Rv0143c	transmembrane protein	-0.0118	0.797	0.948	Not Significant
Rv0144	transcriptional regulator	-0.106	0.462	0.788	Not Significant
Rv0145	S-adenosylmethionine-dependent methyltransferase	-0.272	0.166	0.525	Not Significant
Rv0146	S-adenosylmethionine-dependent methyltransferase	-0.146	0.101	0.395	Not Significant
Rv0147	aldehyde dehydrogenase	0.029	0.237	0.62	Not Significant
Rv0148	short-chain type dehydrogenase/reductase	-0.12	0.366	0.732	Not Significant
Rv0149	quinone oxidoreductase	0.000778	0.28	0.658	Not Significant
Rv0150c	hypothetical protein				Not Significant
Rv0151c	PE family protein PE1	0.0142	0.975	0.998	Not Significant
Rv0152c	PE family protein PE2	-0.0239	0.733	0.924	Not Significant
Rv0153c	phosphotyrosine protein phosphatase	0.193	0.00414	0.0437	Not Significant
Rv0154c	acyl-CoA dehydrogenase FadE2	0.164	0.588	0.856	Not Significant
Rv0155	NAD(P) transhydrogenase subunit alpha PntAa	0.264	0.0704	0.325	Not Significant
Rv0156	NAD(P) transhydrogenase subunit alpha PntAb	1.16	0.0955	0.387	Not Significant
Rv0157	NAD(P) transhydrogenase subunit beta PntB	0.748	0.000169	0.00273	Hypertolerant
Rv0157A	hypothetical protein	-1.08	0.0191	0.141	Not Significant
Rv0158	transcriptional regulator	0.138	0.543	0.834	Not Significant
Rv0159c	PE family protein PE3	-0.129	0.00307	0.0339	Not Significant
Rv0160c	PE family protein PE4	-0.0943	0.0832	0.36	Not Significant
Rv0161	oxidoreductase	0.277	0.00119	0.0151	Not Significant
Rv0162c	zinc-type alcohol dehydrogenase subunit E	0.00254	0.289	0.663	Not Significant
Rv0163	hypothetical protein	-0.000869	0.525	0.823	Not Significant
Rv0164	hypothetical protein	0.249	0.3	0.672	Not Significant
Rv0165c	transcriptional regulator Mce1R	-0.00765	0.85	0.964	Not Significant
Rv0166	fatty-acid--CoA ligase FadD5	0.223	0.0555	0.28	Not Significant
Rv0167	membrane protein	0.669	0.000368	0.00545	Hypertolerant
Rv0168	membrane protein	1.15	1.85e-11	1.24e-09	Hypertolerant
Rv0169	Mce family protein Mce1A	0.909	1.91e-19	6.68e-17	Hypertolerant
Rv0170	Mce family protein Mce1B	1.25	5.92e-12	4.5e-10	Hypertolerant
Rv0171	Mce family protein Mce1C	0.988	9.4e-16	1.49e-13	Hypertolerant
Rv0172	Mce family protein Mce1D	1.03	1.82e-20	9.1e-18	Hypertolerant
Rv0173	Mce family lipoprotein LprK	1.17	1.05e-11	7.52e-10	Hypertolerant
Rv0174	Mce family protein Mce1F	1.15	1.74e-17	4.06e-15	Hypertolerant
Rv0175	Mce associated membrane protein	0.938	2e-05	0.000402	Hypertolerant
Rv0176	Mce associated transmembrane protein	1.24	5.25e-11	3.25e-09	Hypertolerant
Rv0177	Mce associated protein	1.03	9.4e-08	3.19e-06	Hypertolerant
Rv0178	Mce associated membrane protein	0.757	2.04e-06	4.88e-05	Hypertolerant
Rv0179c	lipoprotein LprO	-0.692	4.17e-07	1.17e-05	Hypersusceptible
Rv0180c	transmembrane protein	0.215	0.55	0.839	Not Significant
Rv0181c	hypothetical protein	-0.136	0.363	0.73	Not Significant
Rv0182c	ECF RNA polymerase sigma factor SigG	-0.0832	0.927	0.984	Not Significant
Rv0183	lysophospholipase	0.253	0.000321	0.00484	Not Significant
Rv0184	hypothetical protein	-0.269	0.177	0.539	Not Significant
Rv0185	hypothetical protein	-0.0857	0.971	0.998	Not Significant
Rv0186	beta-glucosidase BglS	0.0109	0.561	0.848	Not Significant
Rv0186A	metallothionein	-0.282	0.115	0.424	Not Significant
Rv0187	O-methyltransferase	-0.303	0.112	0.417	Not Significant
Rv0188	transmembrane protein	-0.0599	0.502	0.811	Not Significant
Rv0189c	dihydroxy-acid dehydratase				Not Significant
Rv0190	hypothetical protein	0.0105	0.927	0.984	Not Significant
Rv0191	MFS-type transporter	-0.554	8.48e-07	2.23e-05	Hypersusceptible
Rv0192	hypothetical protein	-0.0278	0.256	0.639	Not Significant
Rv0193c	hypothetical protein	-0.0747	0.568	0.851	Not Significant
Rv0194	multidrug ABC transporter ATPase/permease	-0.0161	0.414	0.758	Not Significant
Rv0195	two component transcriptional regulator	-0.0291	0.331	0.698	Not Significant
Rv0196	HTH-type transcriptional regulator	0.223	0.594	0.86	Not Significant
Rv0197	oxidoreductase	-0.134	0.528	0.826	Not Significant
Rv0198c	zinc metalloprotease	-0.147	0.452	0.78	Not Significant
Rv0199	membrane protein	1.14	1.26e-07	4.12e-06	Hypertolerant
Rv0200	transmembrane protein	1.61	0.00196	0.0228	Hypertolerant
Rv0201c	hypothetical protein	-0.549	0.000258	0.00397	Hypersusceptible
Rv0202c	transmembrane transport protein MmpL11	-1.49	4.8e-30	8.39e-27	Hypersusceptible
Rv0203	hypothetical protein	0.065	0.286	0.663	Not Significant
Rv0204c	transmembrane protein	-0.576	1.24e-07	4.09e-06	Hypersusceptible
Rv0205	transmembrane protein	-0.139	0.469	0.79	Not Significant
Rv0206c	transmembrane transport protein MmpL3	-0.245	1.0	1.0	Not Significant
Rv0207c	hypothetical protein	0.0245	0.688	0.901	Not Significant
Rv0208c	tRNA (guanine-N(7)-)-methyltransferase	0.544	0.205	0.577	Not Significant
Rv0209	hypothetical protein	0.0632	0.275	0.654	Not Significant
Rv0210	hypothetical protein	-0.155	0.221	0.598	Not Significant
Rv0211	phosphoenolpyruvate carboxykinase	-0.147	0.00729	0.0702	Not Significant
Rv0212c	transcriptional regulator NadR	0.125	0.369	0.732	Not Significant
Rv0213c	methyltransferase	-0.24	0.031	0.196	Not Significant
Rv0214	fatty-acid--CoA ligase FadD4	-0.193	0.229	0.609	Not Significant
Rv0216	hydratase	-0.157	0.605	0.868	Not Significant
Rv0217c	esterase LipW	0.0638	0.952	0.989	Not Significant
Rv0218	transmembrane protein	-0.0891	0.279	0.658	Not Significant
Rv0219	transmembrane protein	-0.0391	0.838	0.963	Not Significant
Rv0220	esterase LipC	-0.225	0.0278	0.181	Not Significant
Rv0221	diacyglycerol O-acyltransferase	-0.0436	0.446	0.778	Not Significant
Rv0222	enoyl-CoA hydratase EchA1	0.174	0.0627	0.306	Not Significant
Rv0223c	aldehyde dehydrogenase	-0.118	0.474	0.794	Not Significant
Rv0224c	methyltransferase	0.228	0.233	0.614	Not Significant
Rv0225	hypothetical protein				Not Significant
Rv0226c	transmembrane protein	-0.0322	0.987	1.0	Not Significant
Rv0227c	membrane protein				Not Significant
Rv0228	acyltransferase				Not Significant
Rv0229c	hypothetical protein	-0.0424	0.989	1.0	Not Significant
Rv0230c	phosphotriesterase	0.102	0.408	0.756	Not Significant
Rv0231	acyl-CoA dehydrogenase FadE4	-0.067	0.229	0.609	Not Significant
Rv0232	transcriptional regulator	-0.209	0.0518	0.267	Not Significant
Rv0233	ribonucleoside-diphosphate reductase subunit beta NrdB	-0.182	0.101	0.395	Not Significant
Rv0234c	succinate-semialdehyde dehydrogenase	-0.102	0.905	0.978	Not Significant
Rv0235c	transmembrane protein	-0.534	7.8e-05	0.00137	Hypersusceptible
Rv0236c	alpha-(1->3)-arabinofuranosyltransferase	-0.239	0.0494	0.26	Not Significant
Rv0236A	hypothetical protein	0.158	0.364	0.73	Not Significant
Rv0237	lipoprotein LpqI	-0.043	0.235	0.616	Not Significant
Rv0238	transcriptional regulator	0.79	6.04e-08	2.17e-06	Hypertolerant
Rv0239	antitoxin VapB24	-0.445	0.161	0.513	Not Significant
Rv0240	ribonuclease VapC24	-0.272	0.0111	0.0957	Not Significant
Rv0241c	3-hydroxyacyl-thioester dehydratase HtdX	-0.201	0.691	0.902	Not Significant
Rv0242c	3-oxoacyl-ACP reductase FabG	-0.382	0.0796	0.35	Not Significant
Rv0243	acetyl-CoA acetyltransferase FadA	-0.302	0.105	0.401	Not Significant
RVnc0008	Putative small regulatory RNA	0.294	0.169	0.528	Not Significant
Rv0244c	acyl-CoA dehydrogenase FadE5	-0.245	1.0	1.0	Not Significant
Rv0245	oxidoreductase	0.452	0.0382	0.224	Not Significant
Rv0246	integral membrane protein	-0.0194	0.0739	0.335	Not Significant
Rv0247c	succinate dehydrogenase iron-sulfur subunit	-0.14	0.754	0.933	Not Significant
Rv0248c	succinate dehydrogenase flavoprotein subunit	0.39	3.32e-06	7.49e-05	Not Significant
Rv0249c	succinate dehydrogenase membrane anchor subunit	0.362	1.79e-05	0.000363	Not Significant
Rv0250c	hypothetical protein	-0.228	0.778	0.945	Not Significant
Rv0251c	heat shock protein	-0.00921	0.611	0.87	Not Significant
Rv0252	nitrite reductase large subunit NirB	-0.207	0.326	0.695	Not Significant
Rv0253	nitrite reductase small subunit NirD	0.109	0.784	0.948	Not Significant
Rv0254c	bifunctional cobinamide kinase/cobinamide phosphate guanylyltransferase	0.029	0.699	0.904	Not Significant
Rv0255c	cobyric acid synthase	-0.0653	0.645	0.885	Not Significant
Rv0256c	PPE family protein PPE2	-0.0557	0.98	0.998	Not Significant
Rv0257	hypothetical protein	-0.159	0.702	0.905	Not Significant
Rv0258c	hypothetical protein	-0.0572	0.17	0.529	Not Significant
Rv0259c	hypothetical protein	-0.378	0.625	0.877	Not Significant
Rv0260c	transcriptional regulator	-0.0281	0.328	0.696	Not Significant
Rv0261c	nitrate/nitrite transporter	-0.066	0.842	0.964	Not Significant
Rv0262c	aminoglycoside 2'-N-acetyltransferase	0.0502	0.885	0.975	Not Significant
Rv0263c	hypothetical protein	0.0206	0.642	0.883	Not Significant
Rv0264c	hypothetical protein	0.0567	0.853	0.964	Not Significant
Rv0265c	iron ABC transporter substrate-binding lipoprotein	-0.19	0.0304	0.193	Not Significant
Rv0266c	5-oxoprolinase OplA	-0.0206	0.673	0.896	Not Significant
Rv0267	nitrite extrusion protein NarU	-0.229	0.4	0.753	Not Significant
Rv0268c	hypothetical protein	-0.092	0.0694	0.324	Not Significant
Rv0269c	hypothetical protein	-0.187	0.901	0.978	Not Significant
Rv0270	fatty-acid--CoA ligase FadD2	0.454	2.41e-10	1.34e-08	Not Significant
Rv0271c	acyl-CoA dehydrogenase FadE6	-0.252	0.000259	0.00397	Not Significant
Rv0272c	hypothetical protein	-0.0242	0.653	0.888	Not Significant
Rv0273c	transcriptional regulator	0.148	0.0927	0.381	Not Significant
Rv0274	hypothetical protein	-0.116	0.168	0.526	Not Significant
Rv0275c	transcriptional regulator	0.215	0.909	0.979	Not Significant
Rv0276	hypothetical protein	0.0543	0.83	0.96	Not Significant
Rv0277c	ribonuclease VapC25	-0.147	0.168	0.526	Not Significant
Rv0278c	PE-PGRS family protein PE_PGRS3	-0.0878	0.476	0.795	Not Significant
Rv0279c	PE-PGRS family protein PE_PGRS4	-0.202	0.0388	0.225	Not Significant
Rv0280	PPE family protein PPE3	0.3	0.0134	0.107	Not Significant
Rv0281	S-adenosylmethionine-dependent methyltransferase	0.0167	0.567	0.851	Not Significant
Rv0282	ESX-3 secretion system protein EccA	-0.0363	0.459	0.785	Not Significant
Rv0283	ESX-3 secretion system protein EccB3				Not Significant
Rv0284	ESX-3 secretion system protein EccC3				Not Significant
Rv0285	PE family protein PE5				Not Significant
Rv0286	PPE family protein PPE4	-0.0263	0.711	0.91	Not Significant
Rv0287	ESAT-6 like protein EsxG				Not Significant
Rv0288	ESAT-6-like protein EsxH				Not Significant
Rv0289	ESX-3 secretion-associated protein EspG3	-0.73	0.4	0.753	Not Significant
Rv0290	ESX-3 secretion system protein EccD				Not Significant
Rv0291	membrane-anchored mycosin MycP				Not Significant
Rv0292	ESX-3 secretion system protein EccE	-0.00598	0.667	0.893	Not Significant
Rv0293c	hypothetical protein	0.153	0.0261	0.172	Not Significant
Rv0294	trans-aconitate methyltransferase	-0.166	0.841	0.964	Not Significant
Rv0295c	hypothetical protein	-0.255	0.0205	0.148	Not Significant
Rv0296c	sulfatase	-0.0339	0.371	0.733	Not Significant
Rv0297	PE-PGRS family protein PE_PGRS5	0.0884	0.323	0.693	Not Significant
Rv0298	antitoxin	-0.12	0.138	0.474	Not Significant
Rv0299	toxin	-0.271	0.288	0.663	Not Significant
Rv0300	antitoxin VapB2	-0.0203	0.507	0.812	Not Significant
Rv0301	ribonuclease VapC2	0.0175	0.406	0.756	Not Significant
Rv0302	transcriptional regulator	-0.219	0.209	0.584	Not Significant
Rv0303	dehydrogenase/reductase	-0.147	0.254	0.637	Not Significant
Rv0304c	PPE family protein PPE5	-0.0608	0.868	0.97	Not Significant
Rv0305c	PPE family protein PPE6	-0.0909	0.627	0.877	Not Significant
Rv0306	oxidoreductase	-0.121	0.463	0.788	Not Significant
Rv0307c	hypothetical protein	-0.12	0.282	0.66	Not Significant
Rv0308	integral membrane protein	-0.292	0.0893	0.373	Not Significant
Rv0309	hypothetical protein	-0.985	1.28e-07	4.13e-06	Hypersusceptible
Rv0310c	hypothetical protein	-0.244	0.952	0.989	Not Significant
Rv0311	hypothetical protein	-0.0175	0.111	0.415	Not Significant
Rv0312	hypothetical protein	-0.38	0.00331	0.0364	Not Significant
Rv0313	hypothetical protein	0.141	0.54	0.832	Not Significant
Rv0314c	membrane protein	-0.225	0.917	0.982	Not Significant
Rv0315	beta-1,3-glucanase	0.469	0.000493	0.007	Not Significant
Rv0316	muconolactone isomerase	0.345	0.348	0.716	Not Significant
Rv0317c	glycerophosphoryl diester phosphodiesterase GlpQ	-0.0456	0.997	1.0	Not Significant
Rvnt04	tRNA-Gly	1.12	0.086	0.365	Not Significant
Rv0318c	integral membrane protein	-0.324	0.641	0.883	Not Significant
Rv0319	pyrrolidone-carboxylate peptidase	0.0528	0.665	0.892	Not Significant
Rv0320	hypothetical protein	-0.155	0.674	0.896	Not Significant
Rv0321	deoxycytidine triphosphate deaminase	0.308	0.293	0.668	Not Significant
Rv0322	UDP-glucose 6-dehydrogenase UdgA	-0.0915	0.129	0.454	Not Significant
Rv0323c	hypothetical protein	0.0601	0.379	0.739	Not Significant
Rv0324	transcriptional regulator	0.0374	0.108	0.409	Not Significant
Rv0325	hypothetical protein	-0.292	0.276	0.654	Not Significant
Rv0326	hypothetical protein	0.0261	0.145	0.486	Not Significant
Rv0327c	cytochrome P450 Cyp135A1	-0.145	0.799	0.948	Not Significant
Rv0328	transcriptional regulator	-0.245	0.428	0.765	Not Significant
Rv0329c	hypothetical protein	-0.121	0.259	0.642	Not Significant
Rv0330c	hypothetical protein	-0.109	0.128	0.452	Not Significant
Rv0331	dehydrogenase/reductase	0.141	0.418	0.761	Not Significant
Rv0332	hypothetical protein	-0.223	0.00102	0.0131	Not Significant
Rv0333	hypothetical protein	0.0022	0.763	0.936	Not Significant
Rv0334	glucose-1-phosphate thymidylyltransferase	-0.342	0.392	0.751	Not Significant
Rv0335c	PE family protein PE6	-0.256	0.923	0.984	Not Significant
Rv0336	hypothetical protein	-0.136	0.427	0.765	Not Significant
Rv0337c	aspartate aminotransferase	0.256	0.334	0.701	Not Significant
Rv0338c	iron-sulfur-binding reductase				Not Significant
Rv0339c	transcriptional regulator	0.0709	0.162	0.515	Not Significant
Rv0340	hypothetical protein	0.179	0.189	0.555	Not Significant
Rv0341	isoniazid inducible protein IniB	0.0589	0.332	0.699	Not Significant
Rv0342	isoniazid inductible protein IniA	-0.0242	0.833	0.96	Not Significant
Rv0343	iIsoniazid inductible protein IniC	0.356	0.325	0.695	Not Significant
Rv0344c	lipoprotein LpqJ	-0.259	0.172	0.531	Not Significant
Rv0345	hypothetical protein	0.0808	0.766	0.938	Not Significant
Rv0346c	L-asparagine permease	0.368	1.5e-05	0.000313	Not Significant
Rv0347	membrane protein	-0.244	0.606	0.868	Not Significant
Rv0348	transcriptional regulator	0.0137	0.513	0.816	Not Significant
Rv0349	hypothetical protein	0.0302	0.873	0.972	Not Significant
Rv0350	chaperone protein DnaK				Not Significant
Rv0351	stress response protein GrpE	-1.53	0.739	0.925	Not Significant
Rv0352	chaperone protein DnaJ	0.173	0.125	0.444	Not Significant
Rv0353	heat shock protein transcriptional repressor HspR	0.0246	0.183	0.55	Not Significant
Rv0354c	PPE family protein PPE7	-0.215	0.568	0.851	Not Significant
Rv0355c	PPE family protein PPE8	-0.0719	0.115	0.425	Not Significant
Rv0356c	hypothetical protein	0.343	0.0833	0.36	Not Significant
Rv0357c	adenylosuccinate synthetase				Not Significant
Rv0358	hypothetical protein	-0.082	0.772	0.941	Not Significant
Rv0359	zinc metalloprotease	-0.165	0.308	0.679	Not Significant
Rv0360c	hypothetical protein	-0.0536	0.629	0.878	Not Significant
Rv0361	membrane protein	-0.473	0.0892	0.373	Not Significant
Rv0362	Mg2+ transport transmembrane protein MgtE	0.614	0.000106	0.00177	Hypertolerant
Rv0363c	fructose-bisphosphate aldolase	-0.107	0.626	0.877	Not Significant
Rv0364	transmembrane protein	-0.0828	0.575	0.851	Not Significant
Rv0365c	hypothetical protein	-0.123	0.774	0.943	Not Significant
Rv0366c	hypothetical protein	-0.0254	0.15	0.493	Not Significant
Rv0367c	hypothetical protein	-0.611	0.124	0.444	Not Significant
Rv0368c	hypothetical protein	0.0203	0.0572	0.286	Not Significant
Rv0369c	membrane oxidoreductase	-0.264	0.875	0.973	Not Significant
Rv0370c	oxidoreductase	-0.195	0.157	0.505	Not Significant
Rv0371c	hypothetical protein	-1.05	0.0662	0.316	Not Significant
Rv0372c	hypothetical protein	1.01	0.691	0.902	Not Significant
Rv0373c	carbon monoxyde dehydrogenase large subunit	-0.0337	0.361	0.728	Not Significant
Rv0374c	carbon monoxyde dehydrogenase small subunit	-0.0177	0.673	0.896	Not Significant
Rv0375c	carbon monoxyde dehydrogenase medium subunit	0.0976	0.615	0.873	Not Significant
Rv0376c	hypothetical protein	0.0669	0.947	0.989	Not Significant
Rv0377	HTH-type transcriptional regulator	-0.0834	0.456	0.782	Not Significant
Rv0378	hypothetical protein	0.0593	0.314	0.683	Not Significant
Rv0379	protein translocase subunit SecE	0.21	0.585	0.856	Not Significant
Rv0380c	RNA methyltransferase	-0.342	0.0449	0.246	Not Significant
Rv0381c	hypothetical protein	0.102	0.818	0.953	Not Significant
Rv0382c	orotate phosphoribosyltransferase	-0.967	0.0607	0.299	Not Significant
Rv0383c	hypothetical protein	0.462	0.0814	0.355	Not Significant
Rv0384c	chaperone protein ClpB				Not Significant
Rv0385	monooxygenase	-0.399	2.84e-08	1.1e-06	Not Significant
Rv0386	transcriptional regulator	-0.0874	0.576	0.851	Not Significant
Rv0389	phosphoribosylglycinamide formyltransferase PurT	0.0632	0.619	0.875	Not Significant
Rv0390	hypothetical protein	-0.214	0.0571	0.286	Not Significant
Rv0391	O-succinylhomoserine sulfhydrylase	-0.0209	0.176	0.538	Not Significant
Rv0392c	NADH dehydrogenase NdhA	0.514	4.93e-05	0.000883	Hypertolerant
Rv0393	hypothetical protein	-0.0108	0.307	0.679	Not Significant
Rv0394c	hypothetical protein	-0.246	0.103	0.397	Not Significant
Rv0395	hypothetical protein	-0.0419	0.332	0.699	Not Significant
Rv0396	hypothetical protein	0.0695	0.981	0.998	Not Significant
Rv0397	hypothetical protein	0.972	0.0854	0.364	Not Significant
Rv0397A	hypothetical protein	0.00845	0.736	0.925	Not Significant
Rv0398c	hypothetical protein	0.508	0.58	0.852	Not Significant
Rv0399c	lipoprotein LpqK	-0.199	0.79	0.948	Not Significant
Rv0400c	acyl-CoA dehydrogenase FadE7	-0.0438	0.357	0.725	Not Significant
Rv0401	transmembrane protein	0.166	0.508	0.813	Not Significant
Rv0402c	transmembrane transport protein MmpL1	-0.0507	0.0135	0.107	Not Significant
Rv0403c	membrane protein MmpS1	0.019	0.895	0.977	Not Significant
Rv0404	long-chain-fatty-acid--AMP ligase FadD30	-0.112	0.49	0.802	Not Significant
Rv0405	membrane bound polyketide synthase	-0.0473	0.161	0.514	Not Significant
Rv0406c	beta lactamase-like protein	-0.298	0.0533	0.273	Not Significant
Rv0407	F420-dependent glucose-6-phosphate dehydrogenase	-0.186	0.346	0.713	Not Significant
Rv0408	phosphate acetyltransferase	-0.00835	0.452	0.78	Not Significant
Rv0409	acetate kinase	-0.208	0.894	0.977	Not Significant
Rv0410c	serine/threonine-protein kinase PknG	-0.46	0.0909	0.377	Not Significant
Rv0411c	glutamine-binding lipoprotein GlnH	-0.245	1.0	1.0	Not Significant
Rv0412c	membrane protein	-0.245	1.0	1.0	Not Significant
Rv0413	8-oxo-dGTP diphosphatase	0.338	0.0637	0.31	Not Significant
Rv0414c	thiamine-phosphate synthase				Not Significant
Rv0415	thiamine biosynthesis oxidoreductase ThiO				Not Significant
Rv0416	sulfur carrier protein ThiS				Not Significant
Rv0417	thiazole synthase				Not Significant
Rv0418	lipoprotein aminopeptidase LpqL	-0.259	0.155	0.502	Not Significant
Rv0419	lipoprotein peptidase LpqM	-0.194	0.375	0.736	Not Significant
Rv0420c	transmembrane protein	-0.106	0.721	0.917	Not Significant
Rv0421c	hypothetical protein	-0.453	0.0846	0.362	Not Significant
Rv0422c	hydroxymethylpyrimidine/phosphomethylpyrimidine kinase				Not Significant
Rv0423c	phosphomethylpyrimidine synthase	0.0657	0.782	0.947	Not Significant
Rv0424c	hypothetical protein	-0.0737	0.27	0.65	Not Significant
Rv0425c	metal cation transporting ATPase H	0.0881	0.695	0.902	Not Significant
Rv0426c	transmembrane protein	-0.279	0.276	0.654	Not Significant
Rv0427c	exodeoxyribonuclease III protein XthA	-0.386	0.378	0.739	Not Significant
Rv0428c	GCN5-like N-acetyltransferase	-0.0164	0.507	0.812	Not Significant
Rv0429c	polypeptide deformylase	0.0371	0.485	0.798	Not Significant
Rv0430	hypothetical protein				Not Significant
Rv0431	tuberculin-like peptide	-0.419	0.116	0.425	Not Significant
Rv0432	superoxide dismutase	-0.549	0.000699	0.00958	Hypersusceptible
Rv0433	carboxylate-amine ligase	-0.074	0.796	0.948	Not Significant
Rv0434	hypothetical protein	-0.0175	0.697	0.904	Not Significant
Rv0435c	ATPase	0.00247	0.895	0.977	Not Significant
Rv0436c	CDP-diacylglycerol--serine O-phosphatidyltransferase	-0.265	0.0693	0.324	Not Significant
Rv0437c	phosphatidylserine decarboxylase	-0.165	0.541	0.832	Not Significant
Rv0438c	molybdopterin molybdenumtransferase	-0.00247	0.231	0.611	Not Significant
Rv0439c	dehydrogenase/reductase	-0.272	0.00934	0.0842	Not Significant
Rv0440	molecular chaperone GroEL				Not Significant
Rv0441c	hypothetical protein	-0.154	0.376	0.737	Not Significant
Rv0442c	PPE family protein PPE10	-0.227	0.397	0.753	Not Significant
Rv0443	hypothetical protein	-0.287	0.0702	0.325	Not Significant
Rv0444c	anti-sigma-K factor RskA	-0.35	0.0076	0.0721	Not Significant
Rv0445c	ECF RNA polymerase sigma factor SigK	0.0868	0.606	0.868	Not Significant
Rv0446c	transmembrane protein	0.178	0.0465	0.253	Not Significant
Rv0447c	cyclopropane-fatty-acyl-phospholipid synthase UfaA	-0.164	0.105	0.401	Not Significant
Rv0448c	hypothetical protein	-0.0922	0.44	0.774	Not Significant
Rv0449c	hypothetical protein	-0.187	0.0131	0.106	Not Significant
Rv0450c	transmembrane transport protein MmpL4	-0.166	0.916	0.981	Not Significant
Rv0451c	membrane protein MmpS4	-0.509	0.0616	0.302	Not Significant
Rv0452	transcriptional regulator	-0.174	0.368	0.732	Not Significant
Rv0453	PPE family protein PPE11	0.0238	0.991	1.0	Not Significant
Rv0455c	hypothetical protein	0.282	0.528	0.826	Not Significant
Rv0456c	enoyl-CoA hydratase EchA2	0.00297	0.838	0.963	Not Significant
Rv0456A	toxin MazF1	-0.0857	0.564	0.85	Not Significant
Rv0456B	antitoxin MazE1	-0.286	0.224	0.602	Not Significant
Rv0457c	peptidase	-0.0298	0.647	0.886	Not Significant
Rv0458	aldehyde dehydrogenase	-0.11	0.652	0.888	Not Significant
Rv0459	hypothetical protein	0.306	0.031	0.196	Not Significant
Rv0460	hypothetical protein	0.166	0.0428	0.24	Not Significant
Rv0461	transmembrane protein	-0.205	0.296	0.671	Not Significant
Rv0462	dihydrolipoamide dehydrogenase				Not Significant
Rv0463	membrane protein	-0.00171	0.465	0.79	Not Significant
Rv0464c	hypothetical protein	0.285	0.0117	0.098	Not Significant
Rv0465c	HTH-type transcriptional regulator	-0.0616	0.572	0.851	Not Significant
Rv0466	hypothetical protein	-0.15	0.122	0.44	Not Significant
Rv0467	isocitrate lyase	0.39	0.00669	0.0656	Not Significant
Rv0468	3-hydroxybutyryl-CoA dehydrogenase	0.263	0.0117	0.098	Not Significant
Rv0469	mycolic acid synthase UmaA	-0.121	0.216	0.591	Not Significant
Rv0470c	cyclopropane mycolic acid synthase	0.447	0.016	0.123	Not Significant
Rv0470A	hypothetical protein	0.229	0.0476	0.256	Not Significant
Rv0471c	hypothetical protein	-0.0176	0.828	0.959	Not Significant
Rv0472c	HTH-type transcriptional regulator	-2.29	9.8e-09	4.23e-07	Hypersusceptible
Rv0473	transmembrane protein	-0.0651	0.635	0.881	Not Significant
Rv0474	HTH-type transcriptional regulator	-0.916	6.6e-05	0.00117	Hypersusceptible
Rv0475	heparin binding hemagglutinin HbhA	-0.149	0.0117	0.098	Not Significant
Rv0476	transmembrane protein	-0.216	0.273	0.653	Not Significant
Rv0477	hypothetical protein	-0.0316	0.982	0.998	Not Significant
Rv0478	2-deoxyribose-5-phosphate aldolase	0.057	0.619	0.875	Not Significant
Rv0479c	membrane protein	-0.337	0.95	0.989	Not Significant
Rv0480c	amidohydrolase	0.154	0.751	0.931	Not Significant
Rv0481c	hypothetical protein	-0.257	0.251	0.633	Not Significant
Rv0482	UDP-N-acetylenolpyruvoylglucosamine reductase	-0.635	0.0958	0.388	Not Significant
Rv0483	lipoprotein LprQ	-0.511	3.66e-08	1.38e-06	Hypersusceptible
Rv0484c	short-chain type oxidoreductase	0.111	0.448	0.778	Not Significant
Rv0485	transcriptional regulator	0.457	1.32e-06	3.3e-05	Not Significant
Rv0486	D-inositol 3-phosphate glycosyltransferase	-0.0122	0.289	0.663	Not Significant
Rv0487	hypothetical protein	0.238	0.712	0.911	Not Significant
Rv0488	amino acid transporter	-0.0299	0.437	0.772	Not Significant
Rv0489	2,3-bisphosphoglycerate-dependent phosphoglycerate mutase	-0.000392	0.898	0.978	Not Significant
Rv0490	two component sensor histidine kinase SenX3	0.0827	0.432	0.768	Not Significant
Rv0491	two component sensory transduction protein RegX	0.696	0.0426	0.24	Not Significant
Rv0492c	GMC-type oxidoreductase	-0.00199	0.446	0.778	Not Significant
Rv0492A	hypothetical protein	-0.0231	0.725	0.919	Not Significant
Rv0493c	hypothetical protein	-0.134	0.74	0.926	Not Significant
Rv0494	HTH-type transcriptional regulator	-0.354	0.124	0.444	Not Significant
Rv0495c	hypothetical protein	-0.243	0.747	0.93	Not Significant
Rv0496	hypothetical protein	-0.343	0.0181	0.135	Not Significant
Rv0497	transmembrane protein	-1.27	2.59e-09	1.22e-07	Hypersusceptible
Rv0498	hypothetical protein	0.0964	0.11	0.415	Not Significant
Rv0499	hypothetical protein	0.133	0.149	0.493	Not Significant
Rv0500	pyrroline-5-carboxylate reductase	-0.62	0.536	0.829	Not Significant
Rv0500A	DNA-binding protein	-0.651	0.00912	0.0823	Not Significant
Rv0501	UDP-glucose 4-epimerase GalE	0.136	0.406	0.756	Not Significant
Rv0502	hypothetical protein	0.00294	0.882	0.975	Not Significant
Rv0503c	cyclopropane mycolic acid synthase	-1.64	6.81e-19	1.98e-16	Hypersusceptible
Rv0504c	hypothetical protein	-0.286	0.914	0.981	Not Significant
Rv0505c	phosphoserine phosphatase SerB	0.193	0.225	0.603	Not Significant
Rv0506	membrane protein MmpS2	-0.0802	0.219	0.597	Not Significant
Rv0507	transmembrane transport protein MmpL2	-0.0375	0.0415	0.236	Not Significant
Rv0508	hypothetical protein	1.21	8.54e-05	0.00147	Hypertolerant
Rv0509	glutamyl-tRNA reductase				Not Significant
Rv0510	porphobilinogen deaminase	-1.01	0.828	0.959	Not Significant
Rv0511	uroporphyrin-III C-methyltransferase				Not Significant
Rv0512	delta-aminolevulinic acid dehydratase	-0.0576	0.925	0.984	Not Significant
Rv0513	transmembrane protein	1.01	3.8e-06	8.47e-05	Hypertolerant
Rv0514	transmembrane protein	-0.685	0.0422	0.239	Not Significant
Rv0515	hypothetical protein	-0.111	0.0994	0.395	Not Significant
Rv0516c	anti-anti-sigma factor	-0.477	0.0127	0.103	Not Significant
Rv0517	acyltransferase	-0.484	1.03e-05	0.000219	Not Significant
Rv0518	hypothetical protein	-0.291	0.000149	0.00243	Not Significant
Rv0519c	membrane protein	-0.47	2.32e-05	0.000454	Not Significant
Rv0522	GABA permease GabP	-0.0437	0.831	0.96	Not Significant
Rv0523c	hypothetical protein	-0.00197	0.809	0.952	Not Significant
Rv0524	glutamate-1-semialdehyde 2,1-aminomutase				Not Significant
Rv0525	hypothetical protein	0.0804	0.359	0.727	Not Significant
Rv0526	thioredoxin				Not Significant
Rv0527	cytochrome C-type biogenesis protein CcdA				Not Significant
Rv0528	transmembrane protein				Not Significant
Rv0529	cytochrome C-type biogenesis protein CcsA				Not Significant
Rv0530	hypothetical protein	-0.314	0.00637	0.0631	Not Significant
Rv0530A	hypothetical protein	0.69	0.00413	0.0437	Hypertolerant
Rv0531	membrane protein				Not Significant
Rv0532	PE-PGRS family protein PE_PGRS6	-0.0296	0.247	0.627	Not Significant
Rv0533c	3-oxoacyl-ACP synthase III	-0.0236	0.967	0.996	Not Significant
Rv0534c	1,4-dihydroxy-2-naphthoate octaprenyltransferase	-0.895	0.105	0.401	Not Significant
Rv0535	5'-methylthioadenosine phosphorylase	0.218	0.118	0.429	Not Significant
Rv0536	UDP-glucose 4-epimerase GalE	-0.144	0.793	0.948	Not Significant
Rv0537c	integral membrane protein	0.0233	0.266	0.65	Not Significant
Rv0538	membrane protein	-0.221	0.0356	0.212	Not Significant
Rv0539	dolichyl-phosphate sugar synthase	0.427	0.149	0.493	Not Significant
Rv0540	hypothetical protein	0.04	0.554	0.842	Not Significant
Rv0541c	integral membrane protein	-0.383	0.263	0.648	Not Significant
Rv0542c	2-succinylbenzoic acid--CoA ligase	-0.223	0.379	0.739	Not Significant
Rv0543c	hypothetical protein				Not Significant
Rv0544c	transmembrane protein	-0.0606	0.95	0.989	Not Significant
Rv0545c	low-affinity inorganic phosphate transporter	0.304	0.0188	0.139	Not Significant
Rv0546c	hypothetical protein	0.22	0.0271	0.177	Not Significant
Rv0547c	oxidoreductase	0.152	0.151	0.495	Not Significant
Rv0548c	1,4-dihydroxy-2-naphthoyl-CoA synthase	-0.206	0.386	0.746	Not Significant
Rv0549c	ribonuclease VapC3	-0.504	0.389	0.749	Not Significant
Rv0550c	antitoxin VapB3	-0.201	0.993	1.0	Not Significant
Rv0551c	fatty-acid--CoA ligase FadD8	-0.0528	0.905	0.978	Not Significant
Rv0552	hypothetical protein	-0.058	0.991	1.0	Not Significant
Rv0553	muconate cycloisomerase	0.0594	0.894	0.977	Not Significant
Rv0554	non-heme bromoperoxidase BpoC	-0.142	0.588	0.856	Not Significant
Rv0555	bifunctional 2-succinyl-6-hydroxy-2,4-cyclohexadiene-1-carboxylate synthase/2-oxoglutarate decarboxylase				Not Significant
Rv0556	transmembrane protein				Not Significant
Rv0557	GDP-mannose-dependent alpha-mannosyltransferase	-0.357	0.667	0.893	Not Significant
Rv0558	demethylmenaquinone methyltransferase	0.395	0.367	0.732	Not Significant
Rv0559c	hypothetical protein	0.11	0.87	0.971	Not Significant
Rv0560c	benzoquinone methyltransferase	-0.186	0.418	0.761	Not Significant
Rv0561c	oxidoreductase	-0.265	0.427	0.765	Not Significant
Rv0562	polyprenyl-diphosphate synthase GrcC	-0.971	0.14	0.476	Not Significant
Rv0563	protease HtpX	-0.256	0.842	0.964	Not Significant
Rv0564c	glycerol-3-phosphate dehydrogenase	0.137	0.135	0.468	Not Significant
Rv0565c	monooxygenase	-0.0373	0.551	0.84	Not Significant
Rv0566c	hypothetical protein	-0.166	0.664	0.892	Not Significant
Rvnt05	tRNA-Tyr				Not Significant
Rv0567	methyltransferase/methylase	-0.0307	0.94	0.987	Not Significant
Rv0568	cytochrome P450 Cyp135B1	0.317	0.0153	0.119	Not Significant
Rv0569	hypothetical protein	0.442	0.0109	0.0946	Not Significant
Rv0570	vitamin B12-dependent ribonucleoside-diphosphate reductase	-0.082	0.154	0.5	Not Significant
Rv0571c	hypothetical protein	-0.233	0.127	0.448	Not Significant
Rv0572c	hypothetical protein	0.121	0.201	0.572	Not Significant
Rv0573c	nicotinic acid phosphoribosyltransferase PncB2	0.157	0.958	0.991	Not Significant
Rv0574c	hypothetical protein	-0.0849	0.842	0.964	Not Significant
Rv0575c	oxidoreductase	0.102	0.269	0.65	Not Significant
Rv0576	transcriptional regulator	0.172	0.898	0.978	Not Significant
Rv0577	hypothetical protein	-0.0164	0.753	0.932	Not Significant
Rv0578c	PE-PGRS family protein PE_PGRS7	-0.185	0.904	0.978	Not Significant
Rv0579	hypothetical protein	0.126	0.496	0.807	Not Significant
Rv0580c	hypothetical protein	0.00136	0.264	0.649	Not Significant
Rv0581	antitoxin VapB26	-0.859	0.457	0.783	Not Significant
Rv0582	ribonuclease VapC26	-0.191	0.317	0.686	Not Significant
Rv0583c	lipoprotein LpqN	0.0501	0.524	0.823	Not Significant
Rv0584	glycosidase	-0.121	0.201	0.572	Not Significant
Rv0585c	integral membrane protein	-0.208	0.221	0.598	Not Significant
Rv0586	HTH-type transcriptional regulator Mce2R	0.823	0.298	0.671	Not Significant
Rv0587	hypothetical protein	0.0416	0.48	0.796	Not Significant
Rv0588	hypothetical protein	0.0115	0.644	0.885	Not Significant
Rv0589	Mce family protein Mce2A	-0.309	0.284	0.662	Not Significant
Rv0591	Mce family protein Mce2C	-0.123	0.498	0.808	Not Significant
Rv0592	Mce family protein Mce2D	0.000553	0.0347	0.208	Not Significant
Rv0593	Mce family lipoprotein LprL	-0.132	0.574	0.851	Not Significant
Rv0594	Mce family protein Mce2F	-0.0867	0.687	0.901	Not Significant
Rv0595c	ribonuclease VapC4	-0.0016	0.48	0.796	Not Significant
Rv0596c	antitoxin VapB4				Not Significant
Rv0597c	hypothetical protein	0.0169	0.578	0.852	Not Significant
Rv0598c	ribonuclease VapC27	0.0432	0.627	0.877	Not Significant
Rv0599c	antitoxin VapB27	-0.605	0.536	0.829	Not Significant
Rv0600c	two component sensor kinase HK1	0.0849	0.973	0.998	Not Significant
Rv0601c	two component sensor kinase HK2	0.478	0.626	0.877	Not Significant
Rv0602c	two component DNA binding transcriptional regulator TcrA	-0.0235	0.893	0.977	Not Significant
Rv0603	hypothetical protein	-0.602	0.798	0.948	Not Significant
Rv0604	lipoprotein LpqO	0.449	0.256	0.639	Not Significant
Rv0605	IS1536 family serine type transposase	0.108	0.456	0.783	Not Significant
Rv0607	hypothetical protein	-0.0331	0.768	0.939	Not Significant
Rv0608	antitoxin VapB28	-0.23	0.255	0.638	Not Significant
Rv0609	ribonuclease VapC28	0.217	0.762	0.936	Not Significant
Rv0609A	hypothetical protein	-2.37	0.0571	0.286	Not Significant
RVnc0005	Putative small regulatory RNA	0.278	0.288	0.663	Not Significant
Rv0610c	hypothetical protein	0.173	0.0772	0.343	Not Significant
Rv0611c	hypothetical protein	-0.00249	0.506	0.811	Not Significant
Rv0612	hypothetical protein	-0.394	0.743	0.928	Not Significant
Rv0613c	hypothetical protein	-0.0013	0.746	0.93	Not Significant
Rv0614	hypothetical protein	-0.249	0.0855	0.364	Not Significant
Rv0615	integral membrane protein	0.02	0.131	0.458	Not Significant
Rv0616A	antitoxin VapB29	-0.132	0.689	0.902	Not Significant
Rv0617	ribonuclease VapC29	-0.452	0.109	0.412	Not Significant
Rv0620	galactokinase	0.171	0.269	0.65	Not Significant
Rv0621	membrane protein	-0.131	0.987	1.0	Not Significant
Rv0622	membrane protein	0.0152	0.583	0.854	Not Significant
Rv0623	antitoxin VapB30	0.738	0.164	0.52	Not Significant
Rv0624	ribonuclease VapC30	0.0187	0.888	0.976	Not Significant
Rv0625c	transmembrane protein	0.0205	0.295	0.671	Not Significant
Rv0626	antitoxin VapB5	-0.0117	0.847	0.964	Not Significant
Rv0627	ribonuclease VapC5				Not Significant
Rv0628c	hypothetical protein	-0.0238	0.623	0.876	Not Significant
Rv0629c	exonuclease V subunit alpha RecD	-0.316	0.234	0.614	Not Significant
Rv0630c	exonuclease V subunit beta RecB	0.198	0.0812	0.355	Not Significant
Rv0631c	exonuclease V subunit gamma RecC	-0.138	0.521	0.822	Not Significant
Rv0632c	enoyl-CoA hydratase EchA3	-0.0366	0.571	0.851	Not Significant
Rv0633c	hypothetical protein	-0.066	0.608	0.869	Not Significant
Rv0634c	glyoxalase II	-0.502	0.0249	0.17	Not Significant
Rv0634A	hypothetical protein	-0.583	0.555	0.843	Not Significant
Rvnt06	tRNA-Thr				Not Significant
Rvnt07	tRNA-Met				Not Significant
Rv0634B	50S ribosomal protein L33				Not Significant
Rv0635	(3R)-hydroxyacyl-ACP dehydratase subunit HadA				Not Significant
Rv0636	(3R)-hydroxyacyl-ACP dehydratase subunit HadB				Not Significant
Rv0637	(3R)-hydroxyacyl-ACP dehydratase subunit HadC	-0.245	0.843	0.964	Not Significant
Rvnt08	tRNA-Trp				Not Significant
Rv0638	preprotein translocase SecE				Not Significant
Rv0639	transcription termination/antitermination protein NusG	0.215	0.501	0.81	Not Significant
Rv0640	50S ribosomal protein L11	-0.524	0.164	0.52	Not Significant
Rv0641	50S ribosomal protein L1	-0.408	0.366	0.731	Not Significant
Rv0642c	hydroxymycolate synthase MmaA4	-1.04	3.15e-11	2.04e-09	Hypersusceptible
Rv0643c	methoxy mycolic acid synthase MmaA3	-0.0593	0.0319	0.199	Not Significant
Rv0644c	cyclopropane mycolic acid synthase CmaA	-0.144	0.049	0.259	Not Significant
Rv0645c	mycolic acid methyltransferase MmaA1	-0.483	5.67e-15	7.62e-13	Not Significant
Rv0646c	lipase/esterase LipG	-0.529	0.0036	0.0391	Hypersusceptible
Rv0647c	hypothetical protein	0.169	0.955	0.99	Not Significant
Rv0648	alpha-mannosidase	-0.0443	0.208	0.583	Not Significant
Rv0649	malonyl CoA-acyl carrier protein transacylase	0.335	0.598	0.863	Not Significant
Rv0650	sugar kinase	-0.139	0.997	1.0	Not Significant
Rv0651	50S ribosomal protein L10				Not Significant
Rv0653c	transcriptional regulator	0.0142	0.958	0.991	Not Significant
Rv0654	carotenoid cleavage oxygenase	0.00833	0.357	0.726	Not Significant
Rv0655	ABC transporter ATP-binding protein	1.32	1.63e-07	5.03e-06	Hypertolerant
Rv0656c	ribonuclease VapC6	-0.21	0.768	0.939	Not Significant
Rv0657c	antitoxin VapB6	0.226	0.175	0.538	Not Significant
Rv0658c	integral membrane protein	-0.245	0.946	0.988	Not Significant
Rv0659c	toxin MazF2	-0.0876	0.449	0.778	Not Significant
Rv0660c	antitoxin MazE2	0.1	0.795	0.948	Not Significant
Rv0661c	ribonuclease VapC7	0.168	0.253	0.635	Not Significant
Rv0663	arylsulfatase AtsD	-0.262	0.00959	0.0855	Not Significant
Rv0664	antitoxin VapB8	-1.02	0.0696	0.324	Not Significant
Rv0665	ribonuclease VapC8	-0.761	0.0651	0.313	Not Significant
Rv0667	DNA-directed RNA polymerase subunit beta	-0.365	0.4	0.753	Not Significant
Rv0668	DNA-directed RNA polymerase subunit beta'	-0.168	0.853	0.964	Not Significant
Rv0669c	neutral ceramidase	0.0789	0.125	0.444	Not Significant
Rv0670	endonuclease IV	-0.0807	0.478	0.795	Not Significant
Rv0671	lipoprotein LpqP	-0.0646	0.927	0.984	Not Significant
Rv0672	acyl-CoA dehydrogenase FadE8	0.0924	0.0827	0.359	Not Significant
Rv0673	enoyl-CoA hydratase EchA4	-0.0787	0.851	0.964	Not Significant
Rv0674	hypothetical protein	0.0629	0.639	0.882	Not Significant
Rv0675	enoyl-CoA hydratase EchA5	0.079	0.661	0.892	Not Significant
Rv0676c	transmembrane transport protein MmpL5	-0.191	0.015	0.117	Not Significant
Rv0677c	membrane protein MmpS5	-0.191	0.316	0.684	Not Significant
Rv0678	hypothetical protein	0.359	0.0237	0.164	Not Significant
Rv0679c	hypothetical protein	-0.321	0.423	0.764	Not Significant
Rv0680c	transmembrane protein	0.0715	0.737	0.925	Not Significant
Rv0681	transcriptional regulator	-0.136	0.755	0.934	Not Significant
Rv0682	30S ribosomal protein S12				Not Significant
Rv0683	30S ribosomal protein S7				Not Significant
Rv0684	elongation factor G				Not Significant
Rv0685	elongation factor Tu	1.29	0.0655	0.314	Not Significant
Rv0686	membrane protein	0.0925	0.0914	0.378	Not Significant
Rv0687	NAD-dependent oxidoreductase	-0.173	0.111	0.415	Not Significant
Rv0688	ferredoxin reductase	-0.0537	0.603	0.866	Not Significant
Rv0689c	hypothetical protein	0.253	0.178	0.541	Not Significant
Rv0690c	hypothetical protein	-0.0221	0.992	1.0	Not Significant
Rv0691c	mycofactocin biosynthesis transcriptional regulator MftR	-0.127	0.872	0.972	Not Significant
Rv0691A	mycofactocin precursor	0.0327	0.41	0.756	Not Significant
Rv0692	mycofactocin system protein MftB	0.0299	0.611	0.87	Not Significant
Rv0693	mycofactocin radical SAM maturase MftC	-0.363	0.448	0.778	Not Significant
Rv0694	mycofactocin system heme/flavin oxidoreductase MftD	0.076	0.0511	0.266	Not Significant
Rv0695	mycofactocin system creatinine amidohydrolase family protein MftE	-0.289	0.588	0.856	Not Significant
Rv0696	mycofactocin biosynthesis glycosyltransferase MftF	-0.143	0.8	0.948	Not Significant
Rv0697	dehydrogenase	-0.214	0.668	0.894	Not Significant
Rv0698	hypothetical protein	-0.243	0.499	0.809	Not Significant
Rv0699	hypothetical protein	0.384	0.101	0.395	Not Significant
Rv0700	30S ribosomal protein S10	0.484	0.409	0.756	Not Significant
Rv0701	50S ribosomal protein L3				Not Significant
Rv0702	50S ribosomal protein L4				Not Significant
Rv0703	50S ribosomal protein L23				Not Significant
Rv0704	50S ribosomal protein L2				Not Significant
Rv0705	30S ribosomal protein S19				Not Significant
Rv0706	50S ribosomal protein L22				Not Significant
Rv0707	30S ribosomal protein S3				Not Significant
Rv0708	50S ribosomal protein L16				Not Significant
Rv0709	50S ribosomal protein L29				Not Significant
Rv0710	30S ribosomal protein S17	-0.0751	0.491	0.803	Not Significant
Rv0711	arylsulfatase AtsA	-0.00754	0.977	0.998	Not Significant
Rv0712	hypothetical protein	-0.314	0.196	0.566	Not Significant
Rv0713	transmembrane protein	-0.155	0.0618	0.303	Not Significant
Rv0714	50S ribosomal protein L14				Not Significant
Rv0715	50S ribosomal protein L24				Not Significant
Rv0716	50S ribosomal protein L5				Not Significant
Rv0717	30S ribosomal protein S14				Not Significant
Rv0718	30S ribosomal protein S8				Not Significant
Rv0719	50S ribosomal protein L6				Not Significant
Rv0720	50S ribosomal protein L18				Not Significant
Rv0721	30S ribosomal protein S5	0.933	0.0163	0.125	Not Significant
Rv0722	50S ribosomal protein L30	3.19	0.0532	0.273	Not Significant
Rv0723	50S ribosomal protein L15	0.164	0.846	0.964	Not Significant
Rv0724	protease IV SppA	-0.49	3.4e-08	1.31e-06	Not Significant
Rv0725c	hypothetical protein	-0.206	0.937	0.986	Not Significant
Rv0726c	S-adenosylmethionine-dependent methyltransferase	-0.296	0.0487	0.259	Not Significant
Rv0727c	L-fuculose phosphate aldolase FucA	-0.0438	0.664	0.892	Not Significant
Rv0728c	D-3-phosphoglycerate dehydrogenase SerA	0.155	0.154	0.5	Not Significant
Rv0729	D-xylulose kinase XylB	0.0734	0.665	0.892	Not Significant
Rv0730	GCN5-like N-acetyltransferase	-0.299	0.345	0.712	Not Significant
Rv0731c	S-adenosylmethionine-dependent methyltransferase	0.0638	0.929	0.984	Not Significant
Rv0732	preprotein translocase SecY	-1.61	0.0143	0.113	Not Significant
Rv0733	adenylate kinase	0.699	0.139	0.474	Not Significant
Rv0734	methionine aminopeptidase	0.952	0.00143	0.0176	Hypertolerant
Rv0735	ECF RNA polymerase sigma factor SigL	0.301	0.0555	0.28	Not Significant
Rv0736	anti-sigma-L factor RslA	-0.527	0.0432	0.24	Not Significant
Rv0737	transcriptional regulator	0.175	0.842	0.964	Not Significant
Rv0738	hypothetical protein				Not Significant
Rv0739	hypothetical protein	-0.0408	0.726	0.92	Not Significant
Rv0740	hypothetical protein	0.167	0.136	0.469	Not Significant
Rv0742	hypothetical protein	0.105	0.623	0.876	Not Significant
Rv0743c	hypothetical protein	0.0296	0.176	0.538	Not Significant
Rv0744c	transcriptional regulator	-0.361	0.108	0.409	Not Significant
Rv0745	hypothetical protein	-0.079	0.224	0.602	Not Significant
Rv0746	PE-PGRS family protein PE_PGRS9	-0.281	0.0895	0.373	Not Significant
Rv0747	PE-PGRS family protein PE_PGRS10	0.0637	0.695	0.902	Not Significant
Rv0748	antitoxin VapB31	0.117	0.851	0.964	Not Significant
Rv0749	ribonuclease VapC31	-0.583	0.0294	0.188	Not Significant
Rv0749A	hypothetical protein	-0.182	0.54	0.832	Not Significant
Rv0750	hypothetical protein	-0.0957	0.796	0.948	Not Significant
Rv0751c	3-hydroxyisobutyrate dehydrogenase	0.245	0.219	0.597	Not Significant
Rv0752c	acyl-CoA dehydrogenase FadE9	-0.077	0.852	0.964	Not Significant
Rv0753c	methylmalonate-semialdehyde dehydrogenase	0.097	0.349	0.718	Not Significant
Rv0754	PE-PGRS family protein PE_PGRS11	-0.0411	0.247	0.627	Not Significant
Rv0755c	PPE family protein PPE12	-0.175	0.922	0.984	Not Significant
Rvnt09	tRNA-Thr				Not Significant
Rv0756c	hypothetical protein	0.0312	0.78	0.946	Not Significant
Rv0757	two component system response transcriptional positive regulator PhoP	-0.245	0.627	0.877	Not Significant
Rv0758	two component system response sensor kinase PhoR	-0.155	0.0432	0.24	Not Significant
Rv0759c	hypothetical protein	-0.454	0.691	0.902	Not Significant
Rv0760c	hypothetical protein	-0.261	0.195	0.565	Not Significant
Rv0761c	alcohol dehydrogenase B	-0.0632	0.531	0.827	Not Significant
Rv0762c	hypothetical protein	-0.243	0.079	0.348	Not Significant
Rv0763c	ferredoxin	0.646	0.505	0.811	Not Significant
Rv0764c	lanosterol 14-alpha demethylase	-0.335	0.569	0.851	Not Significant
Rv0765c	oxidoreductase	-0.229	0.396	0.753	Not Significant
Rv0766c	cytochrome P450 Cyp123	-0.146	0.778	0.945	Not Significant
Rv0767c	HTH-type transcriptional regulator	-0.23	0.0468	0.253	Not Significant
Rv0768	aldehyde dehydrogenase AldA	-0.326	0.135	0.467	Not Significant
Rv0769	oxidoreductase	-0.0235	0.925	0.984	Not Significant
Rv0770	oxidoreductase	0.0714	0.209	0.584	Not Significant
Rv0771	4-carboxymuconolactone decarboxylase	-0.204	0.134	0.465	Not Significant
Rv0772	phosphoribosylamine--glycine ligase				Not Significant
Rv0773c	bifunctional cephalosporin acylase/gamma-glutamyltranspeptidase	-0.016	0.101	0.395	Not Significant
Rv0774c	hypothetical protein	0.0103	0.27	0.65	Not Significant
Rv0775	hypothetical protein	0.0745	0.82	0.954	Not Significant
Rv0776c	hypothetical protein	-0.158	0.0807	0.354	Not Significant
Rv0777	adenylosuccinate lyase PurB	-0.258	0.479	0.795	Not Significant
Rv0778	cytochrome P450 Cyp126	0.0103	0.978	0.998	Not Significant
Rv0779c	transmembrane protein	-0.352	0.599	0.864	Not Significant
Rv0780	phosphoribosylaminoimidazole-succinocarboxamide synthase				Not Significant
Rv0783c	multidrug resistance protein EmrB	-0.139	0.666	0.893	Not Significant
Rv0784	hypothetical protein	-0.25	0.548	0.836	Not Significant
Rv0785	KsdD-like steroid dehydrogenase	-0.0501	0.515	0.818	Not Significant
Rv0786c	hypothetical protein	-0.0568	0.275	0.654	Not Significant
Rv0787	hypothetical protein	0.018	0.971	0.998	Not Significant
Rv0787A	hypothetical protein				Not Significant
Rv0788	phosphoribosylformylglycinamidine synthase				Not Significant
Rv0789c	hypothetical protein	0.0471	0.455	0.782	Not Significant
Rv0790c	hypothetical protein	-0.236	0.258	0.64	Not Significant
Rv0791c	hypothetical protein	-0.329	0.119	0.433	Not Significant
Rv0792c	transcriptional regulator	0.118	0.307	0.679	Not Significant
Rv0793	monooxygenase	-0.0935	0.536	0.829	Not Significant
Rv0794c	oxidoreductase	-0.301	0.05	0.261	Not Significant
Rv0797	insertion sequence element IS1547 transposase	-0.0899	0.471	0.791	Not Significant
Rv0798c	hypothetical protein	-0.14	0.886	0.975	Not Significant
Rv0799c	hypothetical protein	0.188	0.0819	0.357	Not Significant
Rv0800	M18 family aminopeptidase	-0.0664	0.8	0.948	Not Significant
Rv0801	hypothetical protein	0.203	0.988	1.0	Not Significant
Rv0802c	succinyl-CoA transferase	-0.0971	0.881	0.975	Not Significant
Rv0803	phosphoribosylformylglycinamidine synthase 2				Not Significant
Rv0804	hypothetical protein	-0.0592	0.345	0.712	Not Significant
Rv0805	3',5'-cyclic adenosine monophosphate phosphodiesterase CpdA	-0.668	5.82e-05	0.00104	Hypersusceptible
Rv0806c	exopolysaccharide phosphotransferase CpsY	0.206	0.00101	0.013	Not Significant
Rv0807	hypothetical protein	-0.305	0.906	0.979	Not Significant
Rv0808	amidophosphoribosyltransferase	0.523	0.363	0.73	Not Significant
Rv0809	phosphoribosylformylglycinamidine cyclo-ligase PurM	-0.118	0.275	0.654	Not Significant
Rv0810c	hypothetical protein	-0.108	0.552	0.84	Not Significant
Rv0811c	hypothetical protein	0.00406	1.0	1.0	Not Significant
Rv0812	4-amino-4-deoxychorismate lyase	0.647	1.26e-09	6.38e-08	Hypertolerant
Rv0813c	hypothetical protein	-0.294	0.121	0.435	Not Significant
Rv0814c	hypothetical protein	-0.21	0.144	0.484	Not Significant
Rv0815c	thiosulfate sulfurtransferase CysA	0.00437	0.877	0.974	Not Significant
Rv0816c	thioredoxin ThiX	0.168	0.71	0.91	Not Significant
Rv0817c	hypothetical protein				Not Significant
Rv0818	transcriptional regulator	1.1	5.79e-11	3.49e-09	Hypertolerant
Rv0819	mycothiol acetyltransferase	1.33	3.93e-09	1.79e-07	Hypertolerant
Rv0820	phosphate ABC transporter ATP-binding protein PhoT	-1.42	1.66e-10	9.53e-09	Hypersusceptible
Rv0821c	phosphate-transport system transcriptional regulator PhoY2	0.182	0.00825	0.0767	Not Significant
Rv0822c	hypothetical protein	-0.0222	0.312	0.683	Not Significant
Rv0823c	tRNA-dihydrouridine synthase	-0.174	0.000628	0.00867	Not Significant
Rv0824c	acyl-ACP desaturase DesA				Not Significant
Rv0825c	hypothetical protein	-0.291	0.0145	0.114	Not Significant
Rv0826	hypothetical protein	0.0386	0.477	0.795	Not Significant
Rv0827c	HTH-type transcriptional regulator KmtR	-0.141	0.595	0.86	Not Significant
Rv0828c	deaminase	0.0488	0.531	0.827	Not Significant
Rv0830	S-adenosylmethionine-dependent methyltransferase	-0.0932	0.272	0.651	Not Significant
Rv0831c	hypothetical protein	-0.0794	0.786	0.948	Not Significant
Rvnt10	tRNA-Lys				Not Significant
Rvnt11	tRNA-Glu				Not Significant
Rvnt12	tRNA-Asp				Not Significant
Rvnt13	tRNA-Phe				Not Significant
Rv0832	PE-PGRS family protein PE_PGRS12	0.00857	0.639	0.883	Not Significant
Rv0833	PE-PGRS family protein PE_PGRS13	-0.597	0.0517	0.267	Not Significant
Rv0834c	PE-PGRS family protein PE_PGRS14	0.0103	0.44	0.774	Not Significant
Rv0835	lipoprotein LpqQ	-0.228	0.0698	0.324	Not Significant
Rv0836c	hypothetical protein	0.195	0.188	0.554	Not Significant
Rv0837c	hypothetical protein	-0.223	0.15	0.494	Not Significant
Rv0838	lipoprotein LpqR	-0.104	0.369	0.732	Not Significant
Rv0839	hypothetical protein	-0.145	0.947	0.989	Not Significant
Rv0840c	proline iminopeptidase	-0.21	0.0299	0.19	Not Significant
Rv0841	transmembrane protein	0.0505	0.491	0.803	Not Significant
Rv0842	integral membrane protein	-0.0566	0.246	0.627	Not Significant
Rv0843	dehydrogenase	-0.0453	0.459	0.785	Not Significant
Rv0844c	nitrate/nitrite response transcriptional regulator NarL	-0.00932	0.489	0.802	Not Significant
Rv0845	sensor histidine kinase NarS	-0.17	0.472	0.793	Not Significant
Rv0846c	oxidase	-0.295	0.221	0.598	Not Significant
Rv0847	lipoprotein LpqS	0.143	0.575	0.851	Not Significant
Rv0848	cysteine synthase CysK	0.0522	0.069	0.324	Not Significant
Rv0849	MFS-type transporter	-0.000894	0.145	0.485	Not Significant
Rv0851c	short-chain type dehydrogenase/reductase	-0.118	0.101	0.395	Not Significant
Rv0852	hypothetical protein	-0.0889	0.139	0.475	Not Significant
Rv0853c	alpha-keto-acid decarboxylase	0.0866	0.42	0.762	Not Significant
Rv0854	hypothetical protein	-0.118	0.263	0.648	Not Significant
Rv0855	fatty-acid-CoA racemase	0.0727	0.582	0.854	Not Significant
Rv0856	hypothetical protein	-0.109	0.832	0.96	Not Significant
Rv0857	hypothetical protein	-0.394	0.00468	0.048	Not Significant
Rv0858c	N-succinyldiaminopimelate aminotransferase DapC	-0.118	0.197	0.567	Not Significant
Rv0859	acyltransferase	0.626	0.0755	0.34	Not Significant
Rv0860	fatty oxidation protein FadB	0.021	0.027	0.177	Not Significant
Rv0861c	DNA helicase Ercc3	-1.45	1.46e-11	1.02e-09	Hypersusceptible
Rv0862c	hypothetical protein	-1.68	8.46e-14	1.06e-11	Hypersusceptible
Rv0863	hypothetical protein	-0.203	0.778	0.945	Not Significant
Rv0864	cyclic pyranopterin monophosphate synthase accessory protein	-0.09	0.43	0.766	Not Significant
Rv0865	molybdopterin biosynthesis protein	-0.406	0.0081	0.0759	Not Significant
Rv0866	molybdopterin synthase catalytic subunit 2	-0.293	0.335	0.702	Not Significant
Rv0867c	resuscitation-promoting factor RpfA	-0.296	0.109	0.412	Not Significant
Rv0868c	cyclic pyranopterin monophosphate synthase	-0.0799	0.156	0.502	Not Significant
Rv0869c	molybdenum cofactor biosynthesis protein MoaA	-0.0978	0.95	0.989	Not Significant
Rv0870c	integral membrane protein	-0.349	0.866	0.968	Not Significant
Rv0871	cold shock-like protein CspB	-0.653	0.0887	0.372	Not Significant
Rv0872c	PE-PGRS family protein PE_PGRS15	-0.0869	0.223	0.601	Not Significant
Rv0873	acyl-CoA dehydrogenase	-0.0951	0.271	0.651	Not Significant
Rv0874c	hypothetical protein	0.0271	0.105	0.401	Not Significant
Rv0875c	hypothetical protein	0.713	0.0116	0.098	Not Significant
Rv0876c	transmembrane protein	-0.243	0.368	0.732	Not Significant
Rv0877	hypothetical protein	0.499	1.31e-06	3.3e-05	Not Significant
Rv0878c	PPE family protein PPE13	-0.0595	0.229	0.609	Not Significant
Rv0879c	transmembrane protein	-0.593	0.799	0.948	Not Significant
Rv0880	HTH-type transcriptional regulator	0.139	0.994	1.0	Not Significant
Rv0881	tRNA/rRNA methyltransferase	-0.374	0.078	0.346	Not Significant
Rv0882	transmembrane protein	0.422	0.501	0.81	Not Significant
Rv0883c	hypothetical protein				Not Significant
Rv0884c	phosphoserine aminotransferase	-0.0394	0.831	0.96	Not Significant
Rv0885	hypothetical protein	0.103	0.544	0.835	Not Significant
Rv0886	ferredoxin/ferredoxin--NADP reductase	0.0341	0.57	0.851	Not Significant
Rv0887c	hypothetical protein	0.184	0.412	0.757	Not Significant
Rv0888	hypothetical protein	0.0238	0.757	0.934	Not Significant
Rv0889c	citrate synthase 2	-0.0383	0.408	0.756	Not Significant
Rv0890c	HTH-type transcriptional regulator	-0.00218	0.848	0.964	Not Significant
Rv0891c	hypothetical protein	-0.198	0.735	0.925	Not Significant
Rv0892	monooxygenase	-0.189	0.806	0.951	Not Significant
Rv0893c	S-adenosylmethionine-dependent methyltransferase	-0.229	0.727	0.92	Not Significant
Rv0894	transcriptional regulator	-0.435	0.178	0.541	Not Significant
Rv0895	diacyglycerol O-acyltransferase	0.0108	0.521	0.822	Not Significant
Rv0896	citrate synthase 1				Not Significant
Rv0897c	oxidoreductase	-0.191	0.186	0.553	Not Significant
Rv0898c	hypothetical protein	0.0386	0.364	0.73	Not Significant
Rv0899	peptidoglycan-binding protein ArfA	-0.192	0.418	0.761	Not Significant
Rv0900	membrane protein	-0.327	0.84	0.964	Not Significant
Rv0901	membrane protein	0.0872	0.0238	0.164	Not Significant
Rv0902c	two component sensor histidine kinase PrrB	0.0405	0.575	0.851	Not Significant
Rv0903c	two component transcriptional regulator PrrA	0.264	0.198	0.568	Not Significant
Rv0904c	acetyl-CoAcarboxylase carboxyl transferase subunit beta	-0.406	0.00995	0.0881	Not Significant
Rv0905	enoyl-CoA hydratase EchA6	0.943	8.03e-05	0.0014	Hypertolerant
Rv0906	hypothetical protein	-0.00965	0.287	0.663	Not Significant
Rv0907	hypothetical protein	-0.224	0.87	0.971	Not Significant
Rv0908	metal cation transporter ATPase E	-0.0519	0.909	0.979	Not Significant
Rv0909	antitoxin	-0.0464	0.417	0.761	Not Significant
Rv0910	toxin	0.348	0.124	0.444	Not Significant
Rv0911	hypothetical protein	-0.14	0.562	0.849	Not Significant
Rv0912	transmembrane protein	-0.33	0.326	0.695	Not Significant
Rv0913c	dioxygenase	-0.121	0.783	0.947	Not Significant
Rv0914c	lipid carrier protein or keto acyl-CoA thiolase	0.00795	0.65	0.887	Not Significant
Rv0915c	PPE family protein PPE14	-0.0855	0.828	0.959	Not Significant
Rv0916c	PE family protein PE7	0.213	0.778	0.945	Not Significant
Rv0917	glycine betaine transport integral membrane protein BetP	-0.248	0.0125	0.102	Not Significant
Rv0918	hypothetical protein	0.106	0.359	0.727	Not Significant
Rv0919	GCN5-like N-acetyltransferase	0.0179	0.524	0.823	Not Significant
Rvnt14	tRNA-Arg				Not Significant
Rv0920c	transposase	-0.168	0.736	0.925	Not Significant
Rv0921	resolvase	-0.0507	0.951	0.989	Not Significant
Rv0922	transposase	-0.141	0.611	0.87	Not Significant
Rv0923c	hypothetical protein	0.0539	0.151	0.495	Not Significant
Rv0924c	divalent metal cation transporter MntH	-0.111	0.48	0.796	Not Significant
Rv0925c	hypothetical protein	-0.121	0.326	0.695	Not Significant
Rv0926c	hypothetical protein	-0.178	0.275	0.654	Not Significant
Rv0927c	oxidoreductase	-0.00248	0.89	0.976	Not Significant
Rv0928	phosphate ABC transporter substrate-binding lipoprotein PstS	-0.898	2.41e-16	4.21e-14	Hypersusceptible
Rv0929	phosphate ABC transporter permease PstC	-1.23	2.43e-12	2.02e-10	Hypersusceptible
Rv0930	phosphate ABC transporter permease PstA	-1.16	6.68e-17	1.3e-14	Hypersusceptible
Rv0931c	serine/threonine-protein kinase PknD	-0.082	0.625	0.877	Not Significant
Rv0932c	phosphate ABC transporter substrate-binding lipoprotein PstS	-0.0301	0.93	0.984	Not Significant
Rv0933	phosphate ABC transporter ATP-binding protein PstB	0.0856	0.959	0.991	Not Significant
Rv0934	phosphate ABC transporter substrate-binding lipoprotein PstS	0.179	0.00106	0.0136	Not Significant
Rv0935	phosphate ABC transporter permease PstC	0.0785	0.433	0.768	Not Significant
Rv0936	phosphate ABC transporter permease PstA	-0.267	0.553	0.841	Not Significant
Rv0937c	non-homologous end joining protein Ku	-0.0663	0.963	0.993	Not Significant
Rv0938	multifunctional non-homologous end joining DNA repair protein/ATP dependent DNA ligase LigD	-0.0687	0.777	0.945	Not Significant
Rv0939	bifunctional 2-hydroxyhepta-2,4-diene-1,7-dioate isomerase/cyclase/dehydrase	-0.105	0.986	1.0	Not Significant
Rv0940c	oxidoreductase	-0.244	0.121	0.435	Not Significant
Rv0941c	hypothetical protein	-0.112	0.553	0.841	Not Significant
Rv0942	hypothetical protein	-0.192	0.224	0.602	Not Significant
Rv0943c	monooxygenase	-0.0694	0.911	0.981	Not Significant
Rv0944	formamidopyrimidine-DNA glycosylase	-0.149	0.778	0.945	Not Significant
Rv0945	oxidoreductase	-0.159	0.198	0.567	Not Significant
Rv0946c	glucose-6-phosphate isomerase	0.0133	0.204	0.575	Not Significant
Rv0948c	chorismate mutase	0.461	0.012	0.0996	Not Significant
Rv0949	ATP-dependent DNA helicase UvrD	-0.462	1.94e-06	4.68e-05	Not Significant
Rv0950c	hypothetical protein	-0.429	2.69e-06	6.26e-05	Not Significant
Rv0951	succinyl-CoA ligase subunit beta				Not Significant
Rv0952	succinyl-CoA ligase subunit alpha				Not Significant
Rv0953c	oxidoreductase	-0.0947	0.268	0.65	Not Significant
Rv0954	transmembrane protein	-0.56	5.8e-12	4.5e-10	Hypersusceptible
Rv0955	integral membrane protein	-0.362	0.00698	0.0678	Not Significant
Rv0956	phosphoribosylglycinamide formyltransferase PurN	0.023	0.687	0.901	Not Significant
Rv0957	bifunctional phosphoribosylaminoimidazolecarboxamide formyltransferase/inosinemonophosphate cyclohydrolase				Not Significant
Rv0958	magnesium chelatase	-0.259	0.974	0.998	Not Significant
Rv0959	hypothetical protein	-0.1	0.64	0.883	Not Significant
Rv0959A	antitoxin VapB9	0.215	0.0687	0.323	Not Significant
Rv0960	ribonuclease VapC9	0.00111	0.804	0.949	Not Significant
Rv0961	integral membrane protein	-0.638	0.00153	0.0185	Hypersusceptible
Rv0962c	lipoprotein LprP	0.149	0.199	0.568	Not Significant
Rv0963c	hypothetical protein	-0.0685	0.863	0.968	Not Significant
Rv0964c	hypothetical protein	-0.0695	0.297	0.671	Not Significant
Rv0965c	hypothetical protein	-0.104	0.367	0.732	Not Significant
Rv0966c	hypothetical protein	0.495	0.0737	0.334	Not Significant
Rv0967	copper-sensing transcriptional repressor CsoR	-2.35	0.954	0.989	Not Significant
Rv0968	hypothetical protein	-0.13	0.861	0.967	Not Significant
Rv0969	copper-exporting ATPase	-0.299	0.105	0.401	Not Significant
Rv0970	integral membrane protein	-0.234	0.326	0.695	Not Significant
Rv0971c	enoyl-CoA hydratase EchA7	-0.0706	0.891	0.976	Not Significant
Rv0972c	acyl-CoA dehydrogenase fadE12	-0.189	0.764	0.937	Not Significant
Rv0973c	acetyl/propionyl-CoA carboxylase subuit alpha	-0.0873	0.858	0.965	Not Significant
Rv0974c	acetyl-/propionyl-CoA carboxylase subunit beta	0.1	0.245	0.626	Not Significant
Rv0975c	acyl-CoA dehydrogenase FadE13	-0.198	0.0254	0.171	Not Significant
Rv0976c	hypothetical protein	-0.257	0.0677	0.321	Not Significant
Rv0977	PE-PGRS family protein PE_PGRS16	-0.162	0.0795	0.35	Not Significant
Rv0978c	PE-PGRS family protein PE_PGRS17	0.028	0.54	0.832	Not Significant
Rv0979c	hypothetical protein				Not Significant
Rv0979A	50S ribosomal protein L32	-0.245	1.0	1.0	Not Significant
Rv0980c	PE-PGRS family protein PE_PGRS18	0.0631	0.187	0.553	Not Significant
Rv0981	two-component response regulator MrpA	-0.202	0.172	0.531	Not Significant
Rv0982	two component histidine-protein kinase/phosphatase MprB	-0.358	0.13	0.457	Not Significant
Rv0983	serine protease PepD	-0.0237	0.324	0.693	Not Significant
Rv0984	pterin-4-alpha-carbinolamine dehydratase	0.12	0.687	0.901	Not Significant
Rv0985c	large-conductance ion mechanosensitive channel	-0.0282	0.224	0.602	Not Significant
Rv0986	adhesion component ABC transporter ATP-binding protein	-0.0996	0.7	0.904	Not Significant
Rv0987	adhesion component ABC transporter permease	-0.114	0.0668	0.318	Not Significant
Rv0988	hypothetical protein	-0.453	0.236	0.618	Not Significant
Rv0989c	polyprenyl-diphosphate synthase GrcC	0.0268	0.761	0.936	Not Significant
Rv0990c	hypothetical protein	-0.203	0.469	0.79	Not Significant
Rv0991c	hypothetical protein	-0.297	0.271	0.651	Not Significant
Rv0992c	5-formyltetrahydrofolate cyclo-ligase	0.0473	0.857	0.965	Not Significant
Rv0993	UTP--glucose-1-phosphate uridylyltransferase	-0.55	0.311	0.683	Not Significant
Rv0994	molybdopterin molybdenumtransferase 1	-3.25	5.12e-06	0.000113	Hypersusceptible
Rv0995	ribosomal-protein-alanine acetyltransferase RimJ	-0.65	0.0256	0.172	Not Significant
Rv0996	transmembrane protein	-0.612	0.000111	0.00184	Hypersusceptible
Rvnt15	tRNA-Ala				Not Significant
Rv0997a	hypothetical protein	-0.566	0.245	0.627	Not Significant
Rv0997	hypothetical protein	-0.0766	0.311	0.683	Not Significant
Rv0998	acetyltransferase Pat	-0.219	0.595	0.86	Not Significant
Rv0999	hypothetical protein	-1.65	1.39e-06	3.45e-05	Hypersusceptible
Rv1000c	hypothetical protein	-0.0888	0.488	0.801	Not Significant
Rv1001	arginine deiminase	-0.0576	0.324	0.693	Not Significant
Rv1002c	dolichyl-phosphate-mannose--protein mannosyltransferase				Not Significant
Rv1003	rRNA small subunit methyltransferase I	-0.497	0.0423	0.239	Not Significant
Rv1004c	membrane protein	0.0728	0.477	0.795	Not Significant
Rv1005c	para-aminobenzoate synthase component I	0.07	3.29e-05	0.000612	Not Significant
Rv1006	hypothetical protein	-1.28	1.81e-26	2.11e-23	Hypersusceptible
Rv1007c	methionine--tRNA ligase				Not Significant
Rv1008	deoxyribonuclease TatD	0.856	1.82e-09	8.81e-08	Hypertolerant
Rv1009	resuscitation-promoting factor RpfB	0.941	1.64e-09	8.2e-08	Hypertolerant
Rv1010	rRNA small subunit methyltransferase A	-0.459	0.00184	0.0218	Not Significant
Rv1011	4-diphosphocytidyl-2C-methyl-D-erythritol kinase				Not Significant
Rv1012	hypothetical protein	-0.678	0.823	0.956	Not Significant
Rv1013	polyketide synthase	1.24	5.32e-15	7.44e-13	Hypertolerant
Rv1014c	peptidyl-tRNA hydrolase				Not Significant
Rv1015c	50S ribosomal protein L25/general stress protein Ctc	2.36	0.0232	0.162	Not Significant
Rv1016c	lipoprotein LpqT	0.457	0.00526	0.0528	Not Significant
Rv1017c	ribose-phosphate pyrophosphokinase	0.909	0.0686	0.323	Not Significant
Rv1018c	bifunctional UDP-N-acetylglucosamine pyrophosphorylase/glucosamine-1-phosphate N-acetyltransferase				Not Significant
Rvnt16	tRNA-Gln				Not Significant
Rv1019	transcriptional regulator	-0.149	0.979	0.998	Not Significant
Rv1020	transcription-repair coupling factor	-0.0154	0.955	0.99	Not Significant
Rv1021	nucleoside triphosphate pyrophosphohydrolase	-0.143	0.446	0.778	Not Significant
Rv1022	lipoprotein LpqU	-0.476	0.0125	0.102	Not Significant
Rv1023	enolase	-0.518	0.269	0.65	Not Significant
Rv1024	membrane protein				Not Significant
Rv1025	hypothetical protein	-0.308	0.809	0.952	Not Significant
Rv1026	hypothetical protein	-0.209	0.802	0.948	Not Significant
Rv1027c	transcriptional regulator KdpE	1.12	0.363	0.73	Not Significant
Rv1028c	sensor protein KdpD	0.263	0.00965	0.0859	Not Significant
Rv1028A	membrane protein KdpF				Not Significant
Rv1029	potassium-transporting ATPase subunit A	1.01	2.83e-09	1.32e-07	Hypertolerant
Rv1030	potassium-transporting ATPase subunit B	0.992	1.24e-05	0.00026	Hypertolerant
Rv1031	potassium-transporting ATPase subunit C	1.12	0.00439	0.0455	Hypertolerant
Rv1032c	two component sensor histidine kinase TrcS	-0.0397	0.674	0.896	Not Significant
Rv1033c	two component transcriptional regulator TrcR	-0.0582	0.505	0.811	Not Significant
Rv1037c	ESAT-6 like protein EsxI	0.0897	0.799	0.948	Not Significant
Rv1038c	ESAT-6 like protein EsxJ	-0.323	0.104	0.401	Not Significant
Rv1039c	PPE family protein PPE15	-0.108	0.473	0.794	Not Significant
Rv1040c	PE family protein PE8	-0.207	0.118	0.429	Not Significant
Rv1041c	IS2-like transposase	-0.346	0.0551	0.28	Not Significant
Rv1043c	hypothetical protein	0.145	0.393	0.751	Not Significant
Rv1044	hypothetical protein	0.429	0.363	0.73	Not Significant
Rv1045	hypothetical protein	-0.0393	0.518	0.821	Not Significant
Rv1047	transposase	0.0668	0.0474	0.255	Not Significant
Rv1048c	hypothetical protein	0.0154	0.359	0.727	Not Significant
Rv1049	transcriptional repressor	-0.344	0.982	0.998	Not Significant
Rv1050	oxidoreductase	0.175	0.766	0.938	Not Significant
Rv1051c	hypothetical protein	-0.205	0.142	0.479	Not Significant
Rv1052	hypothetical protein	0.106	0.408	0.756	Not Significant
Rvnt17	tRNA-Leu				Not Significant
Rv1056	hypothetical protein	0.034	0.566	0.851	Not Significant
Rv1057	hypothetical protein	-0.503	0.00423	0.0441	Hypersusceptible
Rv1058	fatty-acid--CoA ligase FadD14	0.284	9.78e-06	0.00021	Not Significant
Rv1059	hypothetical protein	-0.311	0.466	0.79	Not Significant
Rv1060	hypothetical protein	-0.323	0.655	0.889	Not Significant
Rv1061	hypothetical protein	-0.0613	0.412	0.757	Not Significant
Rv1062	hypothetical protein	-0.0427	0.4	0.753	Not Significant
Rv1063c	NTE family protein	0.0947	0.333	0.7	Not Significant
Rv1064c	lipoprotein LpqV	0.0528	0.76	0.936	Not Significant
Rv1065	hypothetical protein	-0.308	0.159	0.509	Not Significant
Rv1066	hypothetical protein	-0.245	0.934	0.984	Not Significant
Rv1067c	PE-PGRS family protein PE_PGRS19	-0.0953	0.693	0.902	Not Significant
Rv1068c	PE-PGRS family protein PE_PGRS20	0.042	0.112	0.417	Not Significant
Rv1069c	hypothetical protein	-0.13	0.248	0.628	Not Significant
Rv1070c	enoyl-CoA hydratase EchA8	0.571	0.0107	0.0933	Not Significant
Rv1071c	enoyl-CoA hydratase EchA9	0.46	0.00167	0.02	Not Significant
Rv1072	transmembrane protein	-0.32	0.0486	0.259	Not Significant
Rv1073	hypothetical protein	-0.0753	0.26	0.644	Not Significant
Rv1074c	beta-ketoacyl CoA thiolase FadA	0.0494	0.142	0.479	Not Significant
Rv1075c	hypothetical protein	-0.0563	0.669	0.894	Not Significant
Rv1076	lipase LipU	0.0316	0.634	0.881	Not Significant
Rv1077	cystathionine beta-synthase	-0.256	0.067	0.319	Not Significant
Rv1078	hypothetical protein	-0.245	0.147	0.488	Not Significant
Rv1079	cystathionine gamma-synthase	-0.0443	0.417	0.761	Not Significant
Rv1080c	transcription elongation factor GreA	-0.311	0.179	0.542	Not Significant
Rv1081c	membrane protein				Not Significant
Rv1082	mycothiol S-conjugate amidase	-0.11	0.792	0.948	Not Significant
Rv1083	hypothetical protein				Not Significant
Rv1084	hypothetical protein	-0.0551	0.485	0.798	Not Significant
Rv1085c	hemolysin-like protein	-0.151	0.214	0.59	Not Significant
Rv1086	(2Z,6E)-farnesyl diphosphate synthase				Not Significant
Rv1087	PE-PGRS family protein PE_PGRS21	0.0415	0.509	0.814	Not Significant
Rv1088	PE family protein PE9	-0.128	0.611	0.87	Not Significant
Rv1088a	hypothetical protein	-0.441	0.06	0.296	Not Significant
Rv1091	PE-PGRS family protein PE_PGRS22	-0.125	0.323	0.693	Not Significant
Rv1092c	pantothenate kinase	-0.976	0.268	0.65	Not Significant
RVnc0034	Putative small regulatory RNA	0.0742	0.294	0.67	Not Significant
Rv1093	serine hydroxymethyltransferase				Not Significant
Rv1094	acyl-ACP desaturase DesA	-0.575	0.12	0.435	Not Significant
Rv1095	phosphate starvation-inducible protein PsiH	-0.252	0.931	0.984	Not Significant
Rv1096	glycosyl hydrolase	-1.03	0.000729	0.00984	Hypersusceptible
Rv1097c	hypothetical protein	-0.205	0.869	0.971	Not Significant
Rv1098c	fumarate hydratase				Not Significant
Rv1099c	fructose 1,6-bisphosphatase	-0.0644	0.903	0.978	Not Significant
Rv1100	hypothetical protein	0.275	0.00514	0.0518	Not Significant
Rv1101c	hypothetical protein	-0.127	0.825	0.958	Not Significant
Rv1102c	mRNA interferase MazF3	0.11	0.148	0.491	Not Significant
Rv1103c	antitoxin MazE3	-0.0766	0.505	0.811	Not Significant
Rv1106c	3 beta-hydroxysteroid dehydrogenase/delta 5-->4-isomerase	-0.0176	0.106	0.403	Not Significant
Rv1107c	exodeoxyribonuclease VII small subunit	0.145	0.0458	0.249	Not Significant
Rv1108c	exodeoxyribonuclease VII large subunit	0.0175	0.178	0.541	Not Significant
Rv1109c	hypothetical protein	0.411	0.016	0.123	Not Significant
Rv1110	4-hydroxy-3-methylbut-2-enyl diphosphate reductase				Not Significant
Rv1111c	hypothetical protein	-0.486	0.000464	0.00671	Not Significant
Rv1112	GTP-binding protein	1.31	2.36e-06	5.62e-05	Hypertolerant
Rv1113	antitoxin VapB32	-0.26	0.984	0.999	Not Significant
Rv1114	ribonuclease VapC32	0.173	0.191	0.558	Not Significant
Rv1115	hypothetical protein	0.146	0.613	0.871	Not Significant
Rv1116	hypothetical protein	0.253	0.988	1.0	Not Significant
Rv1117	hypothetical protein	0.187	0.272	0.651	Not Significant
Rv1118c	hypothetical protein	-0.0274	0.534	0.829	Not Significant
Rv1119c	hypothetical protein	0.219	0.41	0.756	Not Significant
Rv1120c	hypothetical protein	-0.0693	0.622	0.876	Not Significant
Rv1121	glucose-6-phosphate 1-dehydrogenase	-0.183	0.395	0.753	Not Significant
Rv1122	6-phosphogluconate dehydrogenase (decarboxylating)				Not Significant
Rv1123c	peroxidase BpoB	0.0853	0.231	0.611	Not Significant
Rv1124	epoxide hydrolase EphC	-0.376	0.0917	0.378	Not Significant
Rv1125	hypothetical protein	-0.0304	0.641	0.883	Not Significant
Rv1126c	hypothetical protein	-1.44	0.000993	0.0129	Hypersusceptible
Rv1127c	pyruvate, phosphate dikinase PpdK	-1.46	1.67e-09	8.23e-08	Hypersusceptible
Rv1128c	hypothetical protein	-0.378	0.402	0.755	Not Significant
Rv1129c	transcriptional regulator	0.898	3.81e-06	8.47e-05	Hypertolerant
Rv1130	2-methylcitrate dehydratase	1.1	4.09e-09	1.83e-07	Hypertolerant
Rv1131	methylcitrate synthase PrpC	0.0482	0.0763	0.341	Not Significant
Rv1132	hypothetical protein	-0.0215	0.368	0.732	Not Significant
Rv1133c	5-methyltetrahydropteroyltriglutamate-- homocysteine methyltransferase	-0.392	0.0641	0.311	Not Significant
Rv1134	hypothetical protein	-0.0794	0.466	0.79	Not Significant
Rv1135c	PPE family protein PPE16	-0.29	0.0198	0.145	Not Significant
Rv1138a	hypothetical protein	0.0621	0.819	0.954	Not Significant
Rv1138c	oxidoreductase	-0.0305	0.926	0.984	Not Significant
Rv1139c	hypothetical protein	0.038	0.444	0.777	Not Significant
Rv1140	integral membrane protein	0.165	0.634	0.881	Not Significant
Rv1141c	enoyl-CoA hydratase EchA11	-0.18	0.0193	0.142	Not Significant
Rv1142c	enoyl-CoA hydratase EchA10	0.032	0.604	0.867	Not Significant
Rv1143	alpha-methylacyl-CoA racemase	-0.072	0.637	0.881	Not Significant
Rv1144	oxidoreductase	-0.118	0.621	0.876	Not Significant
Rv1145	transmembrane transport protein	-0.0645	0.423	0.764	Not Significant
Rv1146	transmembrane transport protein	-0.0284	0.47	0.791	Not Significant
Rv1147	hypothetical protein	0.358	0.482	0.797	Not Significant
Rv1148c	hypothetical protein	-0.291	0.544	0.835	Not Significant
Rv1149	transposase	-0.21	0.182	0.548	Not Significant
Rv1151c	NAD-dependent protein deacylase	0.00109	0.695	0.902	Not Significant
Rv1152	transcriptional regulator	0.0474	0.45	0.778	Not Significant
Rv1153c	O-methyltransferase	-0.0911	0.502	0.811	Not Significant
Rv1154c	hypothetical protein	0.00455	0.877	0.974	Not Significant
Rv1155	pyridoxine/pyridoxamine 5'-phosphate oxidase	-0.287	0.214	0.59	Not Significant
Rv1155a	hypothetical protein	0.0282	0.752	0.932	Not Significant
Rv1156	hypothetical protein	0.156	0.431	0.767	Not Significant
Rv1157c	hypothetical protein	-0.63	0.0488	0.259	Not Significant
Rv1158c	hypothetical protein	-0.973	0.00775	0.0734	Not Significant
Rv1159	polyprenol-phosphate-mannose-dependent alpha-(1-2)-phosphatidylinositol pentamannoside mannosyltransferase	-0.65	1.17e-07	3.9e-06	Hypersusceptible
Rv1159A	4a-hydroxytetrahydrobiopterin dehydratase	0.38	0.0332	0.202	Not Significant
Rv1160	8-oxo-dGTP diphosphatase	-0.271	0.36	0.728	Not Significant
Rv1161	nitrate reductase subunit alpha	-0.0549	0.908	0.979	Not Significant
Rv1162	nitrate reductase subunit beta	-0.0605	0.831	0.96	Not Significant
Rv1163	nitrate reductase subunit delta	-0.0364	0.649	0.886	Not Significant
Rv1164	nitrate reductase subunit gamma	-0.227	0.0321	0.199	Not Significant
Rv1165	GTP-binding translation elongation factor	-0.211	0.299	0.671	Not Significant
Rv1166	monoacyl phosphatidylinositol tetramannoside-binding protein LpqW	-0.0916	0.492	0.803	Not Significant
Rv1167c	transcriptional regulator	0.235	0.2	0.571	Not Significant
Rv1168c	PPE family protein PPE17	-0.107	0.62	0.875	Not Significant
Rv1169c	lipase LipX	0.0431	0.813	0.952	Not Significant
Rv1170	1D-myo-inositol 2-acetamido-2-deoxy-alpha-D-glucopyranoside deacetylase	1.32	3.17e-05	0.000592	Hypertolerant
Rv1171	hypothetical protein	-0.0646	0.693	0.902	Not Significant
Rv1172c	PE family protein PE12	-0.415	0.00493	0.05	Not Significant
Rv1173	FO synthase	-0.158	0.908	0.979	Not Significant
Rv1174c	low molecular weight T-cell antigen	-0.825	0.00944	0.0846	Not Significant
Rv1175c	NADPH dependent 2,4-dienoyl-CoA reductase FadH	0.0454	0.504	0.811	Not Significant
Rv1176c	hypothetical protein	0.0146	0.693	0.902	Not Significant
Rv1177	ferredoxin FdxC				Not Significant
Rv1178	aminotransferase	-0.00872	0.955	0.99	Not Significant
Rv1179c	hypothetical protein	-0.0323	0.043	0.24	Not Significant
Rv1180	polyketide beta-ketoacyl synthase	-0.0843	0.566	0.851	Not Significant
Rv1181	polyketide beta-ketoacyl synthase	-0.29	0.0103	0.0908	Not Significant
Rv1182	acyltransferase papA3	-0.373	0.123	0.442	Not Significant
Rv1183	transmembrane transport protein MmpL10	0.0997	0.00148	0.018	Not Significant
Rv1184c	hypothetical protein	0.016	0.849	0.964	Not Significant
Rv1185c	fatty-acid--CoA ligase FadD21	-0.113	0.897	0.978	Not Significant
Rv1186c	hypothetical protein	0.128	0.86	0.966	Not Significant
Rv1187	pyrroline-5-carboxylate dehydrogenase RocA	-0.268	0.342	0.71	Not Significant
Rv1188	proline dehydrogenase	-0.125	0.903	0.978	Not Significant
Rv1189	ECF RNA polymerase sigma factor SigI	-0.225	0.493	0.804	Not Significant
Rv1190	hypothetical protein	-0.0879	0.762	0.936	Not Significant
Rv1191	hypothetical protein	0.137	0.557	0.846	Not Significant
Rv1192	hypothetical protein	0.155	0.245	0.626	Not Significant
Rv1193	fatty-acid--CoA ligase FadD36	0.978	0.00846	0.0778	Not Significant
Rv1194c	hypothetical protein	0.152	0.018	0.135	Not Significant
Rv1195	PE family protein PE13	0.371	0.0778	0.345	Not Significant
Rv1196	PPE family protein PPE18	0.23	0.0204	0.148	Not Significant
Rv1197	ESAT-6 like protein EsxK	0.608	0.000105	0.00177	Hypertolerant
Rv1198	ESAT-6 like protein EsxL	0.38	0.0325	0.2	Not Significant
Rv1199c	insertion sequence element IS1081 transposase	0.138	0.0587	0.292	Not Significant
Rv1200	integral membrane transport protein	-0.0239	0.793	0.948	Not Significant
Rv1201c	2,3,4,5-tetrahydropyridine-2,6-dicarboxylate N-succinyltransferase				Not Significant
Rv1202	succinyl-diaminopimelate desuccinylase DapE				Not Significant
Rv1203c	hypothetical protein	-0.0379	0.326	0.695	Not Significant
Rv1204c	hypothetical protein	-0.0692	0.979	0.998	Not Significant
Rv1205	hypothetical protein	0.291	0.000221	0.00347	Not Significant
Rv1206	fatty-acid--CoA ligase FadD6	-0.279	0.106	0.403	Not Significant
Rv1207	dihydropteroate synthase	-0.195	0.279	0.658	Not Significant
Rv1208	glucosyl-3-phosphoglycerate synthase				Not Significant
Rv1209	hypothetical protein	-0.824	0.000979	0.0128	Hypersusceptible
Rv1210	DNA-3-methyladenine glycosylase I TagA	0.267	0.00186	0.0221	Not Significant
Rv1211	hypothetical protein	-0.154	0.515	0.818	Not Significant
Rv1212c	capsular glucan synthase	0.209	0.0207	0.149	Not Significant
Rv1213	glucose-1-phosphate adenylyltransferase	-0.2	0.0177	0.133	Not Significant
Rv1214c	PE family protein PE14	-0.389	0.85	0.964	Not Significant
Rv1215c	hypothetical protein	-0.0789	0.801	0.948	Not Significant
Rv1216c	integral membrane protein	-0.356	0.00809	0.0759	Not Significant
Rv1217c	tetronasin ABC transporter integral membrane protein	-0.139	0.588	0.856	Not Significant
Rv1218c	tetronasin ABC transporter ATP-binding protein	-0.408	0.28	0.658	Not Significant
Rv1219c	transcriptional regulator	-0.184	0.624	0.877	Not Significant
Rv1220c	methyltransferase	-0.583	0.0112	0.0962	Not Significant
Rv1221	ECF RNA polymerase sigma factor SigE	-0.145	0.918	0.982	Not Significant
Rv1222	anti-sigma E factor RseA	-0.853	0.0874	0.369	Not Significant
Rv1223	serine protease HtrA	0.0454	0.57	0.851	Not Significant
Rv1224	Sec-independent protein translocase protein TatB	-0.213	0.263	0.648	Not Significant
Rv1225c	hypothetical protein	-0.402	0.0243	0.166	Not Significant
Rv1226c	transmembrane protein	-0.0282	0.157	0.505	Not Significant
Rv1227c	transmembrane protein	-0.143	0.609	0.87	Not Significant
Rv1228	lipoprotein LpqX	0.0214	0.447	0.778	Not Significant
Rv1228a	hypothetical protein	-0.274	0.0498	0.261	Not Significant
Rv1229c	multiple resistance/pH adaptation protein	-0.338	0.245	0.626	Not Significant
Rv1230c	membrane protein	-0.12	0.962	0.993	Not Significant
Rv1231c	membrane protein	-0.0196	0.419	0.761	Not Significant
Rv1232c	hypothetical protein	0.00907	0.452	0.78	Not Significant
Rv1233c	hypothetical protein	-0.0358	0.84	0.964	Not Significant
Rv1234	transmembrane protein	-0.746	0.0107	0.0928	Not Significant
Rv1235	trehalose ABC transporter substrate-binding lipoprotein LpqY	0.0172	0.922	0.984	Not Significant
Rv1236	sugar ABC transporter permease SugA	-0.242	0.47	0.791	Not Significant
Rv1237	sugar ABC transporter permease SugB	-0.233	0.785	0.948	Not Significant
Rv1238	sugar ABC transporter ATP-binding protein SugC	0.0948	0.227	0.606	Not Significant
Rv1239c	magnesium and cobalt transport transmembrane protein CorA	-0.309	0.00285	0.0319	Not Significant
Rv1240	malate dehydrogenase				Not Significant
Rv1241	antitoxin VapB33	-0.239	0.606	0.868	Not Significant
Rv1242	ribonuclease VapC33	-0.152	0.172	0.531	Not Significant
Rv1243c	PE-PGRS family protein PE_PGRS23	0.0859	0.908	0.979	Not Significant
Rv1244	lipoprotein LpqZ	-1.56	4.36e-10	2.26e-08	Hypersusceptible
Rv1245c	short-chain type dehydrogenase/reductase	-0.386	0.482	0.797	Not Significant
Rv1246c	toxin RelE	-0.664	0.00161	0.0193	Hypersusceptible
Rv1247c	antitoxin RelB	-0.183	0.623	0.876	Not Significant
Rv1248c	multifunctional 2-oxoglutarate dehydrogenase E1 component /2-oxoglutarate dehydrogenase dihydrolipoyllysine-residue succinyltransferase				Not Significant
Rv1249c	membrane protein	0.123	0.816	0.952	Not Significant
Rv1250	MFS-type drug transporter	-0.175	0.0215	0.151	Not Significant
Rv1251c	hypothetical protein	0.011	0.847	0.964	Not Significant
Rv1252c	lipoprotein LprE	-0.304	0.000851	0.0113	Not Significant
Rv1253	ATP-dependent RNA helicase DeaD	-0.046	0.99	1.0	Not Significant
Rv1254	acyltransferase	-0.136	1.0	1.0	Not Significant
Rv1255c	HTH-type transcriptional regulator	0.053	0.288	0.663	Not Significant
Rv1256c	cytochrome P450 Cyp130	-0.014	0.693	0.902	Not Significant
Rv1257c	oxidoreductase	-0.223	0.8	0.948	Not Significant
Rv1258c	multidrug-efflux transporter	-0.122	0.964	0.994	Not Significant
Rv1259	uracil DNA glycosylase	0.119	0.155	0.502	Not Significant
Rv1260	oxidoreductase	0.0742	0.269	0.65	Not Significant
Rv1261c	hypothetical protein	-0.453	0.357	0.725	Not Significant
Rv1262c	hypothetical protein	-0.0238	0.0692	0.324	Not Significant
Rv1263	amidase AmiB	0.0496	0.972	0.998	Not Significant
Rv1264	adenylyl cyclase	-0.246	0.321	0.69	Not Significant
RVnc0013	Putative small regulatory RNA	-1.12	0.244	0.626	Not Significant
Rv1265	hypothetical protein	0.0505	0.309	0.68	Not Significant
Rv1266c	serine/threonine-protein kinase PknH	-0.072	0.932	0.984	Not Significant
Rv1267c	transcriptional regulator EmbR	-0.19	0.226	0.603	Not Significant
Rv1268c	hypothetical protein	0.116	0.906	0.979	Not Significant
Rv1269c	hypothetical protein	0.0384	0.427	0.765	Not Significant
Rv1270c	lipoprotein LprA	0.333	0.00312	0.0344	Not Significant
Rv1271c	hypothetical protein	-0.182	0.877	0.974	Not Significant
Rv1272c	drug ABC transporter ATP-binding protein	-1.07	1.37e-07	4.39e-06	Hypersusceptible
Rv1273c	drug ABC transporter ATP-binding protein	-1.05	4.87e-13	5.01e-11	Hypersusceptible
Rv1274	lipoprotein LprB	-0.272	0.409	0.756	Not Significant
Rv1275	lipoprotein LprC				Not Significant
Rv1276c	hypothetical protein	-0.294	0.942	0.987	Not Significant
Rv1277	hypothetical protein	-0.0105	0.132	0.458	Not Significant
Rv1278	hypothetical protein	-0.149	0.363	0.73	Not Significant
Rv1279	GMC-type oxidoreductase	0.0728	0.0939	0.382	Not Significant
Rv1280c	oligopeptide ABC transporter substrate-binding lipoprotein OppA	-0.765	1.13e-07	3.8e-06	Hypersusceptible
Rv1281c	oligopeptide ABC transporter ATP-binding protein OppD	-0.723	9.2e-05	0.00157	Hypersusceptible
Rv1282c	oligopeptide ABC transporter permease OppC	-0.815	1.69e-06	4.1e-05	Hypersusceptible
Rv1283c	oligopeptide ABC transporter permease OppB	-0.498	0.000745	0.01	Not Significant
Rv1284	beta-carbonic anhydrase	-0.769	0.0261	0.172	Not Significant
Rv1285	sulfate adenylyltransferase subunit 2	0.137	0.0135	0.107	Not Significant
Rv1286	adenylyl-sulfate kinase	0.301	0.0282	0.182	Not Significant
Rv1287	HTH-type transcriptional regulator	-0.0983	0.648	0.886	Not Significant
Rv1288	hypothetical protein	-0.0831	0.832	0.96	Not Significant
Rv1289	hypothetical protein	-0.37	0.335	0.702	Not Significant
Rv1290c	hypothetical protein	-0.0277	0.997	1.0	Not Significant
Rv1290A	hypothetical protein	-0.152	0.0708	0.326	Not Significant
Rv1291c	hypothetical protein	-0.126	0.638	0.882	Not Significant
Rvnt18	tRNA-Arg				Not Significant
Rv1292	arginine--tRNA ligase				Not Significant
Rv1293	diaminopimelate decarboxylase				Not Significant
Rv1294	homoserine dehydrogenase				Not Significant
Rv1295	threonine synthase	0.763	0.0328	0.2	Not Significant
Rv1296	homoserine kinase				Not Significant
Rv1297	transcription termination factor Rho				Not Significant
Rv1298	50S ribosomal protein L31	0.576	0.0604	0.297	Not Significant
Rv1299	peptide chain release factor PrfA				Not Significant
Rv1300	release factor glutamine methyltransferase				Not Significant
Rv1301	threonylcarbamoyl-AMP synthase				Not Significant
Rv1302	decaprenyl-phosphate N-acetylglucosaminephosphotransferase	0.427	0.00143	0.0176	Not Significant
Rv1303	hypothetical protein	0.223	0.683	0.901	Not Significant
Rv1304	ATP synthase subunit A	-1.21	0.00198	0.023	Hypersusceptible
Rv1305	ATP synthase subunit C				Not Significant
Rv1306	ATP synthase subunit B				Not Significant
Rv1307	ATP synthase subunit b/delta				Not Significant
Rv1308	ATP synthase subunit alpha	-0.461	0.381	0.74	Not Significant
Rv1309	ATP synthase subunit gamma	-0.384	0.431	0.767	Not Significant
Rv1310	ATP synthase subunit beta	0.00617	0.564	0.85	Not Significant
Rv1311	ATP synthase subunit epsilon				Not Significant
Rv1312	hypothetical protein	-0.264	0.73	0.922	Not Significant
Rv1313c	insertion sequence element IS1557 transposase	0.0182	0.977	0.998	Not Significant
Rv1314c	cob(I)yrinic acid a,c-diamide adenosyltransferase	-0.0257	0.715	0.913	Not Significant
Rv1315	UDP-N-acetylglucosamine 1-carboxyvinyltransferase				Not Significant
RVnc0021	Putative small regulatory RNA				Not Significant
Rvnr01	16S ribosomal RNA				Not Significant
Rvnr02	23S ribosomal RNA				Not Significant
Rvnr03	5S ribosomal RNA				Not Significant
Rv1316c	methylated-DNA--protein-cysteine methyltransferase	-0.103	0.467	0.79	Not Significant
Rv1317c	bifunctional regulatory protein/DNA repair enzyme AlkA	-0.0687	0.723	0.918	Not Significant
Rv1318c	adenylate cyclase	0.124	0.345	0.712	Not Significant
Rv1319c	adenylate cyclase	-0.0489	0.767	0.938	Not Significant
Rv1320c	adenylate cyclase	-0.103	0.749	0.931	Not Significant
Rv1321	endonuclease NucS	-0.036	0.449	0.778	Not Significant
Rv1322	hypothetical protein	-0.00386	0.625	0.877	Not Significant
Rv1322A	hypothetical protein	0.0165	0.606	0.868	Not Significant
Rv1323	acetyl-CoA acetyltransferase	0.124	0.146	0.488	Not Significant
Rv1324	thioredoxin	-0.463	0.244	0.626	Not Significant
Rv1325c	PE-PGRS family protein PE_PGRS24	0.0711	0.961	0.992	Not Significant
Rv1326c	1,4-alpha-glucan branching protein	-0.0231	0.604	0.867	Not Significant
Rv1327c	alpha-1,4-glucan:maltose-1-phosphate maltosyltransferase				Not Significant
Rv1328	glycogen phosphorylase	0.107	0.000167	0.0027	Not Significant
Rv1329c	ATP-dependent helicase DinG	-0.00754	0.253	0.636	Not Significant
Rv1330c	nicotinic acid phosphoribosyltransferase PncB1	0.118	0.138	0.474	Not Significant
Rv1331	ATP-dependent Clp protease adapter protein ClpS	0.102	0.0388	0.225	Not Significant
Rv1332	transcriptional regulator	0.134	0.191	0.558	Not Significant
Rv1333	hydrolase	0.602	0.00213	0.0245	Hypertolerant
Rv1334	[CysO]-cysteine peptidase	0.637	3.01e-06	6.86e-05	Hypertolerant
Rv1335	sulfur carrier protein CysO	0.942	4.2e-07	1.17e-05	Hypertolerant
Rv1336	O-phosphoserine sulfhydrylase	1.16	7.68e-16	1.28e-13	Hypertolerant
Rv1337	integral membrane protein	0.724	5.87e-06	0.000127	Hypertolerant
Rv1338	glutamate racemase	0.156	0.653	0.888	Not Significant
Rv1339	hypothetical protein	-0.151	0.0154	0.119	Not Significant
Rv1340	ribonuclease PH	-0.0491	0.726	0.92	Not Significant
Rv1341	non-canonical purine NTP pyrophosphatase	0.373	0.0113	0.0966	Not Significant
Rv1342c	hypothetical protein				Not Significant
Rv1343c	lipoprotein LprD				Not Significant
Rv1344	acyl carrier protein MbtL	0.397	0.00832	0.077	Not Significant
Rv1345	long-chain-fatty-acid--ACP ligase MbtM	0.0978	0.0428	0.24	Not Significant
Rv1346	acyl-[acyl-carrier-protein] dehydrogenase MbtN	0.203	0.151	0.495	Not Significant
Rv1347c	lysine N-acetyltransferase MbtK	-0.0761	0.913	0.981	Not Significant
Rvnt19	tRNA-Leu				Not Significant
Rv1348	iron ABC transporter ATP-binding protein/permease IrtA	0.118	0.0162	0.124	Not Significant
Rv1349	iron ABC transporter ATP-binding protein/permease IrtB	-0.245	0.627	0.877	Not Significant
Rv1350	3-oxoacyl-ACP reductase FabG	-0.0408	0.587	0.856	Not Significant
Rv1351	hypothetical protein	-0.0948	0.441	0.774	Not Significant
Rv1352	hypothetical protein	0.0206	0.406	0.756	Not Significant
Rv1353c	HTH-type transcriptional regulator	-0.123	0.187	0.553	Not Significant
Rv1354c	hypothetical protein	-0.105	0.8	0.948	Not Significant
Rv1355c	molybdopterin biosynthesis protein MoeY	-0.144	0.891	0.976	Not Significant
Rv1356c	hypothetical protein	-0.0704	0.687	0.901	Not Significant
Rv1357c	hypothetical protein	-0.205	0.957	0.991	Not Significant
Rv1358	transcriptional regulator	-0.0336	0.208	0.584	Not Significant
Rv1359	transcriptional regulator	-0.126	0.1	0.395	Not Significant
Rv1360	oxidoreductase	-0.0627	0.537	0.83	Not Significant
Rv1361c	PPE family protein PPE19	-0.0846	0.287	0.663	Not Significant
Rv1362c	membrane protein	-0.0867	0.521	0.822	Not Significant
Rv1363c	membrane protein	0.132	0.952	0.989	Not Significant
RVnc0015	Putative small regulatory RNA	-0.526	0.0159	0.123	Not Significant
Rv1364c	sigma factor regulatory protein	0.425	1.46e-06	3.58e-05	Not Significant
Rv1365c	anti-sigma-F factor antagonist RsfA	0.0432	0.914	0.981	Not Significant
Rv1366	hypothetical protein	-0.0907	0.775	0.944	Not Significant
Rv1366A	hypothetical protein	0.0328	0.701	0.905	Not Significant
Rv1367c	hypothetical protein	0.252	0.649	0.886	Not Significant
Rv1368	lipoprotein LprF	-0.188	0.143	0.481	Not Significant
Rv1371	membrane protein	-0.404	0.0877	0.37	Not Significant
Rv1372	alpha-pyrone synthesis polyketide synthase-like protein	-0.267	0.139	0.474	Not Significant
Rv1373	glycolipid sulfotransferase	0.00456	0.535	0.829	Not Significant
Rv1374c	hypothetical protein	-0.298	0.000588	0.00822	Not Significant
Rv1375	hypothetical protein	-0.115	0.0214	0.151	Not Significant
Rv1376	hypothetical protein	-0.0561	0.59	0.857	Not Significant
Rv1377c	transferase	-0.298	0.182	0.548	Not Significant
Rv1378c	hypothetical protein	-0.215	0.184	0.55	Not Significant
Rv1379	bifunctional pyrimidine operon regulatory protein/uracil phosphoribosyltransferase				Not Significant
Rv1380	aspartate carbamoyltransferase				Not Significant
Rv1381	dihydroorotase				Not Significant
Rv1382	hypothetical protein				Not Significant
Rv1383	carbamoyl-phosphate synthase small subunit				Not Significant
Rv1384	carbamoyl-phosphate synthase large subunit				Not Significant
Rv1385	orotidine 5'-phosphate decarboxylase	0.292	0.816	0.952	Not Significant
Rv1386	PE family protein PE15	2.01	0.000107	0.00178	Hypertolerant
Rv1387	PPE family protein PPE20	1.57	2.84e-18	7.64e-16	Hypertolerant
Rv1388	integration host factor MihF				Not Significant
Rv1389	guanylate kinase				Not Significant
Rv1390	DNA-directed RNA polymerase subunit omega				Not Significant
Rv1391	bifunctional phosphopantothenoylcysteine decarboxylase/phosphopantothenate--cysteine ligase	-0.189	0.875	0.973	Not Significant
Rv1392	S-adenosylmethionine synthetase	-0.123	0.824	0.957	Not Significant
Rv1393c	monoxygenase	-0.038	0.913	0.981	Not Significant
Rv1394c	cytochrome P450 Cyp132	0.0414	0.664	0.892	Not Significant
Rv1395	HTH-type transcriptional regulator	-0.0966	0.939	0.986	Not Significant
Rv1396c	PE-PGRS family protein PE_PGRS25	-0.148	0.934	0.984	Not Significant
Rv1397c	ribonuclease VapC10	0.917	0.478	0.795	Not Significant
Rv1398c	antitoxin VapB10	0.193	0.466	0.79	Not Significant
Rv1399c	carboxylesterase NlhH	-0.0308	0.225	0.603	Not Significant
Rv1400c	lipase	-0.108	0.782	0.947	Not Significant
Rv1401	membrane protein	0.077	0.5	0.81	Not Significant
Rv1402	primosomal protein N'	0.635	0.271	0.651	Not Significant
Rv1403c	methyltransferase	0.27	0.0553	0.28	Not Significant
Rv1404	transcriptional regulator	-0.245	0.88	0.974	Not Significant
Rv1405c	methyltransferase	-0.131	0.87	0.971	Not Significant
Rv1406	methionyl-tRNA formyltransferase				Not Significant
Rv1407	16S rRNA m5C967 methyltransferase	0.0424	0.167	0.526	Not Significant
Rv1408	ribulose-phosphate 3-epimerase				Not Significant
Rv1409	bifunctional riboflavin biosynthesis diaminohydroxyphosphoribosylaminopyrimidine deaminase/5-amino-6-(5-phosphoribosylamino) uracil reductase				Not Significant
Rv1410c	aminoglycosides/tetracycline-transport integral membrane protein	-1.23	1.61e-12	1.45e-10	Hypersusceptible
Rv1411c	lipoprotein LprG	-1.65	0.00192	0.0225	Hypersusceptible
Rv1412	riboflavin synthase				Not Significant
Rv1413	hypothetical protein	0.0601	0.801	0.948	Not Significant
Rv1414	hypothetical protein	-0.205	0.739	0.925	Not Significant
Rv1415	bifunctional riboflavin biosynthesis GTP cyclohydrolase II/3,4-dihydroxy-2-butanone 4-phosphate synthase				Not Significant
Rv1416	6,7-dimethyl-8-ribityllumazine synthase				Not Significant
Rv1417	membrane protein	-0.777	0.849	0.964	Not Significant
Rv1418	lipoprotein LprH	0.267	0.125	0.444	Not Significant
Rv1419	hypothetical protein	0.243	0.265	0.65	Not Significant
Rv1420	excinuclease ABC subunit UvrC	-0.544	6.19e-08	2.21e-06	Hypersusceptible
Rv1421	hypothetical protein	-0.824	0.000131	0.00216	Hypersusceptible
Rv1422	hypothetical protein	-0.277	0.0242	0.166	Not Significant
Rv1423	transcriptional regulator WhiA				Not Significant
Rv1424c	membrane protein	-0.245	0.814	0.952	Not Significant
Rv1425	diacyglycerol O-acyltransferase	-0.261	0.18	0.545	Not Significant
Rv1426c	esterase LipO	-0.105	0.252	0.634	Not Significant
Rv1427c	acyl-CoA synthetase	-0.318	0.165	0.522	Not Significant
Rv1428c	hypothetical protein	-0.0285	0.668	0.894	Not Significant
Rv1429	hypothetical protein	0.0764	0.801	0.948	Not Significant
Rv1430	PE family protein PE16	-0.0645	0.365	0.731	Not Significant
Rv1431	hypothetical protein	-0.251	0.211	0.586	Not Significant
Rv1432	dehydrogenase				Not Significant
Rv1433	hypothetical protein	-2.08	1.94e-12	1.7e-10	Hypersusceptible
Rv1434	hypothetical protein	-0.17	0.815	0.952	Not Significant
Rv1435c	hypothetical protein	-1.49	9.47e-06	0.000204	Hypersusceptible
Rv1436	glyceraldehyde 3-phosphate dehydrogenase				Not Significant
Rv1437	phosphoglycerate kinase				Not Significant
Rv1438	triosephosphate isomerase				Not Significant
Rv1439c	hypothetical protein	0.0109	0.651	0.888	Not Significant
Rv1440	protein-export membrane protein SecG	-0.158	0.308	0.679	Not Significant
Rv1441c	PE-PGRS family protein PE_PGRS26	-0.194	0.329	0.696	Not Significant
Rv1442	biotin sulfoxide reductase BisC	-0.0227	0.542	0.833	Not Significant
Rv1443c	hypothetical protein	-0.0997	0.599	0.863	Not Significant
Rv1444c	hypothetical protein	-0.352	0.143	0.48	Not Significant
Rv1445c	6-phosphogluconolactonase	0.188	0.116	0.425	Not Significant
Rv1446c	OXPP cycle protein OpcA	-0.381	0.992	1.0	Not Significant
Rv1447c	glucose-6-phosphate 1-dehydrogenase	-0.262	0.0255	0.171	Not Significant
Rv1448c	transaldolase	-0.404	0.393	0.751	Not Significant
Rv1449c	transketolase	0.812	0.0124	0.102	Not Significant
Rv1450c	PE-PGRS family protein PE_PGRS27	-0.217	0.979	0.998	Not Significant
Rv1451	protoheme IX farnesyltransferase				Not Significant
Rv1452c	PE-PGRS family protein PE_PGRS28	0.0245	0.894	0.977	Not Significant
Rv1453	transcriptional activator protein	0.0311	0.371	0.733	Not Significant
Rv1454c	quinone reductase	-0.0267	0.598	0.863	Not Significant
Rv1455	hypothetical protein	1.18	1.77e-07	5.41e-06	Hypertolerant
Rv1456c	antibiotic ABC transporter permease	-0.248	0.458	0.784	Not Significant
Rv1457c	antibiotic ABC transporter permease				Not Significant
Rv1458c	antibiotic ABC transporter ATP-binding protein	-0.31	0.937	0.986	Not Significant
Rv1459c	alpha-(1->6)-mannopyranosyltransferase	-0.606	0.00204	0.0236	Hypersusceptible
Rv1460	transcriptional regulator	0.198	0.653	0.888	Not Significant
Rv1461	hypothetical protein				Not Significant
Rv1462	hypothetical protein				Not Significant
Rv1463	ABC transporter ATP-binding protein				Not Significant
Rv1464	cysteine desulfurase				Not Significant
Rv1465	nitrogen fixation related protein				Not Significant
Rv1466	hypothetical protein				Not Significant
Rv1467c	acyl-CoA dehydrogenase	-0.256	0.00045	0.00652	Not Significant
Rv1468c	PE-PGRS family protein PE_PGRS29	0.137	0.478	0.795	Not Significant
Rv1469	cobalt/nickel-exporting P-type ATPase	-0.0968	0.567	0.851	Not Significant
Rv1470	thioredoxin TrxA	-0.303	0.00951	0.085	Not Significant
Rv1471	thioredoxin	-0.46	0.991	1.0	Not Significant
Rv1472	enoyl-CoA hydratase EchA12	0.118	0.946	0.988	Not Significant
Rv1473	macrolide ABC transporter ATP-binding protein	-0.0552	0.251	0.632	Not Significant
Rv1473A	transcriptional regulator	-0.305	0.478	0.795	Not Significant
Rv1474c	transcriptional regulator	-1.23	0.123	0.442	Not Significant
Rv1475c	iron-regulated aconitate hydratase	-0.472	0.247	0.627	Not Significant
Rv1476	membrane protein				Not Significant
Rv1477	peptidoglycan endopeptidase RipA	-1.0	0.0114	0.0972	Not Significant
Rv1478	peptidoglycan endopeptidase RipB	-0.536	0.00166	0.0199	Hypersusceptible
Rv1479	transcriptional regulator MoxR1				Not Significant
Rv1480	hypothetical protein	-0.969	0.139	0.475	Not Significant
Rv1481	membrane protein	-0.538	0.69	0.902	Not Significant
Rv1482c	hypothetical protein	-0.274	0.0847	0.362	Not Significant
Rv1483	3-oxoacyl-ACP reductase FabG				Not Significant
Rv1484	NADH-dependent enoyl-[ACP] reductase	-0.341	0.786	0.948	Not Significant
Rv1485	ferrochelatase				Not Significant
Rv1486c	hypothetical protein	0.773	2.27e-05	0.000446	Hypertolerant
Rv1487	hypothetical protein	0.00528	0.352	0.721	Not Significant
Rv1488	hypothetical protein	-0.0395	0.863	0.968	Not Significant
Rv1489	hypothetical protein	-0.143	0.0449	0.246	Not Significant
Rv1489A	hypothetical protein	-0.274	0.999	1.0	Not Significant
Rv1490	membrane protein	-0.229	0.532	0.827	Not Significant
Rv1491c	TVP38/TMEM64 family membrane protein	-0.475	0.00234	0.0266	Not Significant
Rv1492	methylmalonyl-CoA mutase small subunit	-0.0582	0.306	0.679	Not Significant
Rv1493	methylmalonyl-CoA mutase large subunit	0.071	0.944	0.988	Not Significant
Rv1494	antitoxin MazE4	0.149	0.618	0.875	Not Significant
Rv1495	mRNA interferase MazF4	0.115	0.233	0.614	Not Significant
Rv1496	transport system kinase	0.158	0.299	0.671	Not Significant
Rv1497	esterase LipL	-0.312	0.0103	0.0908	Not Significant
Rv1498c	methyltransferase	-0.207	0.103	0.397	Not Significant
Rv1498A	hypothetical protein	-0.119	0.474	0.794	Not Significant
Rv1499	hypothetical protein	-0.223	0.581	0.852	Not Significant
Rv1500	glycosyltransferase	-0.0205	0.388	0.747	Not Significant
Rv1501	hypothetical protein	-0.164	0.98	0.998	Not Significant
Rv1502	hypothetical protein	-0.245	0.89	0.976	Not Significant
Rv1505c	hypothetical protein	-0.228	0.48	0.796	Not Significant
Rv1506c	hypothetical protein	-0.298	0.0592	0.293	Not Significant
Rv1507c	hypothetical protein	-0.475	0.064	0.311	Not Significant
Rv1507A	hypothetical protein	0.0662	0.885	0.975	Not Significant
Rv1508c	membrane protein	-0.0409	0.904	0.978	Not Significant
Rv1508A	hypothetical protein	-0.135	0.422	0.764	Not Significant
Rv1509	hypothetical protein	0.0867	0.0342	0.207	Not Significant
Rv1510	hypothetical protein	-0.0999	0.758	0.934	Not Significant
Rv1511	GDP-D-mannose dehydratase GmdA	-0.125	0.353	0.723	Not Significant
Rv1512	nucleotide-sugar epimerase EpiA				Not Significant
Rv1513	hypothetical protein	-0.171	0.545	0.835	Not Significant
Rv1514c	glycosyltransferase	-0.242	0.92	0.983	Not Significant
Rv1515c	hypothetical protein	-0.199	0.7	0.905	Not Significant
Rv1516c	sugar transferase	0.0361	0.369	0.732	Not Significant
Rv1517	hypothetical protein	-0.0276	0.213	0.588	Not Significant
Rv1518	hypothetical protein	-0.0223	0.8	0.948	Not Significant
Rv1519	hypothetical protein	-0.24	0.286	0.663	Not Significant
Rv1520	sugar transferase	-0.0855	0.226	0.603	Not Significant
Rv1521	fatty-acid--CoA ligase FadD25	-0.108	0.261	0.645	Not Significant
Rv1522c	transmembrane transport protein MmpL12	-0.0969	0.51	0.814	Not Significant
Rv1523	methyltransferase	-0.129	0.707	0.908	Not Significant
Rv1524	glycosyltransferase	-0.093	0.339	0.706	Not Significant
Rv1525	rhamnosyl transferase WbbL	0.116	0.443	0.776	Not Significant
Rv1526c	glycosyltransferase	-0.365	0.142	0.479	Not Significant
Rv1527c	polyketide synthase	-0.172	0.109	0.41	Not Significant
Rv1528c	polyketide synthase associated protein PapA	-0.18	0.471	0.791	Not Significant
Rv1529	fatty-acid--CoA ligase FadD24	-0.135	0.314	0.683	Not Significant
Rv1530	alcohol dehydrogenase	-0.182	0.104	0.401	Not Significant
Rv1531	hypothetical protein	0.0913	0.386	0.746	Not Significant
Rv1532c	hypothetical protein	-0.0304	0.413	0.757	Not Significant
Rv1533	monooxygenase	-0.215	0.562	0.849	Not Significant
Rv1534	transcriptional regulator	-0.138	0.754	0.933	Not Significant
Rv1535	hypothetical protein	-0.0931	0.868	0.97	Not Significant
Rv1536	isoleucine--tRNA ligase				Not Significant
Rv1537	DNA polymerase IV	-0.0855	0.664	0.892	Not Significant
Rv1538c	L-aparaginase	0.0136	0.0814	0.355	Not Significant
Rv1539	lipoprotein signal peptidase	-1.13	0.0928	0.381	Not Significant
Rv1540	RNA pseudouridine synthase				Not Significant
Rv1541c	lipoprotein LprI	-0.527	0.00657	0.0648	Not Significant
Rv1542c	hemoglobin GlbN	-0.0584	0.235	0.616	Not Significant
Rv1543	oxidoreductase	-0.155	0.266	0.65	Not Significant
Rv1544	ketoacyl reductase	0.0468	0.539	0.831	Not Significant
Rv1545	hypothetical protein	0.0259	0.92	0.983	Not Significant
Rv1546	hypothetical protein	-0.0213	0.181	0.545	Not Significant
Rv1547	DNA polymerase III subunit alpha	0.0631	0.214	0.59	Not Significant
Rv1548c	PPE family protein PPE21	-0.102	0.603	0.866	Not Significant
Rv1550	fatty-acid--CoA ligase FadD11	0.0378	0.441	0.774	Not Significant
Rv1551	acyltransferase PlsB	-0.207	0.0204	0.148	Not Significant
Rv1552	fumarate reductase flavoprotein subunit	0.0485	0.849	0.964	Not Significant
Rv1553	fumarate reductase iron-sulfur subunit	-0.0123	0.815	0.952	Not Significant
Rv1554	fumarate reductase membrane anchor subunit	-0.265	0.0443	0.244	Not Significant
Rv1555	fumarate reductase membrane anchor subunit	-0.717	3.76e-05	0.000688	Hypersusceptible
Rv1556	HTH-type transcriptional regulator	-0.305	0.0473	0.255	Not Significant
Rv1557	transmembrane transport protein MmpL6	0.0111	0.211	0.586	Not Significant
Rv1558	hypothetical protein	-0.00523	0.453	0.78	Not Significant
Rv1559	threonine dehydratase IlvA	0.372	0.275	0.654	Not Significant
Rv1560	antitoxin VapB11	-1.17	0.27	0.65	Not Significant
Rv1561	ribonuclease VapC11	-0.0603	0.481	0.796	Not Significant
Rv1562c	malto-oligosyltrehalose trehalohydrolase	0.135	0.201	0.572	Not Significant
Rv1563c	maltooligosyl trehalose synthase	-0.189	0.197	0.567	Not Significant
Rv1564c	maltooligosyl trehalose synthase	0.004	0.225	0.603	Not Significant
Rv1565c	acyltransferase	-0.295	0.512	0.815	Not Significant
Rv1566c	hypothetical protein	-1.22	1.44e-08	6.05e-07	Hypersusceptible
Rv1567c	membrane protein	-0.163	0.171	0.529	Not Significant
Rv1568	adenosylmethionine--8-amino-7-oxononanoate aminotransferase BioA	-0.0326	0.763	0.936	Not Significant
Rv1569	8-amino-7-oxononanoate synthase	-0.147	0.842	0.964	Not Significant
Rv1570	ATP-dependent dethiobiotin synthetase BioD	-0.794	0.294	0.67	Not Significant
Rv1571	hypothetical protein	-0.429	0.114	0.423	Not Significant
Rv1573	phage protein				Not Significant
Rv1574	phage protein	0.00929	0.474	0.794	Not Significant
Rv1575	phage protein	-0.25	0.8	0.948	Not Significant
Rv1576c	phage capsid protein				Not Significant
Rv1577c	phage prohead protease	-0.143	0.879	0.974	Not Significant
Rv1578c	phage protein	-0.117	0.751	0.932	Not Significant
Rv1579c	phage protein	-0.544	0.126	0.445	Not Significant
Rv1580c	phage protein	0.0519	0.858	0.965	Not Significant
Rv1581c	phage protein	-0.36	0.34	0.706	Not Significant
Rv1582c	phage protein	-0.121	0.787	0.948	Not Significant
Rv1583c	phage protein	0.00849	0.247	0.627	Not Significant
Rv1584c	phage protein	0.0774	0.91	0.98	Not Significant
Rv1585c	phage protein	-0.109	0.951	0.989	Not Significant
Rv1586c	phage integrase	0.296	0.0849	0.362	Not Significant
Rv1587c	hypothetical protein	-0.067	0.447	0.778	Not Significant
Rv1588c	hypothetical protein	0.0231	0.925	0.984	Not Significant
Rv1589	biotin synthetase	-0.155	0.284	0.662	Not Significant
Rv1590	hypothetical protein	-0.24	0.0506	0.264	Not Significant
Rv1591	transmembrane protein	-0.245	0.205	0.577	Not Significant
Rv1592c	hypothetical protein	-0.145	0.61	0.87	Not Significant
Rv1593c	hypothetical protein	0.0163	0.338	0.704	Not Significant
Rv1594	quinolinate synthetase A				Not Significant
Rv1595	L-aspartate oxidase				Not Significant
Rv1596	nicotinate-nucleotide pyrophosphatase	-0.181	0.849	0.964	Not Significant
Rv1597	hypothetical protein	-0.165	0.646	0.886	Not Significant
Rv1598c	hypothetical protein	-0.00115	0.764	0.937	Not Significant
Rv1599	histidinol dehydrogenase				Not Significant
Rv1600	histidinol-phosphate aminotransferase				Not Significant
Rv1601	imidazole glycerol-phosphate dehydratase				Not Significant
Rv1602	imidazole glycerol phosphate synthase subunit HisH				Not Significant
Rv1603	1-(5-phosphoribosyl)-5-((5- phosphoribosylamino)methylideneamino)imidazole-4- carboxamide isomerase	-0.0504	0.766	0.938	Not Significant
Rv1604	inositol-monophosphatase ImpA	-0.0754	0.661	0.892	Not Significant
Rv1605	imidazole glycerol phosphate synthase subunit HisF				Not Significant
Rv1606	phosphoribosyl-AMP cyclohydrolase				Not Significant
Rv1607	ionic transporter integral membrane protein ChaA	-0.719	1.04e-05	0.000221	Hypersusceptible
Rv1608c	peroxiredoxin	-0.864	0.00295	0.0328	Hypersusceptible
Rv1609	anthranilate synthase component I				Not Significant
Rv1610	membrane protein				Not Significant
Rv1611	indole-3-glycerol phosphate synthase				Not Significant
Rv1612	tryptophan synthase subunit beta				Not Significant
Rv1613	tryptophan synthase subunit alpha				Not Significant
Rv1614	prolipoprotein diacylglyceryl transferase	-0.637	0.433	0.768	Not Significant
Rv1615	membrane protein	0.33	0.0732	0.333	Not Significant
Rv1616	hypothetical protein	0.427	0.00285	0.0319	Not Significant
Rv1617	pyruvate kinase	-0.933	0.306	0.679	Not Significant
Rv1618	acyl-CoA thioesterase II	-0.2	0.571	0.851	Not Significant
Rv1619	hypothetical protein	-0.222	0.845	0.964	Not Significant
Rv1620c	cytochrome biosyntheisis ABC transporter ATP-binding protein/permease CydC				Not Significant
Rv1621c	cytochrome biosyntheisis ABC transporter ATP-binding protein/permease CydD	-0.245	1.0	1.0	Not Significant
Rv1622c	cytochrome D ubiquinol oxidase subunit II CydB	-0.245	1.0	1.0	Not Significant
Rv1623c	cytochrome D ubiquinol oxidase subunit I CydA				Not Significant
Rv1624c	membrane protein	0.529	0.0353	0.211	Not Significant
Rv1625c	adenylate cyclase	0.139	0.000522	0.00738	Not Significant
Rvnt20	tRNA-Leu				Not Significant
Rv1626	two-component system transcriptional regulator	-0.17	0.58	0.852	Not Significant
Rv1627c	nonspecific lipid-transfer protein	-0.00576	0.673	0.896	Not Significant
Rv1628c	hypothetical protein	-0.0619	0.878	0.974	Not Significant
Rv1629	DNA polymerase I	-0.245	0.561	0.848	Not Significant
Rv1630	30S ribosomal protein S1				Not Significant
Rv1631	dephospho-CoA kinase CoaE				Not Significant
Rv1632c	hypothetical protein	0.192	0.0324	0.2	Not Significant
Rv1633	excinuclease ABC subunit UvrB	-0.352	2.9e-05	0.000545	Not Significant
Rv1634	multidrug-efflux transporter	-0.25	1.16e-05	0.000244	Not Significant
Rv1635c	mannosyltransferase	-0.434	5.84e-09	2.59e-07	Not Significant
Rv1636	iron-regulated universal stress protein	-0.379	0.169	0.528	Not Significant
Rv1637c	hypothetical protein	-0.106	0.344	0.711	Not Significant
Rv1638	excinuclease ABC subunit UvrA	-0.237	0.0468	0.253	Not Significant
Rv1638A	hypothetical protein	-0.418	0.462	0.787	Not Significant
Rv1639c	hypothetical protein	0.0827	0.242	0.626	Not Significant
Rv1640c	bifunctional lysine--tRNA ligase/phosphatidylglycerol lysyltransferase	0.00124	0.584	0.854	Not Significant
Rv1641	initiation factor IF-3	0.518	0.298	0.671	Not Significant
Rv1642	50S ribosomal protein L35				Not Significant
Rv1643	50S ribosomal protein L20				Not Significant
Rv1644	23S rRNA methyltransferase TsnR	-0.482	2.41e-05	0.000466	Not Significant
Rv1645c	hypothetical protein	0.0214	0.16	0.512	Not Significant
Rv1646	PE family protein PE17	-0.0203	0.59	0.857	Not Significant
Rv1647	adenylate cyclase	0.18	0.196	0.565	Not Significant
Rv1648	transmembrane protein	-0.167	0.481	0.797	Not Significant
Rv1649	phenylalanine--tRNA ligase subunit alpha				Not Significant
Rv1650	phenylalanine--tRNA ligase subunit beta				Not Significant
Rv1651c	PE-PGRS family protein PE_PGRS30	-0.0139	0.665	0.892	Not Significant
Rv1652	N-acetyl-gamma-glutamyl-phoshate reductase				Not Significant
Rv1653	bifunctional glutamate N-acetyltransferase/amino-acid acetyltransferase	0.345	0.575	0.851	Not Significant
Rv1654	acetylglutamate kinase				Not Significant
Rv1655	acetylornithine aminotransferase				Not Significant
Rv1656	ornithine carbamoyltransferase				Not Significant
Rv1657	arginine repressor	-0.634	0.463	0.788	Not Significant
Rv1658	argininosuccinate synthase				Not Significant
Rv1659	argininosuccinate lyase				Not Significant
Rv1660	chalcone synthase	-0.425	0.0234	0.163	Not Significant
Rv1661	polyketide synthase	-0.189	0.0346	0.208	Not Significant
Rv1662	polyketide synthase	-0.145	0.248	0.628	Not Significant
Rv1663	polyketide synthase	-0.0367	0.874	0.973	Not Significant
Rv1664	polyketide synthase	-0.164	0.767	0.938	Not Significant
Rv1665	chalcone synthase	-0.0231	0.646	0.885	Not Significant
Rv1666c	cytochrome P450 Cyp139	0.0443	0.836	0.962	Not Significant
Rv1669	hypothetical protein	-0.357	0.0648	0.313	Not Significant
Rv1670	hypothetical protein	-0.241	0.0707	0.326	Not Significant
Rv1671	membrane protein	0.21	0.196	0.566	Not Significant
Rv1672c	integral membrane transport protein	-0.169	0.114	0.424	Not Significant
Rv1673c	hypothetical protein	-0.129	0.0996	0.395	Not Significant
Rv1674c	transcriptional regulator	-0.141	0.431	0.767	Not Significant
Rv1675c	HTH-type transcriptional regulator Cmr	0.014	0.222	0.6	Not Significant
Rv1676	hypothetical protein	0.0234	0.689	0.902	Not Significant
Rv1677	lipoprotein DsbF	-0.216	0.602	0.866	Not Significant
Rv1678	integral membrane protein	-0.459	0.0522	0.268	Not Significant
Rv1679	acyl-CoA dehydrogenase FadE16	-0.249	0.169	0.528	Not Significant
Rv1680	hypothetical protein	0.224	0.131	0.458	Not Significant
Rv1681	molybdopterin biosynthesis protein MoeX	-0.114	0.53	0.827	Not Significant
Rv1682	hypothetical protein	0.354	0.0563	0.284	Not Significant
Rv1683	bifunctional long-chain acyl-CoA synthase/lipase	-1.05	1.91e-17	4.18e-15	Hypersusceptible
Rv1684	hypothetical protein				Not Significant
Rv1685c	hypothetical protein				Not Significant
Rv1686c	ABC transporter permease	-0.201	0.453	0.781	Not Significant
Rv1687c	ABC transporter ATP-binding protein	0.428	0.199	0.568	Not Significant
Rv1688	3-methyladenine DNA glycosylase	-0.0933	0.888	0.976	Not Significant
Rv1689	tyrosine--tRNA ligase				Not Significant
RVnc0010	Putative small regulatory RNA	-0.398	0.0131	0.106	Not Significant
Rv1690	lipoprotein LprJ	-0.286	0.499	0.809	Not Significant
Rv1691	hypothetical protein	1.32	1.17e-06	2.97e-05	Hypertolerant
Rv1692	phosphatase	0.0448	0.918	0.982	Not Significant
Rv1693	hypothetical protein	-1.01	0.0996	0.395	Not Significant
Rv1694	16S/23S rRNA (cytidine-2'-O)-methyltransferase TlyA	-0.214	0.308	0.68	Not Significant
Rv1695	inorganic polyphosphate/ATP-NAD kinase				Not Significant
Rv1696	DNA repair protein RecN	-0.31	0.0387	0.225	Not Significant
Rv1697	hypothetical protein	0.0609	0.533	0.828	Not Significant
Rv1698	copper transporter MctB	-0.565	0.000176	0.00282	Hypersusceptible
Rv1699	CTP synthase	-0.181	1.0	1.0	Not Significant
Rv1700	NUDIX hydrolase	-0.136	0.407	0.756	Not Significant
Rv1701	tyrosine recombinase XerD	0.55	0.0783	0.346	Not Significant
Rv1702c	hypothetical protein	-0.0446	0.204	0.575	Not Significant
Rv1703c	methyltransferase	-0.0428	0.9	0.978	Not Significant
Rv1704c	D-serine/alanine/glycine transporter protein CycA	-0.079	0.433	0.768	Not Significant
Rv1705c	PPE family protein PPE22	-0.0431	0.191	0.558	Not Significant
Rv1706c	PPE family protein PPE23	-0.267	0.0268	0.176	Not Significant
Rv1706A	hypothetical protein				Not Significant
Rv1707	transmembrane protein	-0.256	0.0391	0.226	Not Significant
Rv1708	initiation inhibitor protein	-0.316	0.336	0.702	Not Significant
Rv1709	segregation and condensation protein ScpA	-0.324	0.166	0.523	Not Significant
Rv1710	segregation and condensation protein ScpB	-0.463	0.307	0.679	Not Significant
Rv1711	RNA pseudouridine synthase	0.0202	0.245	0.626	Not Significant
Rv1712	cytidylate kinase				Not Significant
Rv1713	GTPase Der				Not Significant
Rv1714	oxidoreductase	0.0789	0.93	0.984	Not Significant
Rv1715	3-hydroxybutyryl-CoA dehydrogenase FadB	0.355	0.173	0.531	Not Significant
Rv1716	hypothetical protein	0.00717	0.843	0.964	Not Significant
Rv1717	hypothetical protein	0.406	0.101	0.395	Not Significant
Rv1718	hypothetical protein	-0.152	0.757	0.934	Not Significant
Rv1719	transcriptional regulator	0.0169	0.426	0.765	Not Significant
Rvnt21	tRNA-Pro				Not Significant
Rv1720c	ribonuclease VapC12	0.215	0.318	0.687	Not Significant
Rv1721c	antitoxin VapB12	-0.79	0.111	0.415	Not Significant
Rv1722	carboxylase	-0.0989	0.808	0.952	Not Significant
Rv1723	hydrolase	-0.0629	0.614	0.872	Not Significant
Rv1724c	hypothetical protein	0.012	0.311	0.683	Not Significant
Rv1725c	hypothetical protein	-0.0162	0.421	0.763	Not Significant
Rv1726	oxidoreductase	-0.209	0.392	0.751	Not Significant
Rv1727	hypothetical protein	-0.0493	0.325	0.695	Not Significant
Rv1728c	hypothetical protein	-0.0735	0.395	0.753	Not Significant
Rv1729c	S-adenosylmethionine-dependent methyltransferase	-0.181	0.482	0.797	Not Significant
Rv1730c	penicillin-binding protein	-0.245	0.4	0.753	Not Significant
Rv1731	succinate-semialdehyde dehydrogenase	-0.0334	0.48	0.796	Not Significant
Rv1732c	hypothetical protein	-0.0539	0.205	0.577	Not Significant
Rv1733c	transmembrane protein	-0.364	0.886	0.975	Not Significant
RVnc0036	Putative small regulatory RNA	-0.279	0.00285	0.0319	Not Significant
Rv1734c	hypothetical protein	-0.117	0.887	0.976	Not Significant
Rv1735c	membrane protein	-0.543	0.0208	0.149	Not Significant
Rv1735a	hypothetical protein	-0.0697	0.847	0.964	Not Significant
Rv1736c	nitrate reductase-like protein NarX	-0.144	0.588	0.856	Not Significant
Rv1737c	nitrate/nitrite transporter	0.0509	0.172	0.531	Not Significant
Rv1738	hypothetical protein	-0.283	0.0255	0.171	Not Significant
Rv1739c	sulfate ABC transporter permease	-0.0975	0.278	0.656	Not Significant
Rv1740	antitoxin VapB34	-0.407	0.0551	0.28	Not Significant
Rv1741	ribonuclease VapC34	0.0249	0.187	0.553	Not Significant
Rv1742	hypothetical protein	-0.179	0.368	0.732	Not Significant
Rv1743	serine/threonine-protein kinase PknE	-0.0721	0.183	0.55	Not Significant
Rv1744c	membrane protein	-0.00599	0.117	0.429	Not Significant
Rv1745c	isopentenyl-diphosphate delta-isomerase	0.952	0.000136	0.00223	Hypertolerant
Rv1746	serine/threonine-protein kinase PknF	-0.0704	0.0258	0.172	Not Significant
Rv1747	ABC transporter ATP-binding protein/permease	-0.0317	0.209	0.584	Not Significant
Rv1748	hypothetical protein	0.101	0.0802	0.352	Not Significant
Rv1749c	integral membrane protein	-0.091	0.32	0.69	Not Significant
Rv1750c	fatty-acid--CoA ligase FadD1	-0.131	0.518	0.821	Not Significant
Rv1751	oxidoreductase	-0.273	0.257	0.639	Not Significant
Rv1752	hypothetical protein	-0.2	0.506	0.811	Not Significant
Rv1753c	PPE family protein PPE24	-0.229	0.826	0.958	Not Significant
Rv1754c	hypothetical protein	0.0615	0.334	0.701	Not Significant
Rv1758	cutinase	-0.32	0.118	0.43	Not Significant
Rv1759c	PE-PGRS family protein Wag22	-0.173	0.572	0.851	Not Significant
Rv1760	diacylglycerol acyltransferase	-0.171	0.0219	0.154	Not Significant
Rv1761c	hypothetical protein	-0.349	0.322	0.692	Not Significant
Rv1762c	hypothetical protein	-0.0868	0.231	0.611	Not Significant
Rv1765c	hypothetical protein	-0.167	0.531	0.827	Not Significant
Rv1766	hypothetical protein	-0.308	0.706	0.908	Not Significant
Rv1767	hypothetical protein	-0.02	0.135	0.467	Not Significant
Rv1768	PE-PGRS family protein PE_PGRS31	-0.0854	0.985	1.0	Not Significant
Rv1769	hypothetical protein	-0.242	0.0452	0.247	Not Significant
Rv1770	hypothetical protein	-0.0726	0.852	0.964	Not Significant
Rv1771	L-gulono-1,4-lactone dehydrogenase	0.0622	0.915	0.981	Not Significant
Rv1772	hypothetical protein	0.186	0.217	0.595	Not Significant
Rv1773c	transcriptional regulator	-0.287	0.83	0.96	Not Significant
Rv1774	oxidoreductase	-0.13	0.0549	0.28	Not Significant
Rv1775	hypothetical protein	-0.318	0.932	0.984	Not Significant
Rv1776c	transcriptional regulator	-0.129	0.37	0.733	Not Significant
Rv1777	cytochrome P450 Cyp144	0.0843	0.111	0.415	Not Significant
Rv1778c	hypothetical protein	-0.252	0.081	0.355	Not Significant
Rv1779c	integral membrane protein	0.0399	0.771	0.941	Not Significant
Rv1780	hypothetical protein	-0.3	0.0347	0.208	Not Significant
Rv1781c	4-alpha-glucanotransferase	-0.0754	0.938	0.986	Not Significant
Rv1782	ESX-5 type VII secretion system protein EccB5				Not Significant
Rv1783	ESX-5 type VII secretion system protein EccC5	-1.02	0.33	0.698	Not Significant
Rv1785c	cytochrome P450 Cyp143	-0.0612	0.574	0.851	Not Significant
Rv1786	ferredoxin	0.156	0.379	0.739	Not Significant
Rv1787	PPE family protein PPE25	0.0437	0.0676	0.321	Not Significant
Rv1788	PE family protein PE18	-0.293	0.592	0.858	Not Significant
Rv1789	PPE family protein PPE26	0.191	0.0975	0.393	Not Significant
Rv1790	PPE family protein PPE27	0.328	1.68e-05	0.000346	Not Significant
Rv1791	PE family protein PE19	0.178	0.111	0.415	Not Significant
Rv1793	ESAT-6 like protein EsxN	0.535	0.028	0.182	Not Significant
Rv1794	hypothetical protein				Not Significant
Rv1795	ESX-5 type VII secretion system protein EccD				Not Significant
Rv1796	membrane-anchored mycosin MycP				Not Significant
Rv1797	ESX-5 type VII secretion system protein EccE				Not Significant
Rv1798	ESX-5 type VII secretion system protein EccA	-0.461	0.177	0.539	Not Significant
Rv1799	lipoprotein LppT	-0.286	0.63	0.879	Not Significant
Rv1800	PPE family protein PPE28	-0.112	0.28	0.658	Not Significant
Rv1801	PPE family protein PPE29	0.0676	0.205	0.577	Not Significant
Rv1802	PPE family protein PPE30	0.123	0.0962	0.389	Not Significant
Rv1803c	PE-PGRS family protein PE_PGRS32	-0.0163	0.433	0.768	Not Significant
Rv1804c	hypothetical protein	0.0889	0.268	0.65	Not Significant
Rv1805c	hypothetical protein	-0.208	0.833	0.96	Not Significant
Rv1806	PE family protein PE20	0.202	0.0427	0.24	Not Significant
Rv1808	PPE family protein PPE32	-0.32	3.69e-05	0.000683	Not Significant
Rv1809	PPE family protein PPE33	-0.267	0.0089	0.081	Not Significant
Rv1810	hypothetical protein	0.025	0.674	0.896	Not Significant
Rv1811	Mg2+ transport P-type ATPase MgtC	-0.0638	0.783	0.947	Not Significant
Rv1812c	dehydrogenase	-0.0429	0.81	0.952	Not Significant
Rv1813c	hypothetical protein	-0.247	0.449	0.778	Not Significant
Rv1814	membrane-bound C-5 sterol desaturase	-0.0203	0.953	0.989	Not Significant
Rv1815	hypothetical protein	-0.557	0.0411	0.235	Not Significant
Rv1816	HTH-type transcriptional regulator	-0.0484	0.856	0.965	Not Significant
Rv1817	flavoprotein	-0.121	0.101	0.395	Not Significant
Rv1818c	PE-PGRS family protein PE_PGRS33	0.0833	0.0597	0.295	Not Significant
Rv1819c	vitamin B12 transport ATP-binding protein BacA	-0.305	2.25e-08	8.95e-07	Not Significant
Rv1820	acetolactate synthase large subunit IlvG	0.193	0.0612	0.3	Not Significant
Rv1821	accessory Sec system translocase SecA2	-1.54	1.5e-21	8.74e-19	Hypersusceptible
Rv1822	CDP-diacylglycerol--glycerol-3-phosphate 3-phosphatidyltransferase	0.634	0.36	0.728	Not Significant
Rv1823	hypothetical protein				Not Significant
Rv1824	hypothetical protein				Not Significant
Rv1825	hypothetical protein	-0.0587	0.766	0.938	Not Significant
Rv1826	glycine cleavage system protein H				Not Significant
Rv1827	glycogen accumulation regulator GarA				Not Significant
Rv1828	HTH-type transcriptional regulator				Not Significant
Rv1829	hypothetical protein	0.267	0.0104	0.0909	Not Significant
Rv1830	HTH-type transcriptional regulator	-0.952	0.0014	0.0173	Hypersusceptible
Rv1831	hypothetical protein	0.194	0.676	0.896	Not Significant
Rv1832	glycine dehydrogenase	-0.3	0.468	0.79	Not Significant
Rv1833c	haloalkane dehalogenase	-0.0522	0.859	0.965	Not Significant
Rv1834	hydrolase	-0.0878	0.149	0.493	Not Significant
Rv1835c	serine esterase	-0.0786	0.312	0.683	Not Significant
Rv1836c	hypothetical protein	-1.45	1.19e-33	4.17e-30	Hypersusceptible
Rv1837c	malate synthase				Not Significant
Rv1838c	ribonuclease VapC13	-0.325	0.00261	0.0294	Not Significant
Rv1839c	antitoxin VapB13	-0.128	0.408	0.756	Not Significant
Rv1840c	PE-PGRS family protein PE_PGRS34	-0.248	0.241	0.625	Not Significant
Rv1841c	hypothetical protein	-0.195	0.00742	0.0712	Not Significant
Rv1842c	hypothetical protein	-0.188	0.00417	0.0438	Not Significant
Rv1843c	inosine-5'-monophosphate dehydrogenase	-0.146	0.0204	0.148	Not Significant
Rv1844c	6-phosphogluconate dehydrogenase	-0.0963	0.211	0.586	Not Significant
Rv1845c	sensor-transducer protein BlaR				Not Significant
Rv1846c	transcriptional repressor BlaI	-0.819	0.0157	0.121	Not Significant
Rv1847	esterase	-0.0255	0.995	1.0	Not Significant
Rv1848	urease subunit gamma	-0.0371	0.897	0.978	Not Significant
Rv1849	urease subunit beta	-0.121	0.393	0.751	Not Significant
Rv1850	urease subunit alpha	-0.00888	0.493	0.804	Not Significant
Rv1851	urease accessory protein UreF	-0.449	0.38	0.739	Not Significant
Rv1852	urease accessory protein UreG	0.193	0.975	0.998	Not Significant
Rv1853	urease accessory protein UreD	-0.307	0.794	0.948	Not Significant
Rv1854c	NADH dehydrogenase	0.013	1.0	1.0	Not Significant
Rv1855c	oxidoreductase	-0.0268	0.569	0.851	Not Significant
Rv1856c	oxidoreductase	0.643	0.219	0.597	Not Significant
Rv1857	molybdate ABC transporter substrate-binding lipoprotein ModA	0.177	0.848	0.964	Not Significant
Rv1858	molybdenum ABC transporter permease ModB	0.0945	0.686	0.901	Not Significant
Rv1859	molybdenum ABC transporter ATP-binding protein ModC	-0.0254	0.313	0.683	Not Significant
Rv1860	hypothetical protein	-1.5	8.66e-08	2.97e-06	Hypersusceptible
Rv1861	transmembrane protein	-0.0479	0.659	0.892	Not Significant
Rv1862	alcohol dehydrogenase A	0.175	0.534	0.829	Not Significant
Rv1863c	integral membrane protein	-0.0524	0.647	0.886	Not Significant
Rv1864c	hypothetical protein	0.0379	0.524	0.823	Not Significant
Rv1865c	short-chain type dehydrogenase	-0.33	0.0194	0.142	Not Significant
Rv1866	hypothetical protein	0.131	0.0997	0.395	Not Significant
Rv1867	hypothetical protein	0.0772	0.656	0.889	Not Significant
Rv1868	hypothetical protein	-0.339	0.0119	0.0996	Not Significant
Rv1869c	reductase	0.0147	0.612	0.87	Not Significant
Rv1870c	hypothetical protein	-0.122	0.636	0.881	Not Significant
Rv1871c	hypothetical protein	0.193	0.036	0.214	Not Significant
Rv1872c	L-lactate dehydrogenase	-0.128	0.869	0.971	Not Significant
Rv1873	hypothetical protein	-0.202	0.393	0.751	Not Significant
Rv1874	hypothetical protein	-0.13	0.726	0.92	Not Significant
Rv1875	hypothetical protein	0.084	0.0592	0.293	Not Significant
Rv1876	bacterioferritin BfrA	-0.00561	0.651	0.888	Not Significant
Rv1877	MFS-type transporter	0.0245	0.57	0.851	Not Significant
Rv1878	glutamine synthetase GlnA	-0.172	0.815	0.952	Not Significant
Rv1879	hypothetical protein	-0.0307	0.998	1.0	Not Significant
Rv1880c	cytochrome P450 Cyp140	-0.189	0.314	0.683	Not Significant
Rv1881c	lipoprotein LppE	0.136	0.22	0.598	Not Significant
Rv1882c	short-chain type dehydrogenase/reductase	-0.0629	0.403	0.755	Not Significant
Rv1883c	hypothetical protein	-0.0253	0.665	0.892	Not Significant
Rv1884c	resuscitation-promoting factor RpfC	-1.22	3.76e-05	0.000688	Hypersusceptible
Rv1885c	chorismate mutase	-0.482	0.0704	0.325	Not Significant
Rv1886c	diacylglycerol acyltransferase/mycolyltransferase Ag85B	-1.13	6.28e-13	6.27e-11	Hypersusceptible
Rv1887	hypothetical protein	-0.479	9.55e-05	0.00161	Not Significant
Rv1890c	hypothetical protein	-0.113	0.98	0.998	Not Significant
Rv1891	hypothetical protein	-0.157	0.392	0.751	Not Significant
Rv1892	membrane protein	-0.0633	0.727	0.92	Not Significant
Rv1893	hypothetical protein	-0.0164	0.664	0.892	Not Significant
Rv1894c	hypothetical protein	0.124	0.0263	0.174	Not Significant
Rv1895	zinc-binding alcohol dehydrogenase	-0.448	0.0417	0.237	Not Significant
Rv1896c	S-adenosyl-L-methionine-dependent methyltransferase	0.119	0.782	0.947	Not Significant
Rv1897c	D-tyrosyl-tRNA(Tyr) deacylase	-0.544	0.409	0.756	Not Significant
Rv1898	hypothetical protein	0.503	0.407	0.756	Not Significant
Rv1899c	lipoprotein LppD	0.09	0.636	0.881	Not Significant
Rv1900c	lignin peroxidase LipJ	-0.0835	0.673	0.896	Not Significant
Rv1901	competence damage-inducible protein CinA	-0.186	0.0345	0.208	Not Significant
Rv1902c	sialic acid-transport integral membrane protein NanT	0.102	0.429	0.765	Not Significant
Rv1903	membrane protein	-0.0286	0.772	0.942	Not Significant
Rv1904	hypothetical protein	-0.0813	0.994	1.0	Not Significant
Rv1905c	D-amino acid oxidase	0.102	0.364	0.73	Not Significant
Rv1906c	hypothetical protein	-0.164	0.132	0.46	Not Significant
Rv1907c	hypothetical protein	-0.0593	0.648	0.886	Not Significant
Rv1908c	catalase-peroxidase	0.854	1.39e-17	3.46e-15	Hypertolerant
Rv1909c	ferric uptake regulation protein FurA	0.475	0.00121	0.0152	Not Significant
Rv1910c	hypothetical protein	-0.244	0.342	0.709	Not Significant
Rv1911c	lipoprotein LppC	-0.223	0.539	0.832	Not Significant
Rv1912c	oxidoreductase FadB	-0.0329	0.874	0.972	Not Significant
Rv1913	hypothetical protein	0.209	0.314	0.683	Not Significant
Rv1914c	hypothetical protein	0.0334	0.546	0.835	Not Significant
Rv1915	isocitrate lyase AceAa	0.113	0.485	0.798	Not Significant
Rv1916	isocitrate lyase AceAb	0.0918	0.475	0.795	Not Significant
Rv1917c	PPE family protein PPE34	-0.125	0.787	0.948	Not Significant
Rv1918c	PPE family protein PPE35	0.0326	0.084	0.361	Not Significant
Rv1919c	hypothetical protein	-0.0675	0.426	0.765	Not Significant
Rv1920	membrane protein	0.0886	0.783	0.947	Not Significant
Rv1921c	lipoprotein LppF	-0.0643	0.976	0.998	Not Significant
Rv1922	lipoprotein	0.00131	0.923	0.984	Not Significant
Rv1923	lipase LipD	-0.169	0.0317	0.198	Not Significant
Rv1924c	hypothetical protein	0.0749	0.102	0.395	Not Significant
Rv1925	fatty-acid--CoA ligase FadD31	0.259	1.03e-13	1.24e-11	Not Significant
Rv1926c	immunogenic protein Mpt63	0.148	0.545	0.835	Not Significant
Rv1927	hypothetical protein	-0.0527	0.561	0.848	Not Significant
Rv1928c	short-chain type dehydrogenase/reductase	-0.206	0.0662	0.316	Not Significant
Rv1929c	hypothetical protein	-0.283	0.152	0.496	Not Significant
Rv1930c	hypothetical protein	-0.354	0.494	0.804	Not Significant
Rv1931c	transcriptional regulator	0.305	0.374	0.736	Not Significant
Rv1932	2-Cys peroxiredoxin	0.193	0.41	0.756	Not Significant
Rv1933c	acyl-CoA dehydrogenase FadE18	0.102	0.272	0.651	Not Significant
Rv1934c	acyl-CoA dehydrogenase FadE17	-0.218	0.226	0.603	Not Significant
Rv1935c	enoyl-CoA hydratase EchA13	-0.167	0.499	0.809	Not Significant
Rv1936	monooxygenase	-0.138	0.103	0.398	Not Significant
Rv1937	oxygenase	-0.141	0.428	0.765	Not Significant
Rv1938	epoxide hydrolase EphB	-0.152	0.995	1.0	Not Significant
Rv1939	oxidoreductase	-0.428	0.0267	0.176	Not Significant
Rv1940	riboflavin biosynthesis protein RibA	-0.207	0.0254	0.171	Not Significant
Rv1941	short-chain type dehydrogenase/reductase	0.151	0.856	0.965	Not Significant
Rv1942c	toxin MazF5	-0.00215	0.952	0.989	Not Significant
Rv1943c	antitoxin MazE5	0.0477	0.32	0.69	Not Significant
Rv1944c	hypothetical protein	-0.306	0.0841	0.361	Not Significant
Rv1945	hypothetical protein	-0.0861	0.609	0.87	Not Significant
Rv1946c	lipoprotein	0.137	0.269	0.65	Not Significant
Rv1947	hypothetical protein	-0.0816	0.308	0.679	Not Significant
Rv1948c	hypothetical protein	-0.0546	0.685	0.901	Not Significant
Rv1950c	hypothetical protein	-0.064	0.555	0.843	Not Significant
Rv1951c	hypothetical protein	0.116	0.602	0.866	Not Significant
Rv1952	antitoxin VapB14	-0.247	0.981	0.998	Not Significant
Rv1953	ribonuclease VapC14	-0.124	0.282	0.66	Not Significant
Rv1954c	hypothetical protein	-0.0101	0.198	0.568	Not Significant
Rv1955	toxin HigB	-0.685	0.141	0.477	Not Significant
Rv1956	antitoxin HigA	0.782	0.00221	0.0253	Hypertolerant
Rv1957	SecB-like chaperone	2.26	2.87e-06	6.64e-05	Hypertolerant
Rv1958c	hypothetical protein	0.124	0.0205	0.148	Not Significant
Rv1959c	toxin ParE1	0.0399	0.573	0.851	Not Significant
Rv1960c	antitoxin ParD1	0.194	0.753	0.933	Not Significant
Rv1961	hypothetical protein	-0.0341	0.888	0.976	Not Significant
Rv1962c	ribonuclease VapC35	0.135	0.408	0.756	Not Significant
Rv1962A	antitoxin VapB35	-0.362	0.117	0.428	Not Significant
Rv1963c	transcriptional repressor Mce3R	-0.204	0.252	0.635	Not Significant
Rv1964	integral membrane protein	-0.0504	0.814	0.952	Not Significant
Rv1965	integral membrane protein	-0.0971	0.683	0.901	Not Significant
Rv1966	Mce family protein Mce3A	-0.118	0.446	0.778	Not Significant
Rv1967	Mce family protein Mce3B	-0.0444	0.783	0.947	Not Significant
Rv1968	Mce family protein Mce3C	-0.0109	0.929	0.984	Not Significant
Rv1969	Mce family protein Mce3D	-0.00225	0.675	0.896	Not Significant
Rv1970	Mce family lipoprotein LprM	-0.459	0.0122	0.101	Not Significant
Rv1971	Mce family protein Mce3F	0.017	0.737	0.925	Not Significant
Rv1972	Mce associated membrane protein	0.094	0.0312	0.196	Not Significant
Rv1973	Mce associated membrane protein	-0.0884	0.849	0.964	Not Significant
Rv1974	membrane protein	-0.0434	0.551	0.839	Not Significant
Rv1975	hypothetical protein	-0.116	0.972	0.998	Not Significant
Rv1976c	hypothetical protein	0.118	0.241	0.625	Not Significant
Rv1977	hypothetical protein	-0.0621	0.612	0.87	Not Significant
Rv1978	hypothetical protein	-0.312	0.00071	0.0097	Not Significant
Rv1979c	permease	0.0103	0.951	0.989	Not Significant
Rv1980c	immunogenic protein Mpt64	0.123	0.584	0.855	Not Significant
Rv1981c	ribonucleoside-diphosphate reductase subunit beta NrdF1	-0.117	0.0431	0.24	Not Significant
Rv1982c	ribonuclease VapC36	-0.229	0.0757	0.34	Not Significant
[truncated: 1,951 more rows]
