# Supplementary material for: Functional Whole Genome Screen of Nutrient-Starved Mycobacterium tuberculosis Identifies Genes Involved in Rifampin Tolerance
Source: Microorganisms. 2023 Sep 9;11(9):2269. doi: 10.3390/microorganisms11092269 (PMC10534295; doi:10.3390/microorganisms11092269)
Supplement: Supplementary file 1 [file microorganisms-11-02269-s001.zip › microorganisms-2575757-supplementary/Supplementary Data/TableS3_INH.csv]

Genomic Feature	Genbank Annotation	Isoniazid (1.0ug/mL) - LFC_7d	pval_7d	padj_7d	Isoniazid (1.0ug/mL) - LFC_14d	pval_14d	padj_14d	Prediction
Rv0001	chromosomal replication initiator protein DnaA							Not Significant
Rv0002	DNA polymerase III subunit beta							Not Significant
Rv0003	DNA replication/repair protein RecF	-0.00328	0.146	0.782	0.0658	0.818	0.989	Not Significant
Rv0004	hypothetical protein	-0.101	0.869	0.985	-0.0592	0.826	0.989	Not Significant
Rv0005	DNA gyrase subunit B							Not Significant
Rv0006	DNA gyrase subunit A	-0.093	0.968	0.995	-0.191	0.168	0.854	Not Significant
Rv0007	membrane protein	-0.0283	0.576	0.94	0.0377	0.413	0.944	Not Significant
Rvnt01	tRNA-Ile							Not Significant
Rvnt02	tRNA-Ala							Not Significant
Rv0008c	cell wall synthesis protein CwsA	-0.0478	0.627	0.95	0.0557	0.871	0.989	Not Significant
Rv0009	iron-regulated peptidyl-prolyl cis-trans isomerase PpiA	0.129	0.252	0.872	0.177	0.606	0.977	Not Significant
Rv0010c	membrane protein	0.305	0.00481	0.213	0.188	0.145	0.827	Not Significant
Rv0011c	cell division protein CrgA							Not Significant
Rv0012	membrane protein	-0.145	0.919	0.991	0.00585	0.71	0.981	Not Significant
Rv0013	anthranilate synthase component II							Not Significant
Rv0014c	serine/threonine-protein kinase PknB							Not Significant
Rv0015c	serine/threonine-protein kinase PknA	-0.00295	0.876	0.985	-0.0595	0.42	0.944	Not Significant
Rv0016c	penicillin-binding protein PbpA							Not Significant
Rv0017c	cell division protein RodA	0.126	0.0239	0.53	0.174	0.899	0.989	Not Significant
Rv0018c	phosphoserine/threonine phosphatase PstP	-0.374	0.571	0.939	0.294	0.524	0.963	Not Significant
Rv0019c	FHA domain-containing protein FhaB	0.000578	0.715	0.965	0.0187	0.717	0.981	Not Significant
Rv0020c	FHA domain-containing protein FhaA	-0.025	0.878	0.986	-0.175	0.00593	0.391	Not Significant
Rv0021c	hypothetical protein	0.0987	0.105	0.749	-0.0341	0.624	0.977	Not Significant
Rv0022c	transcriptional regulator WhiB5	0.00347	0.811	0.981	-0.0337	0.587	0.974	Not Significant
Rv0023	transcriptional regulator							Not Significant
Rv0024	NLP/P60 family protein	0.0521	0.526	0.938	0.0515	0.289	0.931	Not Significant
Rv0025	hypothetical protein	0.0547	0.734	0.965	-0.00923	0.641	0.981	Not Significant
Rv0026	hypothetical protein	-0.0508	0.917	0.991	-0.0924	0.0828	0.74	Not Significant
Rv0027	hypothetical protein	-0.144	0.575	0.939	-0.0336	0.515	0.959	Not Significant
Rv0028	hypothetical protein	0.0755	0.568	0.939	-0.235	0.0793	0.74	Not Significant
Rv0029	hypothetical protein	-0.0374	0.527	0.938	-0.00861	0.662	0.981	Not Significant
Rv0030	hypothetical protein	-0.12	0.0961	0.726	-0.00419	0.578	0.972	Not Significant
Rv0032	8-amino-7-oxononanoate synthase	-0.0717	0.216	0.846	-0.0247	0.648	0.981	Not Significant
Rv0033	acyl carrier protein AcpA	0.073	0.109	0.759	0.0556	0.373	0.943	Not Significant
Rv0034	hypothetical protein	-0.0199	0.316	0.913	0.0984	0.206	0.888	Not Significant
Rv0035	fatty-acid--CoA ligase FadD34	0.0967	0.0315	0.554	-0.0212	0.571	0.972	Not Significant
Rv0036c	hypothetical protein	0.0978	0.811	0.981	0.0935	0.325	0.943	Not Significant
Rv0037c	MFS-type transporter	-0.051	0.42	0.932	0.0451	0.0522	0.695	Not Significant
Rv0038	hypothetical protein	-0.0204	0.979	0.996	-0.00342	0.88	0.989	Not Significant
Rv0039c	transmembrane protein	-0.315	0.21	0.846	0.0172	0.756	0.989	Not Significant
Rv0040c	hypothetical protein	-0.0417	0.448	0.934	-0.0888	0.251	0.902	Not Significant
Rv0041	leucine--tRNA ligase	0.134	0.313	0.913	0.274	0.505	0.959	Not Significant
Rv0042c	transcriptional regulator	0.115	0.301	0.912	0.00359	0.448	0.952	Not Significant
Rv0043c	HTH-type transcriptional regulator	-0.254	0.744	0.968	-0.216	0.315	0.943	Not Significant
Rv0044c	oxidoreductase	-0.000708	0.972	0.996	-0.0424	0.161	0.843	Not Significant
Rv0045c	hydrolase	0.0943	0.118	0.76	-0.0451	0.469	0.954	Not Significant
Rv0046c	inositol-3-phosphate synthase							Not Significant
Rv0047c	hypothetical protein	0.102	0.183	0.822	0.085	0.0918	0.764	Not Significant
Rv0048c	membrane protein	-0.00456	0.48	0.935	0.01	0.449	0.952	Not Significant
Rv0049	hypothetical protein	-0.049	0.422	0.932	0.259	0.0104	0.47	Not Significant
Rv0050	bifunctional penicillin-insensitive transglycosylase/penicillin-sensitive transpeptidase	-0.218	0.427	0.932	0.118	0.44	0.949	Not Significant
Rv0051	transmembrane protein	0.0416	0.897	0.987	0.0281	0.073	0.725	Not Significant
Rv0052	hypothetical protein	0.0227	0.968	0.995	-0.145	0.601	0.977	Not Significant
Rv0053	30S ribosomal protein S6							Not Significant
Rv0054	single-strand DNA-binding protein							Not Significant
Rv0055	30S ribosomal protein S18	0.356	0.599	0.943	0.298	0.273	0.92	Not Significant
Rv0056	50S ribosomal protein L9	0.291	0.0353	0.58	0.27	0.179	0.87	Not Significant
Rv0057	hypothetical protein	0.0475	0.0292	0.549	0.2	0.0156	0.506	Not Significant
Rv0058	replicative DNA helicase							Not Significant
Rv0059	hypothetical protein	0.00225	0.594	0.943	0.0116	0.363	0.943	Not Significant
Rv0060	hypothetical protein	-0.109	0.719	0.965	-0.0928	0.349	0.943	Not Significant
Rv0061c	hypothetical protein	0.129	0.46	0.935	0.237	0.137	0.822	Not Significant
Rv0062	cellulase CelA	-0.0487	0.711	0.965	-0.0546	0.624	0.977	Not Significant
Rv0063	oxidoreductase	0.0193	0.191	0.828	-0.00877	0.535	0.963	Not Significant
Rv0063a	hypothetical protein							Not Significant
Rv0064	transmembrane protein	0.00011	0.662	0.958	0.11	0.251	0.902	Not Significant
Rv0064A	antitoxin VapB1	0.0121	0.504	0.936	0.0638	0.469	0.954	Not Significant
Rv0065	ribonuclease VapC1	0.00612	0.775	0.976	0.202	0.157	0.833	Not Significant
Rv0066c	isocitrate dehydrogenase							Not Significant
Rv0067c	transcriptional regulator	0.0927	0.534	0.938	0.223	0.275	0.92	Not Significant
Rv0068	oxidoreductase	-0.0434	0.811	0.981	-0.0627	0.934	0.993	Not Significant
Rv0069c	L-serine dehydratase	0.113	0.193	0.829	0.142	0.827	0.989	Not Significant
Rv0070c	serine hydroxymethyltransferase	-0.0817	0.448	0.934	0.0866	0.138	0.822	Not Significant
Rv0071	maturase	-0.153	0.178	0.816	0.0167	0.181	0.87	Not Significant
Rv0072	glutamine ABC transporter permease	-0.074	0.0397	0.595	-0.0415	0.23	0.894	Not Significant
Rv0073	glutamine ABC transporter ATP-binding protein	-0.0873	0.481	0.935	0.0296	0.949	0.993	Not Significant
Rv0074	hypothetical protein	-0.0305	0.582	0.941	-0.0266	0.361	0.943	Not Significant
Rv0075	aminotransferase	-0.000318	0.76	0.973	0.0353	0.19	0.877	Not Significant
Rv0076c	membrane protein	0.199	0.0365	0.58	-0.0149	0.39	0.943	Not Significant
Rv0077c	oxidoreductase	-0.00252	0.608	0.945	0.0195	0.781	0.989	Not Significant
Rv0078	transcriptional regulator	-0.239	0.765	0.975	0.158	0.376	0.943	Not Significant
Rv0078A	hypothetical protein	-0.127	0.717	0.965	0.07	0.7	0.981	Not Significant
Rv0078B	hypothetical protein	-0.0944	0.819	0.981	0.104	0.814	0.989	Not Significant
Rv0079	hypothetical protein	0.113	0.226	0.856	-0.0189	0.649	0.981	Not Significant
Rv0080	hypothetical protein	-0.0512	0.642	0.952	0.272	0.0846	0.746	Not Significant
Rv0081	HTH-type transcriptional regulator	0.0853	0.415	0.93	-0.000506	0.954	0.995	Not Significant
Rv0082	oxidoreductase	-0.0505	0.973	0.996	-0.00639	0.335	0.943	Not Significant
Rv0083	oxidoreductase	-0.117	0.352	0.918	-0.00743	0.822	0.989	Not Significant
Rv0084	formate hydrogenlyase HycD	-0.0377	0.928	0.991	-0.0191	0.464	0.953	Not Significant
Rv0085	hydrogenase HycP	0.241	0.37	0.922	-0.0458	0.747	0.987	Not Significant
Rv0086	hydrogenase HycQ	0.0768	0.188	0.822	-0.036	0.919	0.992	Not Significant
Rv0087	formate hydrogenase HycE	-0.149	0.97	0.995	-0.0688	0.811	0.989	Not Significant
Rv0088	polyketide cyclase/dehydrase	0.0549	0.593	0.943	-0.111	0.695	0.981	Not Significant
Rv0089	methyltransferase	-0.139	0.907	0.99	0.0208	0.676	0.981	Not Significant
Rv0090	membrane protein	0.086	0.0421	0.598	0.0465	0.784	0.989	Not Significant
Rv0091	5'-methylthioadenosine/S-adenosylhomocysteine nucleosidase	0.206	0.307	0.912	0.0572	0.877	0.989	Not Significant
Rv0092	cation transporter ATPase A	0.126	0.00223	0.156	-0.0255	0.999	0.999	Not Significant
Rv0093c	membrane protein	-0.357	0.808	0.981	0.0888	0.86	0.989	Not Significant
Rv0094c	hypothetical protein	0.0145	0.183	0.822	-0.13	0.0457	0.672	Not Significant
Rv0095c	hypothetical protein	-0.101	0.804	0.981	-0.193	0.533	0.963	Not Significant
Rv0096	PPE family protein PPE1	-0.00741	0.314	0.913	0.197	0.854	0.989	Not Significant
Rv0097	oxidoreductase	-0.081	0.921	0.991	-0.00839	0.49	0.958	Not Significant
Rv0098	fatty acyl CoA thioesterase FcoT	0.0492	0.214	0.846	0.242	0.477	0.957	Not Significant
Rv0099	fatty-acid--CoA ligase FadD10	-0.0822	0.937	0.991	0.121	0.641	0.981	Not Significant
Rv0100	hypothetical protein	0.0428	0.757	0.971	-0.175	0.297	0.932	Not Significant
Rv0101	peptide synthetase Nrp	-0.055	0.31	0.913	0.0191	0.504	0.959	Not Significant
Rv0102	integral membrane protein							Not Significant
Rv0103c	cation-transporter P-type ATPase B	0.0407	0.726	0.965	0.00701	0.956	0.995	Not Significant
Rv0104	hypothetical protein	-0.0205	0.456	0.935	-0.0145	0.213	0.889	Not Significant
Rv0105c	50S ribosomal protein L28	-0.117	0.659	0.958	-0.0951	0.614	0.977	Not Significant
Rv0106	hypothetical protein	0.0832	0.166	0.807	0.114	0.477	0.957	Not Significant
Rv0107c	cation-transporter ATPase I	0.0323	0.446	0.934	-0.0767	0.106	0.783	Not Significant
Rv0108c	hypothetical protein	-0.298	0.0257	0.538	-0.177	0.941	0.993	Not Significant
Rv0109	PE-PGRS family protein PE_PGRS1	-0.0711	0.173	0.816	-0.00561	0.351	0.943	Not Significant
Rv0110	integral membrane protein	0.0437	0.252	0.872	-0.036	0.154	0.831	Not Significant
Rv0111	acyltransferase	-0.00157	0.251	0.872	0.07	0.0872	0.753	Not Significant
Rv0112	GDP-mannose 4,6-dehydratase	0.0241	0.057	0.631	0.137	0.559	0.972	Not Significant
Rv0113	phosphoheptose isomerase	0.0796	0.0353	0.58	-0.303	0.32	0.943	Not Significant
Rv0114	D-glycero-alpha-D-manno-heptose-1,7-bisphosphate 7-phosphatase	-0.0659	0.377	0.922	-0.0606	0.73	0.981	Not Significant
Rv0115	D-alpha-D-heptose-7-phosphate kinase HddA	-0.022	0.345	0.918	0.000832	0.646	0.981	Not Significant
Rv0115a	hypothetical protein	0.216	0.0276	0.547	-0.0943	0.347	0.943	Not Significant
Rv0116c	L,D-transpeptidase LdtA	-0.00205	0.286	0.903	0.0557	0.356	0.943	Not Significant
Rv0117	oxidative stress response regulatory protein OxyS	0.0573	0.142	0.777	0.0962	0.198	0.881	Not Significant
Rv0118c	oxalyl-CoA decarboxylase OxcA	-0.0413	0.166	0.807	-0.109	0.45	0.952	Not Significant
Rv0119	fatty-acid--CoA ligase FadD7	0.189	0.219	0.854	0.294	0.17	0.856	Not Significant
Rv0120c	elongation factor G	-0.0789	0.0762	0.677	0.00915	0.304	0.932	Not Significant
Rv0121c	hypothetical protein	-0.0461	0.882	0.987	0.179	0.176	0.867	Not Significant
Rv0122	hypothetical protein	-0.19	0.322	0.913	-0.0476	0.802	0.989	Not Significant
Rv0123	hypothetical protein							Not Significant
Rv0124	PE-PGRS family protein PE_PGRS2	-0.139	0.999	0.999	0.117	0.209	0.889	Not Significant
Rv0125	serine protease PepA	0.0139	0.427	0.932	0.119	0.062	0.7	Not Significant
Rv0126	trehalose synthase/amylase TreS							Not Significant
Rv0127	maltokinase							Not Significant
Rv0128	transmembrane protein	0.0363	0.99	0.999	0.0079	0.158	0.836	Not Significant
Rv0129c	diacylglycerol acyltransferase/mycolyltransferase Ag85C	-0.0243	0.88	0.986	0.032	0.591	0.974	Not Significant
Rv0130	3-hydroxyl-thioester dehydratase	0.101	0.335	0.916	-0.0914	0.919	0.992	Not Significant
Rv0131c	acyl-CoA dehydrogenase FadE1	0.148	0.0131	0.4	-0.0886	0.445	0.952	Not Significant
Rv0132c	F420-dependent glucose-6-phosphate dehydrogenase	0.109	0.0831	0.703	-0.0509	0.228	0.894	Not Significant
Rv0133	GCN5-like N-acetyltransferase	-0.1	0.228	0.858	-0.0823	0.564	0.972	Not Significant
Rv0134	epoxide hydrolase EphF	-0.00567	0.115	0.76	-0.1	0.641	0.981	Not Significant
Rv0135c	transcriptional regulator	0.223	0.548	0.938	0.131	0.387	0.943	Not Significant
Rv0136	cytochrome P450 Cyp138	-0.0229	0.549	0.938	-0.0471	0.776	0.989	Not Significant
Rv0137c	peptide methionine sulfoxide reductase MsrA	-0.0683	0.46	0.935	-0.166	0.00413	0.353	Not Significant
Rv0138	hypothetical protein	-0.0358	0.69	0.965	-0.0116	0.574	0.972	Not Significant
Rv0139	oxidoreductase	0.00263	0.67	0.959	-0.00307	0.945	0.993	Not Significant
Rv0140	hypothetical protein	-0.072	0.0867	0.704	-0.041	0.441	0.949	Not Significant
Rv0141c	hypothetical protein	0.104	0.282	0.898	-0.12	0.18	0.87	Not Significant
Rv0142	hypothetical protein	-0.0101	0.678	0.962	0.224	0.139	0.822	Not Significant
Rv0143c	transmembrane protein	-0.024	0.316	0.913	-0.00219	0.79	0.989	Not Significant
Rv0144	transcriptional regulator	0.0035	0.906	0.99	0.0491	0.275	0.92	Not Significant
Rv0145	S-adenosylmethionine-dependent methyltransferase	-0.082	0.987	0.998	0.104	0.519	0.96	Not Significant
Rv0146	S-adenosylmethionine-dependent methyltransferase	-0.0475	0.566	0.939	0.0157	0.217	0.892	Not Significant
Rv0147	aldehyde dehydrogenase	0.048	0.00963	0.331	-0.00411	0.498	0.959	Not Significant
Rv0148	short-chain type dehydrogenase/reductase	0.109	0.000319	0.0449	0.0801	0.0906	0.761	Not Significant
Rv0149	quinone oxidoreductase	0.00398	0.884	0.987	-0.0176	0.861	0.989	Not Significant
Rv0150c	hypothetical protein	-0.0934	0.945	0.991	0.619	0.632	0.979	Not Significant
Rv0151c	PE family protein PE1	-0.00693	0.903	0.989	0.00438	0.807	0.989	Not Significant
Rv0152c	PE family protein PE2	0.0541	0.067	0.662	-0.000845	0.693	0.981	Not Significant
Rv0153c	phosphotyrosine protein phosphatase	0.0704	0.321	0.913	-0.0435	0.702	0.981	Not Significant
Rv0154c	acyl-CoA dehydrogenase FadE2	0.116	0.461	0.935	0.00976	0.909	0.991	Not Significant
Rv0155	NAD(P) transhydrogenase subunit alpha PntAa	0.0625	0.821	0.982	0.0452	0.102	0.775	Not Significant
Rv0156	NAD(P) transhydrogenase subunit alpha PntAb	0.161	0.313	0.913	0.414	0.167	0.854	Not Significant
Rv0157	NAD(P) transhydrogenase subunit beta PntB	0.288	0.00299	0.163	0.41	0.000269	0.0467	Not Significant
Rv0157A	hypothetical protein	-0.0662	0.906	0.99	0.0469	0.188	0.873	Not Significant
Rv0158	transcriptional regulator	0.0161	0.559	0.938	0.16	0.000786	0.11	Not Significant
Rv0159c	PE family protein PE3	-0.00247	0.947	0.992	-0.0096	0.564	0.972	Not Significant
Rv0160c	PE family protein PE4	-0.00197	0.327	0.913	0.00199	0.74	0.984	Not Significant
Rv0161	oxidoreductase	-0.107	0.568	0.939	-0.156	0.164	0.847	Not Significant
Rv0162c	zinc-type alcohol dehydrogenase subunit E	0.00822	0.292	0.909	0.128	0.0311	0.65	Not Significant
Rv0163	hypothetical protein	0.0179	0.597	0.943	-0.153	0.239	0.9	Not Significant
Rv0164	hypothetical protein	0.107	0.479	0.935	-0.117	0.549	0.966	Not Significant
Rv0165c	transcriptional regulator Mce1R	0.0791	0.0876	0.704	0.123	0.073	0.725	Not Significant
Rv0166	fatty-acid--CoA ligase FadD5	0.0354	0.223	0.856	0.054	0.489	0.958	Not Significant
Rv0167	membrane protein	0.137	0.0859	0.704	0.206	0.00708	0.434	Not Significant
Rv0168	membrane protein	0.197	5.9e-05	0.0119	0.0953	0.0512	0.695	Not Significant
Rv0169	Mce family protein Mce1A	0.15	3.62e-05	0.00814	0.0842	0.0162	0.506	Not Significant
Rv0170	Mce family protein Mce1B	0.0726	0.0304	0.549	0.14	0.0132	0.484	Not Significant
Rv0171	Mce family protein Mce1C	0.0372	0.32	0.913	0.0692	0.375	0.943	Not Significant
Rv0172	Mce family protein Mce1D	0.0369	0.00166	0.13	0.0322	0.759	0.989	Not Significant
Rv0173	Mce family lipoprotein LprK	0.194	0.000217	0.0333	0.0394	0.313	0.942	Not Significant
Rv0174	Mce family protein Mce1F	0.171	1.67e-05	0.00403	0.0674	0.13	0.822	Not Significant
Rv0175	Mce associated membrane protein	0.138	0.000428	0.0555	0.114	0.31	0.942	Not Significant
Rv0176	Mce associated transmembrane protein	0.229	0.00134	0.11	0.188	0.984	0.999	Not Significant
Rv0177	Mce associated protein	0.0411	0.14	0.771	0.00483	0.767	0.989	Not Significant
Rv0178	Mce associated membrane protein	0.118	0.00373	0.185	0.147	0.0325	0.655	Not Significant
Rv0179c	lipoprotein LprO	0.0175	0.531	0.938	0.0603	0.00743	0.439	Not Significant
Rv0180c	transmembrane protein	-0.111	0.558	0.938	0.0236	0.962	0.995	Not Significant
Rv0181c	hypothetical protein	-0.00576	0.878	0.986	-0.0197	0.594	0.974	Not Significant
Rv0182c	ECF RNA polymerase sigma factor SigG	9.01e-05	0.493	0.935	-0.0207	0.468	0.954	Not Significant
Rv0183	lysophospholipase	0.0119	0.0448	0.618	0.00209	0.97	0.996	Not Significant
Rv0184	hypothetical protein	-0.0475	0.819	0.981	-0.0146	0.62	0.977	Not Significant
Rv0185	hypothetical protein	-0.225	0.474	0.935	0.198	0.251	0.902	Not Significant
Rv0186	beta-glucosidase BglS	0.0442	0.0882	0.704	-0.0345	0.0432	0.662	Not Significant
Rv0186A	metallothionein	0.168	0.184	0.822	-0.208	0.351	0.943	Not Significant
Rv0187	O-methyltransferase	-0.106	0.136	0.767	-0.0398	0.553	0.968	Not Significant
Rv0188	transmembrane protein	0.0584	0.95	0.992	-0.0401	0.913	0.992	Not Significant
Rv0189c	dihydroxy-acid dehydratase							Not Significant
Rv0190	hypothetical protein	0.0871	0.55	0.938	0.386	0.029	0.634	Not Significant
Rv0191	MFS-type transporter	-0.00841	0.506	0.938	-0.0841	0.0068	0.432	Not Significant
Rv0192	hypothetical protein	0.0339	0.262	0.877	0.0359	0.923	0.992	Not Significant
Rv0193c	hypothetical protein	-0.0149	0.942	0.991	0.00281	0.175	0.866	Not Significant
Rv0194	multidrug ABC transporter ATPase/permease	-0.0218	0.989	0.999	0.00333	0.49	0.958	Not Significant
Rv0195	two component transcriptional regulator	0.108	0.322	0.913	0.00686	0.898	0.989	Not Significant
Rv0196	HTH-type transcriptional regulator	0.0243	0.821	0.982	-0.12	0.947	0.993	Not Significant
Rv0197	oxidoreductase	0.0557	0.606	0.945	0.0271	0.962	0.995	Not Significant
Rv0198c	zinc metalloprotease	-0.113	0.478	0.935	0.0521	0.897	0.989	Not Significant
Rv0199	membrane protein	0.218	0.00251	0.159	0.0916	0.5	0.959	Not Significant
Rv0200	transmembrane protein	0.297	0.155	0.79	0.0985	0.529	0.963	Not Significant
Rv0201c	hypothetical protein	0.0924	0.344	0.918	-0.154	0.237	0.9	Not Significant
Rv0202c	transmembrane transport protein MmpL11	-0.0939	0.388	0.924	-0.0511	0.912	0.992	Not Significant
Rv0203	hypothetical protein	-0.462	0.00165	0.13	-0.0995	0.623	0.977	Not Significant
Rv0204c	transmembrane protein	-0.0978	0.551	0.938	-0.125	0.4	0.944	Not Significant
Rv0205	transmembrane protein	-0.222	0.136	0.767	-0.0451	0.986	0.999	Not Significant
Rv0206c	transmembrane transport protein MmpL3	-0.103	0.417	0.93	-0.0759	0.915	0.992	Not Significant
Rv0207c	hypothetical protein	0.0361	0.764	0.974	-0.0937	0.43	0.948	Not Significant
Rv0208c	tRNA (guanine-N(7)-)-methyltransferase	-0.0422	0.762	0.973	0.0259	0.907	0.99	Not Significant
Rv0209	hypothetical protein	-0.00888	0.357	0.918	0.0157	0.94	0.993	Not Significant
Rv0210	hypothetical protein	0.0699	0.963	0.995	-0.0714	0.176	0.867	Not Significant
Rv0211	phosphoenolpyruvate carboxykinase	-0.181	0.12	0.76	0.0054	0.9	0.989	Not Significant
Rv0212c	transcriptional regulator NadR	-0.103	0.555	0.938	-0.0682	0.772	0.989	Not Significant
Rv0213c	methyltransferase	0.133	0.000337	0.0455	-0.0392	0.507	0.959	Not Significant
Rv0214	fatty-acid--CoA ligase FadD4	-0.114	0.192	0.828	-0.0545	0.295	0.931	Not Significant
Rv0216	hydratase	-0.141	0.589	0.943	-0.0136	0.763	0.989	Not Significant
Rv0217c	esterase LipW	-0.0684	0.823	0.982	0.0324	0.0815	0.74	Not Significant
Rv0218	transmembrane protein	0.0474	0.146	0.782	0.172	0.0749	0.73	Not Significant
Rv0219	transmembrane protein	0.043	0.239	0.869	0.0191	0.762	0.989	Not Significant
Rv0220	esterase LipC	-0.0326	0.311	0.913	-0.057	0.622	0.977	Not Significant
Rv0221	diacyglycerol O-acyltransferase	0.0553	0.195	0.831	-0.00375	0.385	0.943	Not Significant
Rv0222	enoyl-CoA hydratase EchA1	-0.0395	0.706	0.965	-0.031	0.42	0.944	Not Significant
Rv0223c	aldehyde dehydrogenase	-0.0747	0.204	0.843	-0.0832	0.471	0.955	Not Significant
Rv0224c	methyltransferase							Not Significant
Rv0225	hypothetical protein							Not Significant
Rv0226c	transmembrane protein	-0.225	0.111	0.759	-0.312	0.0255	0.59	Not Significant
Rv0227c	membrane protein							Not Significant
Rv0228	acyltransferase							Not Significant
Rv0229c	hypothetical protein	-0.0775	0.971	0.996	-0.14	0.0621	0.7	Not Significant
Rv0230c	phosphotriesterase	0.0197	0.0809	0.7	-0.07	0.231	0.894	Not Significant
Rv0231	acyl-CoA dehydrogenase FadE4	0.0375	0.892	0.987	0.00741	0.653	0.981	Not Significant
Rv0232	transcriptional regulator	0.0547	0.539	0.938	-0.0397	0.669	0.981	Not Significant
Rv0233	ribonucleoside-diphosphate reductase subunit beta NrdB	-0.00453	0.0528	0.631	-0.0635	0.119	0.803	Not Significant
Rv0234c	succinate-semialdehyde dehydrogenase	-0.11	0.727	0.965	0.058	0.964	0.995	Not Significant
Rv0235c	transmembrane protein	-0.11	0.307	0.912	0.0455	0.14	0.826	Not Significant
Rv0236c	alpha-(1->3)-arabinofuranosyltransferase	0.0637	0.463	0.935	-0.0136	0.866	0.989	Not Significant
Rv0236A	hypothetical protein	0.256	0.513	0.938	0.208	0.801	0.989	Not Significant
Rv0237	lipoprotein LpqI	-0.0784	0.357	0.918	0.0344	0.658	0.981	Not Significant
Rv0238	transcriptional regulator	0.00645	0.789	0.978	-0.238	0.0552	0.695	Not Significant
Rv0239	antitoxin VapB24	0.0822	0.491	0.935	-0.0193	0.829	0.989	Not Significant
Rv0240	ribonuclease VapC24	0.0195	0.734	0.965	-0.0726	0.707	0.981	Not Significant
Rv0241c	3-hydroxyacyl-thioester dehydratase HtdX	-0.0457	0.423	0.932	0.032	0.754	0.989	Not Significant
Rv0242c	3-oxoacyl-ACP reductase FabG	-0.198	0.536	0.938	-0.0493	0.493	0.958	Not Significant
Rv0243	acetyl-CoA acetyltransferase FadA	-0.0624	0.813	0.981	0.094	0.199	0.881	Not Significant
RVnc0008	Putative small regulatory RNA							Not Significant
Rv0244c	acyl-CoA dehydrogenase FadE5							Not Significant
Rv0245	oxidoreductase	-0.0426	0.723	0.965	0.0528	0.823	0.989	Not Significant
Rv0246	integral membrane protein	0.0521	0.368	0.922	0.0525	0.247	0.902	Not Significant
Rv0247c	succinate dehydrogenase iron-sulfur subunit							Not Significant
Rv0248c	succinate dehydrogenase flavoprotein subunit	0.015	0.295	0.91	-0.062	0.836	0.989	Not Significant
Rv0249c	succinate dehydrogenase membrane anchor subunit	-0.0346	0.92	0.991	0.205	0.181	0.87	Not Significant
Rv0250c	hypothetical protein	-0.447	0.13	0.765	0.253	0.301	0.932	Not Significant
Rv0251c	heat shock protein	0.0684	0.256	0.875	0.0673	0.452	0.952	Not Significant
Rv0252	nitrite reductase large subunit NirB	0.0789	0.0553	0.631	-0.0613	0.125	0.812	Not Significant
Rv0253	nitrite reductase small subunit NirD	0.036	0.112	0.759	0.228	0.0332	0.655	Not Significant
Rv0254c	bifunctional cobinamide kinase/cobinamide phosphate guanylyltransferase	-0.0807	0.823	0.982	-0.105	0.864	0.989	Not Significant
Rv0255c	cobyric acid synthase	-0.0426	0.834	0.982	0.0845	0.56	0.972	Not Significant
Rv0256c	PPE family protein PPE2	0.0126	0.451	0.935	-0.0218	0.691	0.981	Not Significant
Rv0257	hypothetical protein	0.0895	0.573	0.939	-0.0243	0.902	0.989	Not Significant
Rv0258c	hypothetical protein	0.0668	0.0958	0.726	-0.14	0.144	0.827	Not Significant
Rv0259c	hypothetical protein	0.162	0.35	0.918	-0.288	0.203	0.883	Not Significant
Rv0260c	transcriptional regulator	-0.177	0.495	0.935	0.0451	0.436	0.949	Not Significant
Rv0261c	nitrate/nitrite transporter	-0.125	0.386	0.922	0.00974	0.783	0.989	Not Significant
Rv0262c	aminoglycoside 2'-N-acetyltransferase	-0.227	0.315	0.913	0.252	0.169	0.854	Not Significant
Rv0263c	hypothetical protein	-0.14	0.933	0.991	-0.078	0.959	0.995	Not Significant
Rv0264c	hypothetical protein	0.0649	0.167	0.807	0.0115	0.565	0.972	Not Significant
Rv0265c	iron ABC transporter substrate-binding lipoprotein	-0.0474	0.597	0.943	0.0111	0.622	0.977	Not Significant
Rv0266c	5-oxoprolinase OplA	0.00753	0.96	0.995	0.0386	0.0564	0.698	Not Significant
Rv0267	nitrite extrusion protein NarU	0.0255	0.288	0.905	-0.0349	0.354	0.943	Not Significant
Rv0268c	hypothetical protein	-0.00115	0.135	0.766	-0.0194	0.741	0.984	Not Significant
Rv0269c	hypothetical protein	0.00935	0.493	0.935	-0.0217	0.393	0.944	Not Significant
Rv0270	fatty-acid--CoA ligase FadD2	0.00687	0.488	0.935	0.0746	0.2	0.881	Not Significant
Rv0271c	acyl-CoA dehydrogenase FadE6	-0.099	0.054	0.631	-0.0562	0.963	0.995	Not Significant
Rv0272c	hypothetical protein	-0.0727	0.49	0.935	-0.086	0.266	0.916	Not Significant
Rv0273c	transcriptional regulator	-0.229	0.0823	0.703	-0.0663	0.598	0.977	Not Significant
Rv0274	hypothetical protein	-0.0256	0.935	0.991	-0.0726	0.627	0.977	Not Significant
Rv0275c	transcriptional regulator	-0.156	0.47	0.935	-0.0294	0.625	0.977	Not Significant
Rv0276	hypothetical protein	0.00038	0.909	0.99	0.0508	0.708	0.981	Not Significant
Rv0277c	ribonuclease VapC25	0.336	0.003	0.163	0.192	0.551	0.966	Not Significant
Rv0278c	PE-PGRS family protein PE_PGRS3	0.0795	0.103	0.74	0.0466	0.705	0.981	Not Significant
Rv0279c	PE-PGRS family protein PE_PGRS4	-0.000527	0.162	0.803	-0.0441	0.568	0.972	Not Significant
Rv0280	PPE family protein PPE3	-0.146	0.121	0.76	-0.0241	0.748	0.987	Not Significant
Rv0281	S-adenosylmethionine-dependent methyltransferase	-0.0294	0.503	0.936	0.0319	0.892	0.989	Not Significant
Rv0282	ESX-3 secretion system protein EccA	-0.169	0.29	0.907	-0.127	0.231	0.894	Not Significant
Rv0283	ESX-3 secretion system protein EccB3							Not Significant
Rv0284	ESX-3 secretion system protein EccC3							Not Significant
Rv0285	PE family protein PE5							Not Significant
Rv0286	PPE family protein PPE4	-0.296	0.257	0.875	-0.11	0.829	0.989	Not Significant
Rv0287	ESAT-6 like protein EsxG							Not Significant
Rv0288	ESAT-6-like protein EsxH							Not Significant
Rv0289	ESX-3 secretion-associated protein EspG3	-0.22	0.231	0.86	0.366	0.513	0.959	Not Significant
Rv0290	ESX-3 secretion system protein EccD							Not Significant
Rv0291	membrane-anchored mycosin MycP							Not Significant
Rv0292	ESX-3 secretion system protein EccE	0.379	0.122	0.76	0.393	0.295	0.931	Not Significant
Rv0293c	hypothetical protein	0.0438	0.263	0.878	-0.0077	0.72	0.981	Not Significant
Rv0294	trans-aconitate methyltransferase	-0.0718	0.235	0.863	-0.000651	0.847	0.989	Not Significant
Rv0295c	hypothetical protein	-0.0766	0.694	0.965	0.0963	0.406	0.944	Not Significant
Rv0296c	sulfatase	-0.0262	0.861	0.982	-0.0786	0.489	0.958	Not Significant
Rv0297	PE-PGRS family protein PE_PGRS5	0.0323	0.678	0.962	0.00924	0.793	0.989	Not Significant
Rv0298	antitoxin	-0.368	0.0231	0.52	-0.0189	0.904	0.989	Not Significant
Rv0299	toxin	0.154	0.658	0.958	0.0502	0.382	0.943	Not Significant
Rv0300	antitoxin VapB2	-0.101	0.911	0.99	0.0613	0.948	0.993	Not Significant
Rv0301	ribonuclease VapC2	0.116	0.0134	0.4	-0.0834	0.374	0.943	Not Significant
Rv0302	transcriptional regulator	-0.0572	0.765	0.975	0.122	0.0101	0.47	Not Significant
Rv0303	dehydrogenase/reductase	-0.105	0.108	0.757	-0.0593	0.761	0.989	Not Significant
Rv0304c	PPE family protein PPE5	0.0155	0.771	0.976	0.0169	0.651	0.981	Not Significant
Rv0305c	PPE family protein PPE6	0.0485	0.607	0.945	-0.00039	0.998	0.999	Not Significant
Rv0306	oxidoreductase	0.0277	0.682	0.962	-0.00562	0.225	0.894	Not Significant
Rv0307c	hypothetical protein	0.0998	0.0227	0.515	-0.0436	0.0662	0.708	Not Significant
Rv0308	integral membrane protein	0.121	0.38	0.922	0.0762	0.859	0.989	Not Significant
Rv0309	hypothetical protein	-0.0801	0.866	0.984	0.0448	0.478	0.957	Not Significant
Rv0310c	hypothetical protein	0.148	0.154	0.79	-0.068	0.983	0.999	Not Significant
Rv0311	hypothetical protein	-0.034	0.616	0.949	-0.0689	0.892	0.989	Not Significant
Rv0312	hypothetical protein	-0.0733	0.166	0.807	0.0105	0.63	0.979	Not Significant
Rv0313	hypothetical protein	-0.046	0.582	0.941	0.017	0.318	0.943	Not Significant
Rv0314c	membrane protein	0.0993	0.172	0.813	0.0699	0.211	0.889	Not Significant
Rv0315	beta-1,3-glucanase	-0.0902	0.0622	0.648	-0.0863	0.616	0.977	Not Significant
Rv0316	muconolactone isomerase	-0.0919	0.442	0.934	0.131	0.425	0.948	Not Significant
Rv0317c	glycerophosphoryl diester phosphodiesterase GlpQ	-0.00761	0.837	0.982	0.000625	0.847	0.989	Not Significant
Rvnt04	tRNA-Gly	-0.527	0.253	0.875	0.226	0.477	0.957	Not Significant
Rv0318c	integral membrane protein	0.00676	0.928	0.991	-0.0565	0.257	0.903	Not Significant
Rv0319	pyrrolidone-carboxylate peptidase	-0.0766	0.979	0.996	-0.0642	0.616	0.977	Not Significant
Rv0320	hypothetical protein	0.03	0.478	0.935	-0.0258	0.033	0.655	Not Significant
Rv0321	deoxycytidine triphosphate deaminase	0.0793	0.403	0.928	0.0775	0.541	0.964	Not Significant
Rv0322	UDP-glucose 6-dehydrogenase UdgA	0.0532	0.674	0.961	-0.0803	0.845	0.989	Not Significant
Rv0323c	hypothetical protein	0.00179	0.907	0.99	-0.0704	0.382	0.943	Not Significant
Rv0324	transcriptional regulator	-0.606	0.00296	0.163	-0.354	0.0697	0.716	Not Significant
Rv0325	hypothetical protein	-0.0536	0.877	0.985	0.0411	0.615	0.977	Not Significant
Rv0326	hypothetical protein	-0.154	0.756	0.971	-0.0207	0.899	0.989	Not Significant
Rv0327c	cytochrome P450 Cyp135A1	-0.14	0.461	0.935	-0.152	0.707	0.981	Not Significant
Rv0328	transcriptional regulator	-0.168	0.927	0.991	0.0343	0.419	0.944	Not Significant
Rv0329c	hypothetical protein	-0.0663	0.801	0.981	0.201	0.857	0.989	Not Significant
Rv0330c	hypothetical protein	0.0144	0.977	0.996	-0.0196	0.965	0.995	Not Significant
Rv0331	dehydrogenase/reductase	0.00994	0.409	0.928	-0.0794	0.316	0.943	Not Significant
Rv0332	hypothetical protein	0.0401	0.807	0.981	0.051	0.0551	0.695	Not Significant
Rv0333	hypothetical protein	-0.103	0.246	0.872	0.0963	0.716	0.981	Not Significant
Rv0334	glucose-1-phosphate thymidylyltransferase	-0.27	0.129	0.765	0.312	0.137	0.822	Not Significant
Rv0335c	PE family protein PE6							Not Significant
Rv0336	hypothetical protein	0.0335	0.0686	0.663	0.0218	0.662	0.981	Not Significant
Rv0337c	aspartate aminotransferase	-0.0694	0.64	0.951	-0.165	0.624	0.977	Not Significant
Rv0338c	iron-sulfur-binding reductase							Not Significant
Rv0339c	transcriptional regulator	-0.0294	0.233	0.86	0.13	0.177	0.868	Not Significant
Rv0340	hypothetical protein	-0.202	0.634	0.95	-0.105	0.182	0.87	Not Significant
Rv0341	isoniazid inducible protein IniB	-0.0691	0.831	0.982	0.0722	0.662	0.981	Not Significant
Rv0342	isoniazid inductible protein IniA	0.0651	0.606	0.945	0.0608	0.328	0.943	Not Significant
Rv0343	iIsoniazid inductible protein IniC	0.0442	0.474	0.935	-0.0891	0.563	0.972	Not Significant
Rv0344c	lipoprotein LpqJ	0.0724	0.446	0.934	-0.00755	0.391	0.943	Not Significant
Rv0345	hypothetical protein	-0.0664	0.224	0.856	-0.0669	0.473	0.957	Not Significant
Rv0346c	L-asparagine permease	-0.167	0.139	0.771	-0.104	0.0635	0.703	Not Significant
Rv0347	membrane protein	0.158	0.0877	0.704	0.349	0.0186	0.535	Not Significant
Rv0348	transcriptional regulator	0.0418	0.0153	0.422	-0.265	0.105	0.783	Not Significant
Rv0349	hypothetical protein	-0.0939	0.386	0.922	0.0178	0.749	0.988	Not Significant
Rv0350	chaperone protein DnaK							Not Significant
Rv0351	stress response protein GrpE							Not Significant
Rv0352	chaperone protein DnaJ	-0.413	0.0116	0.375	0.173	0.404	0.944	Not Significant
Rv0353	heat shock protein transcriptional repressor HspR	-0.204	0.89	0.987	-0.0459	0.707	0.981	Not Significant
Rv0354c	PPE family protein PPE7	0.0671	0.505	0.938	0.00755	0.799	0.989	Not Significant
Rv0355c	PPE family protein PPE8	0.0066	0.447	0.934	-0.0192	0.131	0.822	Not Significant
Rv0356c	hypothetical protein	-0.176	0.992	0.999	-0.0687	0.42	0.944	Not Significant
Rv0357c	adenylosuccinate synthetase							Not Significant
Rv0358	hypothetical protein	-0.0525	0.912	0.99	0.0885	0.854	0.989	Not Significant
Rv0359	zinc metalloprotease	-0.0702	0.502	0.936	-0.0594	0.0883	0.755	Not Significant
Rv0360c	hypothetical protein	-0.044	0.798	0.98	-0.0666	0.474	0.957	Not Significant
Rv0361	membrane protein	0.0193	0.499	0.936	0.0956	0.585	0.973	Not Significant
Rv0362	Mg2+ transport transmembrane protein MgtE	0.211	0.157	0.792	0.163	0.469	0.954	Not Significant
Rv0363c	fructose-bisphosphate aldolase	0.55	0.0998	0.734	0.0841	0.812	0.989	Not Significant
Rv0364	transmembrane protein							Not Significant
Rv0365c	hypothetical protein	-0.000153	0.4	0.928	0.0287	0.579	0.972	Not Significant
Rv0366c	hypothetical protein	0.0414	0.632	0.95	0.102	0.152	0.831	Not Significant
Rv0367c	hypothetical protein	-0.18	0.85	0.982	0.279	0.695	0.981	Not Significant
Rv0368c	hypothetical protein	0.0948	0.0709	0.664	0.0935	0.0388	0.659	Not Significant
Rv0369c	membrane oxidoreductase	-0.0176	0.422	0.932	-0.0261	0.151	0.831	Not Significant
Rv0370c	oxidoreductase	-0.27	0.427	0.932	0.0283	0.771	0.989	Not Significant
Rv0371c	hypothetical protein	-0.0479	0.996	0.999	0.061	0.476	0.957	Not Significant
Rv0372c	hypothetical protein	-0.0678	0.545	0.938	0.361	0.221	0.894	Not Significant
Rv0373c	carbon monoxyde dehydrogenase large subunit	-0.0515	0.822	0.982	0.02	0.816	0.989	Not Significant
Rv0374c	carbon monoxyde dehydrogenase small subunit	0.0462	0.876	0.985	-0.11	0.547	0.966	Not Significant
Rv0375c	carbon monoxyde dehydrogenase medium subunit	-0.351	0.0255	0.538	0.0503	0.776	0.989	Not Significant
Rv0376c	hypothetical protein	0.0824	0.201	0.839	-0.0847	0.893	0.989	Not Significant
Rv0377	HTH-type transcriptional regulator	0.0306	0.486	0.935	0.0225	0.691	0.981	Not Significant
Rv0378	hypothetical protein	0.104	0.588	0.943	-0.34	0.341	0.943	Not Significant
Rv0379	protein translocase subunit SecE	-0.205	0.542	0.938	0.169	0.296	0.932	Not Significant
Rv0380c	RNA methyltransferase	0.0412	0.963	0.995	0.00309	0.565	0.972	Not Significant
Rv0381c	hypothetical protein	-0.00949	0.871	0.985	0.0516	0.383	0.943	Not Significant
Rv0382c	orotate phosphoribosyltransferase	-0.453	0.841	0.982	-0.299	0.757	0.989	Not Significant
Rv0383c	hypothetical protein	0.022	0.658	0.958	0.166	0.152	0.831	Not Significant
Rv0384c	chaperone protein ClpB							Not Significant
Rv0385	monooxygenase	0.00546	0.751	0.969	-0.0239	0.879	0.989	Not Significant
Rv0386	transcriptional regulator	0.0648	0.0549	0.631	0.000966	0.668	0.981	Not Significant
Rv0389	phosphoribosylglycinamide formyltransferase PurT	-0.1	0.981	0.996	0.11	0.0384	0.659	Not Significant
Rv0390	hypothetical protein	0.0249	0.594	0.943	0.0464	0.459	0.952	Not Significant
Rv0391	O-succinylhomoserine sulfhydrylase	-0.124	0.14	0.771	-0.08	0.13	0.822	Not Significant
Rv0392c	NADH dehydrogenase NdhA	-0.691	1.37e-07	5.76e-05	-0.469	4.04e-07	0.000227	Not Significant
Rv0393	hypothetical protein	0.0605	0.465	0.935	0.114	0.0225	0.553	Not Significant
Rv0394c	hypothetical protein	-0.000202	0.589	0.943	-0.0108	0.963	0.995	Not Significant
Rv0395	hypothetical protein	-0.2	0.164	0.806	0.169	0.00419	0.353	Not Significant
Rv0396	hypothetical protein	-0.0621	0.753	0.969	0.0158	0.948	0.993	Not Significant
Rv0397	hypothetical protein	-0.0274	0.709	0.965	-0.108	0.249	0.902	Not Significant
Rv0397A	hypothetical protein	-0.0243	0.439	0.934	0.136	0.322	0.943	Not Significant
Rv0398c	hypothetical protein	-0.0919	0.972	0.996	0.052	0.689	0.981	Not Significant
Rv0399c	lipoprotein LpqK	-0.0749	0.691	0.965	-0.0534	0.763	0.989	Not Significant
Rv0400c	acyl-CoA dehydrogenase FadE7	0.287	0.214	0.846	-0.0776	0.856	0.989	Not Significant
Rv0401	transmembrane protein							Not Significant
Rv0402c	transmembrane transport protein MmpL1	0.0227	0.118	0.76	-0.00444	0.683	0.981	Not Significant
Rv0403c	membrane protein MmpS1	-0.0464	0.975	0.996	0.0265	0.769	0.989	Not Significant
Rv0404	long-chain-fatty-acid--AMP ligase FadD30	-0.0246	0.801	0.981	0.0341	0.544	0.964	Not Significant
Rv0405	membrane bound polyketide synthase	-0.0993	0.0193	0.482	-0.0233	0.156	0.833	Not Significant
Rv0406c	beta lactamase-like protein	-0.021	0.737	0.965	0.143	0.376	0.943	Not Significant
Rv0407	F420-dependent glucose-6-phosphate dehydrogenase	-0.0179	0.932	0.991	-0.113	0.524	0.963	Not Significant
Rv0408	phosphate acetyltransferase	-0.078	0.517	0.938	-0.0233	0.578	0.972	Not Significant
Rv0409	acetate kinase	-0.14	0.42	0.931	0.105	0.382	0.943	Not Significant
Rv0410c	serine/threonine-protein kinase PknG	0.121	0.0155	0.424	0.111	0.245	0.902	Not Significant
Rv0411c	glutamine-binding lipoprotein GlnH							Not Significant
Rv0412c	membrane protein							Not Significant
Rv0413	8-oxo-dGTP diphosphatase	-0.0174	0.547	0.938	-0.0686	0.363	0.943	Not Significant
Rv0414c	thiamine-phosphate synthase							Not Significant
Rv0415	thiamine biosynthesis oxidoreductase ThiO							Not Significant
Rv0416	sulfur carrier protein ThiS							Not Significant
Rv0417	thiazole synthase							Not Significant
Rv0418	lipoprotein aminopeptidase LpqL	-0.0802	0.762	0.973	0.204	0.575	0.972	Not Significant
Rv0419	lipoprotein peptidase LpqM	-0.0612	0.348	0.918	-0.0446	0.958	0.995	Not Significant
Rv0420c	transmembrane protein	0.0222	0.306	0.912	-0.0327	0.495	0.959	Not Significant
Rv0421c	hypothetical protein	-0.0999	0.479	0.935	-0.0567	0.74	0.984	Not Significant
Rv0422c	hydroxymethylpyrimidine/phosphomethylpyrimidine kinase							Not Significant
Rv0423c	phosphomethylpyrimidine synthase							Not Significant
Rv0424c	hypothetical protein	-0.181	0.0424	0.599	0.0457	0.185	0.87	Not Significant
Rv0425c	metal cation transporting ATPase H	-0.0405	0.104	0.745	0.0175	0.225	0.894	Not Significant
Rv0426c	transmembrane protein	0.0135	0.978	0.996	0.0985	0.214	0.889	Not Significant
Rv0427c	exodeoxyribonuclease III protein XthA	-0.0986	0.075	0.673	0.0699	0.86	0.989	Not Significant
Rv0428c	GCN5-like N-acetyltransferase	0.00175	0.818	0.981	-0.176	0.479	0.957	Not Significant
Rv0429c	polypeptide deformylase	0.162	0.521	0.938	-0.00722	0.68	0.981	Not Significant
Rv0430	hypothetical protein							Not Significant
Rv0431	tuberculin-like peptide	-0.527	0.0891	0.704	-0.118	0.809	0.989	Not Significant
Rv0432	superoxide dismutase	-0.109	0.275	0.893	-0.128	0.138	0.822	Not Significant
Rv0433	carboxylate-amine ligase	-0.012	0.68	0.962	-0.0595	0.162	0.843	Not Significant
Rv0434	hypothetical protein	-0.0702	0.081	0.7	0.0248	0.614	0.977	Not Significant
Rv0435c	ATPase	-0.126	0.125	0.764	0.0251	0.766	0.989	Not Significant
Rv0436c	CDP-diacylglycerol--serine O-phosphatidyltransferase							Not Significant
Rv0437c	phosphatidylserine decarboxylase							Not Significant
Rv0438c	molybdopterin molybdenumtransferase	-0.184	0.0225	0.515	-0.087	0.3	0.932	Not Significant
Rv0439c	dehydrogenase/reductase	-0.0749	0.0246	0.535	-0.073	0.274	0.92	Not Significant
Rv0440	molecular chaperone GroEL							Not Significant
Rv0441c	hypothetical protein	0.0808	0.475	0.935	0.045	0.742	0.984	Not Significant
Rv0442c	PPE family protein PPE10	-0.0704	0.2	0.838	0.0773	0.11	0.788	Not Significant
Rv0443	hypothetical protein	0.0718	0.265	0.88	-0.0013	0.721	0.981	Not Significant
Rv0444c	anti-sigma-K factor RskA	-0.0646	0.668	0.958	0.198	0.106	0.783	Not Significant
Rv0445c	ECF RNA polymerase sigma factor SigK	0.136	0.0274	0.547	0.0432	0.0537	0.695	Not Significant
Rv0446c	transmembrane protein	-0.0168	0.731	0.965	0.00839	0.997	0.999	Not Significant
Rv0447c	cyclopropane-fatty-acyl-phospholipid synthase UfaA	0.0425	0.301	0.912	0.083	0.0507	0.695	Not Significant
Rv0448c	hypothetical protein	0.00331	0.771	0.976	0.0231	0.2	0.881	Not Significant
Rv0449c	hypothetical protein	-0.0687	0.98	0.996	0.0452	0.821	0.989	Not Significant
Rv0450c	transmembrane transport protein MmpL4	-0.0484	0.941	0.991	0.0713	0.38	0.943	Not Significant
Rv0451c	membrane protein MmpS4	0.392	0.0535	0.631	0.135	0.726	0.981	Not Significant
Rv0452	transcriptional regulator	-0.128	0.315	0.913	-0.239	0.439	0.949	Not Significant
Rv0453	PPE family protein PPE11	0.0233	0.126	0.764	-0.022	0.23	0.894	Not Significant
Rv0455c	hypothetical protein	-0.46	0.139	0.771	0.26	0.342	0.943	Not Significant
Rv0456c	enoyl-CoA hydratase EchA2	-0.112	0.415	0.93	0.0274	0.972	0.996	Not Significant
Rv0456A	toxin MazF1	-0.0941	0.349	0.918	-0.0218	0.878	0.989	Not Significant
Rv0456B	antitoxin MazE1	0.0522	0.449	0.934	-0.0478	0.929	0.992	Not Significant
Rv0457c	peptidase	0.0675	0.0356	0.58	-0.039	0.632	0.979	Not Significant
Rv0458	aldehyde dehydrogenase	-0.0226	0.413	0.93	0.0473	0.122	0.81	Not Significant
Rv0459	hypothetical protein	-0.14	0.109	0.757	0.00836	0.813	0.989	Not Significant
Rv0460	hypothetical protein	0.0815	0.638	0.95	0.309	0.0312	0.65	Not Significant
Rv0461	transmembrane protein	0.0113	0.455	0.935	0.0211	0.565	0.972	Not Significant
Rv0462	dihydrolipoamide dehydrogenase							Not Significant
Rv0463	membrane protein	-0.0706	0.75	0.969	-0.285	0.0115	0.484	Not Significant
Rv0464c	hypothetical protein	0.0217	0.191	0.828	-0.0192	0.873	0.989	Not Significant
Rv0465c	HTH-type transcriptional regulator	0.0234	0.0206	0.5	0.0172	0.565	0.972	Not Significant
Rv0466	hypothetical protein	-0.0156	0.742	0.967	-0.0265	0.995	0.999	Not Significant
Rv0467	isocitrate lyase	0.0887	0.449	0.934	0.0985	0.242	0.902	Not Significant
Rv0468	3-hydroxybutyryl-CoA dehydrogenase	-0.237	0.78	0.978	0.179	0.0531	0.695	Not Significant
Rv0469	mycolic acid synthase UmaA	-0.147	0.273	0.89	-0.12	0.249	0.902	Not Significant
Rv0470c	cyclopropane mycolic acid synthase							Not Significant
Rv0470A	hypothetical protein	-0.112	0.144	0.78	-0.022	0.371	0.943	Not Significant
Rv0471c	hypothetical protein	-0.143	0.131	0.765	0.0134	0.731	0.981	Not Significant
Rv0472c	HTH-type transcriptional regulator	-0.233	0.0829	0.703	-0.19	0.0611	0.7	Not Significant
Rv0473	transmembrane protein	0.0572	0.653	0.956	-0.0198	0.771	0.989	Not Significant
Rv0474	HTH-type transcriptional regulator	-0.00123	0.913	0.99	-0.0184	0.268	0.92	Not Significant
Rv0475	heparin binding hemagglutinin HbhA	0.11	0.726	0.965	0.00647	0.76	0.989	Not Significant
Rv0476	transmembrane protein	-0.0724	0.524	0.938	-0.0159	0.93	0.992	Not Significant
Rv0477	hypothetical protein	0.00319	0.412	0.929	-0.0729	0.592	0.974	Not Significant
Rv0478	2-deoxyribose-5-phosphate aldolase	0.129	0.0221	0.515	-0.207	0.367	0.943	Not Significant
Rv0479c	membrane protein	-0.442	0.327	0.913	-0.159	0.538	0.963	Not Significant
Rv0480c	amidohydrolase	0.0298	0.296	0.91	0.0864	0.037	0.659	Not Significant
Rv0481c	hypothetical protein	-0.0236	0.871	0.985	-0.0769	0.107	0.783	Not Significant
Rv0482	UDP-N-acetylenolpyruvoylglucosamine reductase	-0.408	0.644	0.953	0.0159	0.946	0.993	Not Significant
Rv0483	lipoprotein LprQ	-0.0581	0.997	0.999	-0.0114	0.691	0.981	Not Significant
Rv0484c	short-chain type oxidoreductase	0.0632	0.173	0.816	0.175	0.122	0.81	Not Significant
Rv0485	transcriptional regulator	-0.0955	0.167	0.807	0.000143	0.513	0.959	Not Significant
Rv0486	D-inositol 3-phosphate glycosyltransferase	-0.449	0.369	0.922	0.212	0.987	0.999	Not Significant
Rv0487	hypothetical protein	-0.00803	0.97	0.995	-0.208	0.0637	0.703	Not Significant
Rv0488	amino acid transporter	-0.0692	0.305	0.912	-0.0864	0.8	0.989	Not Significant
Rv0489	2,3-bisphosphoglycerate-dependent phosphoglycerate mutase							Not Significant
Rv0490	two component sensor histidine kinase SenX3	0.011	0.282	0.898	-0.0624	0.846	0.989	Not Significant
Rv0491	two component sensory transduction protein RegX	-0.0314	0.839	0.982	0.147	0.863	0.989	Not Significant
Rv0492c	GMC-type oxidoreductase	-0.00278	0.68	0.962	-0.03	0.576	0.972	Not Significant
Rv0492A	hypothetical protein	-0.149	0.818	0.981	-0.111	0.0664	0.708	Not Significant
Rv0493c	hypothetical protein	0.00247	0.546	0.938	-0.101	0.989	0.999	Not Significant
Rv0494	HTH-type transcriptional regulator	-0.0786	0.278	0.895	0.0882	0.465	0.953	Not Significant
Rv0495c	hypothetical protein	-0.121	0.218	0.851	0.147	0.381	0.943	Not Significant
Rv0496	hypothetical protein	-0.019	0.984	0.998	0.0589	0.54	0.964	Not Significant
Rv0497	transmembrane protein	-0.00686	0.552	0.938	-0.0834	0.0419	0.662	Not Significant
Rv0498	hypothetical protein	0.00862	0.743	0.967	0.0376	0.983	0.999	Not Significant
Rv0499	hypothetical protein	0.0262	0.969	0.995	-0.0253	0.886	0.989	Not Significant
Rv0500	pyrroline-5-carboxylate reductase	-0.071	0.769	0.975	-0.00329	0.895	0.989	Not Significant
Rv0500A	DNA-binding protein	0.196	0.0793	0.691	0.0726	0.942	0.993	Not Significant
Rv0501	UDP-glucose 4-epimerase GalE	-0.0426	0.564	0.938	-0.28	0.0283	0.628	Not Significant
Rv0502	hypothetical protein	-0.0019	0.508	0.938	-0.0266	0.941	0.993	Not Significant
Rv0503c	cyclopropane mycolic acid synthase	0.0512	0.217	0.847	0.0442	0.403	0.944	Not Significant
Rv0504c	hypothetical protein	0.0337	0.424	0.932	0.228	0.619	0.977	Not Significant
Rv0505c	phosphoserine phosphatase SerB	-0.109	0.541	0.938	0.0618	0.876	0.989	Not Significant
Rv0506	membrane protein MmpS2	-0.131	0.0161	0.431	-0.129	0.144	0.827	Not Significant
Rv0507	transmembrane transport protein MmpL2	-0.0359	0.804	0.981	-0.0164	0.897	0.989	Not Significant
Rv0508	hypothetical protein	-0.267	0.252	0.872	-0.0675	0.555	0.97	Not Significant
Rv0509	glutamyl-tRNA reductase							Not Significant
Rv0510	porphobilinogen deaminase							Not Significant
Rv0511	uroporphyrin-III C-methyltransferase							Not Significant
Rv0512	delta-aminolevulinic acid dehydratase	0.00188	0.736	0.965	-0.0084	0.862	0.989	Not Significant
Rv0513	transmembrane protein	-0.0767	0.199	0.838	-0.0924	0.377	0.943	Not Significant
Rv0514	transmembrane protein	0.15	0.251	0.872	0.0145	0.676	0.981	Not Significant
Rv0515	hypothetical protein	0.0325	0.089	0.704	0.0995	0.0827	0.74	Not Significant
Rv0516c	anti-anti-sigma factor	-0.0846	0.46	0.935	-0.00686	0.762	0.989	Not Significant
Rv0517	acyltransferase	0.0493	0.412	0.929	0.0732	0.0276	0.624	Not Significant
Rv0518	hypothetical protein	0.0172	0.853	0.982	0.005	0.149	0.829	Not Significant
Rv0519c	membrane protein	0.0236	0.417	0.93	-0.088	0.153	0.831	Not Significant
Rv0522	GABA permease GabP	0.0769	0.0271	0.547	-0.0266	0.727	0.981	Not Significant
Rv0523c	hypothetical protein	0.131	0.369	0.922	0.127	0.276	0.92	Not Significant
Rv0524	glutamate-1-semialdehyde 2,1-aminomutase							Not Significant
Rv0525	hypothetical protein	-1.92	0.052	0.631	-2.03	0.0471	0.687	Not Significant
Rv0526	thioredoxin							Not Significant
Rv0527	cytochrome C-type biogenesis protein CcdA							Not Significant
Rv0528	transmembrane protein							Not Significant
Rv0529	cytochrome C-type biogenesis protein CcsA							Not Significant
Rv0530	hypothetical protein	0.0125	0.0745	0.671	0.198	0.165	0.847	Not Significant
Rv0530A	hypothetical protein	-0.108	0.898	0.987	0.175	0.915	0.992	Not Significant
Rv0531	membrane protein	-0.0272	0.797	0.98	-0.215	0.062	0.7	Not Significant
Rv0532	PE-PGRS family protein PE_PGRS6	-0.0892	0.0658	0.662	0.0363	0.514	0.959	Not Significant
Rv0533c	3-oxoacyl-ACP synthase III	0.0574	0.187	0.822	-0.076	0.999	0.999	Not Significant
Rv0534c	1,4-dihydroxy-2-naphthoate octaprenyltransferase							Not Significant
Rv0535	5'-methylthioadenosine phosphorylase	0.0782	0.0618	0.648	0.124	0.19	0.877	Not Significant
Rv0536	UDP-glucose 4-epimerase GalE	-0.11	0.671	0.96	-0.209	0.203	0.883	Not Significant
Rv0537c	integral membrane protein	-0.0619	0.749	0.969	0.0527	0.819	0.989	Not Significant
Rv0538	membrane protein	0.00184	0.583	0.941	-0.0666	0.335	0.943	Not Significant
Rv0539	dolichyl-phosphate sugar synthase	-0.203	0.536	0.938	0.302	0.299	0.932	Not Significant
Rv0540	hypothetical protein	-0.0281	0.964	0.995	-0.121	0.337	0.943	Not Significant
Rv0541c	integral membrane protein							Not Significant
Rv0542c	2-succinylbenzoic acid--CoA ligase	-0.422	0.558	0.938	-0.125	0.336	0.943	Not Significant
Rv0543c	hypothetical protein							Not Significant
Rv0544c	transmembrane protein	-0.0358	0.251	0.872	0.069	0.905	0.989	Not Significant
Rv0545c	low-affinity inorganic phosphate transporter	-0.108	0.713	0.965	0.0706	0.794	0.989	Not Significant
Rv0546c	hypothetical protein	0.198	0.0212	0.506	0.00464	0.973	0.996	Not Significant
Rv0547c	oxidoreductase	-0.0701	0.493	0.935	0.0364	0.589	0.974	Not Significant
Rv0548c	1,4-dihydroxy-2-naphthoyl-CoA synthase							Not Significant
Rv0549c	ribonuclease VapC3	-0.0374	0.583	0.941	-0.0183	0.832	0.989	Not Significant
Rv0550c	antitoxin VapB3	0.0507	0.79	0.978	0.104	0.373	0.943	Not Significant
Rv0551c	fatty-acid--CoA ligase FadD8	-0.0388	0.73	0.965	-0.0573	0.927	0.992	Not Significant
Rv0552	hypothetical protein	-0.0821	0.468	0.935	0.0719	0.732	0.981	Not Significant
Rv0553	muconate cycloisomerase	-0.54	0.0449	0.618	-0.164	0.914	0.992	Not Significant
Rv0554	non-heme bromoperoxidase BpoC	-0.131	0.444	0.934	0.0183	0.185	0.87	Not Significant
Rv0555	bifunctional 2-succinyl-6-hydroxy-2,4-cyclohexadiene-1-carboxylate synthase/2-oxoglutarate decarboxylase							Not Significant
Rv0556	transmembrane protein							Not Significant
Rv0557	GDP-mannose-dependent alpha-mannosyltransferase	-0.0213	0.893	0.987	-0.0582	0.784	0.989	Not Significant
Rv0558	demethylmenaquinone methyltransferase	0.0597	0.856	0.982	-0.142	0.605	0.977	Not Significant
Rv0559c	hypothetical protein	0.0605	0.107	0.756	-0.00797	0.925	0.992	Not Significant
Rv0560c	benzoquinone methyltransferase	0.0705	0.0125	0.393	0.0974	0.681	0.981	Not Significant
Rv0561c	oxidoreductase							Not Significant
Rv0562	polyprenyl-diphosphate synthase GrcC	0.381	0.251	0.872	0.139	0.781	0.989	Not Significant
Rv0563	protease HtpX	0.219	0.187	0.822	0.217	0.137	0.822	Not Significant
Rv0564c	glycerol-3-phosphate dehydrogenase	-0.0185	0.158	0.792	-0.0104	0.509	0.959	Not Significant
Rv0565c	monooxygenase	0.0317	0.861	0.982	0.0382	0.165	0.847	Not Significant
Rv0566c	hypothetical protein	-0.0363	0.777	0.977	0.0687	0.857	0.989	Not Significant
Rvnt05	tRNA-Tyr							Not Significant
Rv0567	methyltransferase/methylase	0.0201	0.594	0.943	-0.0446	0.631	0.979	Not Significant
Rv0568	cytochrome P450 Cyp135B1	0.0688	0.596	0.943	-0.0785	0.398	0.944	Not Significant
Rv0569	hypothetical protein	-0.00541	0.407	0.928	0.0729	0.626	0.977	Not Significant
Rv0570	vitamin B12-dependent ribonucleoside-diphosphate reductase	0.0622	0.128	0.765	-0.0129	0.369	0.943	Not Significant
Rv0571c	hypothetical protein	0.00519	0.238	0.868	0.0734	0.458	0.952	Not Significant
Rv0572c	hypothetical protein	0.0648	0.163	0.806	-0.0167	0.852	0.989	Not Significant
Rv0573c	nicotinic acid phosphoribosyltransferase PncB2	-0.00113	0.751	0.969	-0.0751	0.327	0.943	Not Significant
Rv0574c	hypothetical protein	0.0698	0.68	0.962	0.0258	0.313	0.942	Not Significant
Rv0575c	oxidoreductase	-0.0873	0.735	0.965	-0.0178	0.901	0.989	Not Significant
Rv0576	transcriptional regulator	-0.141	0.354	0.918	0.13	0.258	0.903	Not Significant
Rv0577	hypothetical protein	-0.0521	0.567	0.939	0.0997	0.195	0.88	Not Significant
Rv0578c	PE-PGRS family protein PE_PGRS7	-0.0366	0.698	0.965	-0.0458	0.807	0.989	Not Significant
Rv0579	hypothetical protein	-0.00881	0.508	0.938	0.0672	0.241	0.902	Not Significant
Rv0580c	hypothetical protein	-0.0828	0.808	0.981	-0.127	0.742	0.984	Not Significant
Rv0581	antitoxin VapB26	0.356	0.556	0.938	0.278	0.0421	0.662	Not Significant
Rv0582	ribonuclease VapC26	0.0529	0.648	0.954	0.0867	0.358	0.943	Not Significant
Rv0583c	lipoprotein LpqN	-0.15	0.516	0.938	-0.261	0.0441	0.662	Not Significant
Rv0584	glycosidase	-0.0259	0.402	0.928	0.0269	0.909	0.991	Not Significant
Rv0585c	integral membrane protein	-0.0683	0.647	0.954	0.0201	0.815	0.989	Not Significant
Rv0586	HTH-type transcriptional regulator Mce2R	-0.238	0.557	0.938	-0.0444	0.563	0.972	Not Significant
Rv0587	hypothetical protein	-0.117	0.443	0.934	0.221	0.622	0.977	Not Significant
Rv0588	hypothetical protein	-0.11	0.598	0.943	-0.0419	0.5	0.959	Not Significant
Rv0589	Mce family protein Mce2A	-0.052	0.731	0.965	-0.000913	0.775	0.989	Not Significant
Rv0591	Mce family protein Mce2C	0.0895	0.188	0.823	0.0319	0.834	0.989	Not Significant
Rv0592	Mce family protein Mce2D	-0.0375	0.967	0.995	-0.0539	0.239	0.9	Not Significant
Rv0593	Mce family lipoprotein LprL	0.109	0.0415	0.598	-0.0652	0.23	0.894	Not Significant
Rv0594	Mce family protein Mce2F	0.0155	0.4	0.928	0.03	0.781	0.989	Not Significant
Rv0595c	ribonuclease VapC4	0.167	0.0954	0.726	-0.294	0.152	0.831	Not Significant
Rv0596c	antitoxin VapB4							Not Significant
Rv0597c	hypothetical protein	0.0714	0.715	0.965	-0.122	0.856	0.989	Not Significant
Rv0598c	ribonuclease VapC27	0.00604	0.686	0.964	-0.0697	0.503	0.959	Not Significant
Rv0599c	antitoxin VapB27	0.00184	0.261	0.876	-0.134	0.459	0.952	Not Significant
Rv0600c	two component sensor kinase HK1	0.0697	0.501	0.936	0.086	0.387	0.943	Not Significant
Rv0601c	two component sensor kinase HK2	0.139	0.377	0.922	0.0911	0.431	0.949	Not Significant
Rv0602c	two component DNA binding transcriptional regulator TcrA	0.0206	0.408	0.928	0.0339	0.714	0.981	Not Significant
Rv0603	hypothetical protein	-0.159	0.868	0.984	0.39	0.055	0.695	Not Significant
Rv0604	lipoprotein LpqO	0.375	0.0387	0.592	0.0642	0.27	0.92	Not Significant
Rv0605	IS1536 family serine type transposase	-0.00525	0.647	0.954	0.072	0.131	0.822	Not Significant
Rv0607	hypothetical protein	0.0507	0.632	0.95	-0.0694	0.437	0.949	Not Significant
Rv0608	antitoxin VapB28	-0.0375	0.789	0.978	-0.341	0.752	0.988	Not Significant
Rv0609	ribonuclease VapC28	0.16	0.527	0.938	-0.0493	0.883	0.989	Not Significant
Rv0609A	hypothetical protein	-0.00722	0.605	0.945	-0.0499	0.867	0.989	Not Significant
RVnc0005	Putative small regulatory RNA							Not Significant
Rv0610c	hypothetical protein	-0.0412	0.602	0.944	0.188	0.0982	0.772	Not Significant
Rv0611c	hypothetical protein	-0.0973	0.397	0.928	0.0645	0.21	0.889	Not Significant
Rv0612	hypothetical protein	-0.0187	0.401	0.928	0.0281	0.222	0.894	Not Significant
Rv0613c	hypothetical protein	0.0546	0.836	0.982	0.0101	0.303	0.932	Not Significant
Rv0614	hypothetical protein	0.027	0.158	0.792	-0.0492	0.654	0.981	Not Significant
Rv0615	integral membrane protein	0.0692	0.216	0.846	0.0989	0.404	0.944	Not Significant
Rv0616A	antitoxin VapB29	0.231	0.324	0.913	0.0156	0.489	0.958	Not Significant
Rv0617	ribonuclease VapC29	0.0695	0.0983	0.732	0.0139	0.417	0.944	Not Significant
Rv0620	galactokinase	0.034	0.942	0.991	-0.011	0.287	0.931	Not Significant
Rv0621	membrane protein	0.0249	0.8	0.981	0.0541	0.275	0.92	Not Significant
Rv0622	membrane protein	-0.0858	0.0476	0.623	-0.0326	0.989	0.999	Not Significant
Rv0623	antitoxin VapB30	0.0725	0.852	0.982	0.0655	0.973	0.997	Not Significant
Rv0624	ribonuclease VapC30	0.0625	0.138	0.769	0.145	0.374	0.943	Not Significant
Rv0625c	transmembrane protein	-0.0889	0.611	0.945	-0.023	0.995	0.999	Not Significant
Rv0626	antitoxin VapB5	-0.265	0.993	0.999	0.0913	0.663	0.981	Not Significant
Rv0627	ribonuclease VapC5							Not Significant
Rv0628c	hypothetical protein	0.0281	0.539	0.938	0.132	0.206	0.888	Not Significant
Rv0629c	exonuclease V subunit alpha RecD	-0.0544	0.449	0.934	0.0285	0.991	0.999	Not Significant
Rv0630c	exonuclease V subunit beta RecB	-0.037	0.773	0.976	0.0422	0.142	0.827	Not Significant
Rv0631c	exonuclease V subunit gamma RecC	-0.0604	0.579	0.94	-0.0163	0.508	0.959	Not Significant
Rv0632c	enoyl-CoA hydratase EchA3	-0.00543	0.697	0.965	0.0445	0.832	0.989	Not Significant
Rv0633c	hypothetical protein	-0.0957	0.407	0.928	0.0208	0.398	0.944	Not Significant
Rv0634c	glyoxalase II	-0.178	0.435	0.934	-0.0693	0.416	0.944	Not Significant
Rv0634A	hypothetical protein	0.14	0.366	0.922	-0.183	0.619	0.977	Not Significant
Rvnt06	tRNA-Thr							Not Significant
Rvnt07	tRNA-Met							Not Significant
Rv0634B	50S ribosomal protein L33							Not Significant
Rv0635	(3R)-hydroxyacyl-ACP dehydratase subunit HadA							Not Significant
Rv0636	(3R)-hydroxyacyl-ACP dehydratase subunit HadB							Not Significant
Rv0637	(3R)-hydroxyacyl-ACP dehydratase subunit HadC	-0.0922	0.927	0.991	-0.161	0.61	0.977	Not Significant
Rvnt08	tRNA-Trp							Not Significant
Rv0638	preprotein translocase SecE							Not Significant
Rv0639	transcription termination/antitermination protein NusG							Not Significant
Rv0640	50S ribosomal protein L11	-0.118	0.827	0.982	-0.232	0.515	0.959	Not Significant
Rv0641	50S ribosomal protein L1	-0.043	0.222	0.856	0.166	0.263	0.909	Not Significant
Rv0642c	hydroxymycolate synthase MmaA4	-0.192	0.212	0.846	-0.099	0.139	0.822	Not Significant
Rv0643c	methoxy mycolic acid synthase MmaA3	0.0735	0.808	0.981	0.106	0.257	0.903	Not Significant
Rv0644c	cyclopropane mycolic acid synthase CmaA	0.0946	0.0277	0.547	0.0201	0.0658	0.708	Not Significant
Rv0645c	mycolic acid methyltransferase MmaA1	-0.0337	0.248	0.872	0.0185	0.943	0.993	Not Significant
Rv0646c	lipase/esterase LipG	0.0293	0.884	0.987	-0.062	0.643	0.981	Not Significant
Rv0647c	hypothetical protein	0.00584	0.632	0.95	0.0241	0.349	0.943	Not Significant
Rv0648	alpha-mannosidase	0.0266	0.558	0.938	-0.0477	0.147	0.829	Not Significant
Rv0649	malonyl CoA-acyl carrier protein transacylase	-0.113	0.707	0.965	0.372	0.176	0.867	Not Significant
Rv0650	sugar kinase	0.00182	0.666	0.958	0.163	0.086	0.749	Not Significant
Rv0651	50S ribosomal protein L10							Not Significant
Rv0653c	transcriptional regulator	0.108	0.165	0.807	-0.0273	0.832	0.989	Not Significant
Rv0654	carotenoid cleavage oxygenase	-0.0801	0.0353	0.58	0.101	0.246	0.902	Not Significant
Rv0655	ABC transporter ATP-binding protein	0.0158	0.225	0.856	0.071	0.864	0.989	Not Significant
Rv0656c	ribonuclease VapC6	0.0805	0.875	0.985	0.0822	0.219	0.894	Not Significant
Rv0657c	antitoxin VapB6	0.0125	0.788	0.978	0.0788	0.545	0.964	Not Significant
Rv0658c	integral membrane protein	0.0217	0.321	0.913	0.0101	0.454	0.952	Not Significant
Rv0659c	toxin MazF2	0.0436	0.956	0.994	0.065	0.223	0.894	Not Significant
Rv0660c	antitoxin MazE2	-0.0901	0.187	0.822	-0.0848	0.572	0.972	Not Significant
Rv0661c	ribonuclease VapC7	-0.121	0.88	0.986	0.24	0.0455	0.672	Not Significant
Rv0663	arylsulfatase AtsD	0.0047	0.944	0.991	0.0193	0.395	0.944	Not Significant
Rv0664	antitoxin VapB8	-0.146	0.874	0.985	-0.0986	0.629	0.979	Not Significant
Rv0665	ribonuclease VapC8	0.099	0.667	0.958	0.147	0.192	0.877	Not Significant
Rv0667	DNA-directed RNA polymerase subunit beta							Not Significant
Rv0668	DNA-directed RNA polymerase subunit beta'	-0.265	0.461	0.935	-0.219	0.0529	0.695	Not Significant
Rv0669c	neutral ceramidase	-0.0473	0.557	0.938	0.0193	0.759	0.989	Not Significant
Rv0670	endonuclease IV	0.0722	0.158	0.792	-0.191	0.0936	0.771	Not Significant
Rv0671	lipoprotein LpqP	-0.0143	0.354	0.918	-0.00983	0.903	0.989	Not Significant
Rv0672	acyl-CoA dehydrogenase FadE8	-0.121	0.244	0.871	-0.0426	0.475	0.957	Not Significant
Rv0673	enoyl-CoA hydratase EchA4	-0.0151	0.664	0.958	0.0505	0.891	0.989	Not Significant
Rv0674	hypothetical protein	0.467	0.107	0.756	-0.0287	0.714	0.981	Not Significant
Rv0675	enoyl-CoA hydratase EchA5							Not Significant
Rv0676c	transmembrane transport protein MmpL5	-0.0165	0.841	0.982	0.00913	0.565	0.972	Not Significant
Rv0677c	membrane protein MmpS5	-0.0954	0.937	0.991	-0.0956	0.55	0.966	Not Significant
Rv0678	hypothetical protein	0.0298	0.829	0.982	-0.247	0.0383	0.659	Not Significant
Rv0679c	hypothetical protein	-0.0399	0.73	0.965	0.00589	0.843	0.989	Not Significant
Rv0680c	transmembrane protein	-0.0757	0.251	0.872	-0.171	0.113	0.789	Not Significant
Rv0681	transcriptional regulator	0.000248	0.548	0.938	-0.028	0.746	0.987	Not Significant
Rv0682	30S ribosomal protein S12							Not Significant
Rv0683	30S ribosomal protein S7							Not Significant
Rv0684	elongation factor G							Not Significant
Rv0685	elongation factor Tu	0.0599	0.46	0.935	0.154	0.0414	0.662	Not Significant
Rv0686	membrane protein	-0.00657	0.922	0.991	-0.0275	0.57	0.972	Not Significant
Rv0687	NAD-dependent oxidoreductase	-0.00294	0.503	0.936	-0.0342	0.906	0.989	Not Significant
Rv0688	ferredoxin reductase	0.00852	0.149	0.787	0.059	0.497	0.959	Not Significant
Rv0689c	hypothetical protein	-0.0109	0.646	0.953	-0.0378	0.464	0.953	Not Significant
Rv0690c	hypothetical protein	-0.0619	0.713	0.965	-0.00458	0.407	0.944	Not Significant
Rv0691c	mycofactocin biosynthesis transcriptional regulator MftR	-0.164	0.233	0.86	0.0662	0.949	0.993	Not Significant
Rv0691A	mycofactocin precursor	0.0166	0.984	0.998	0.133	0.123	0.812	Not Significant
Rv0692	mycofactocin system protein MftB	0.00497	0.385	0.922	0.0166	0.913	0.992	Not Significant
Rv0693	mycofactocin radical SAM maturase MftC	-0.0198	0.385	0.922	-0.023	0.956	0.995	Not Significant
Rv0694	mycofactocin system heme/flavin oxidoreductase MftD	-0.13	0.514	0.938	0.145	0.181	0.87	Not Significant
Rv0695	mycofactocin system creatinine amidohydrolase family protein MftE	-0.144	0.606	0.945	0.0725	0.144	0.827	Not Significant
Rv0696	mycofactocin biosynthesis glycosyltransferase MftF	0.0623	0.0632	0.652	0.149	0.196	0.88	Not Significant
Rv0697	dehydrogenase	0.0247	0.606	0.945	0.0249	0.903	0.989	Not Significant
Rv0698	hypothetical protein	-0.000421	0.49	0.935	-0.283	0.263	0.909	Not Significant
Rv0699	hypothetical protein	-0.00127	0.827	0.982	-0.0369	0.706	0.981	Not Significant
Rv0700	30S ribosomal protein S10							Not Significant
Rv0701	50S ribosomal protein L3							Not Significant
Rv0702	50S ribosomal protein L4							Not Significant
Rv0703	50S ribosomal protein L23							Not Significant
Rv0704	50S ribosomal protein L2							Not Significant
Rv0705	30S ribosomal protein S19							Not Significant
Rv0706	50S ribosomal protein L22							Not Significant
Rv0707	30S ribosomal protein S3							Not Significant
Rv0708	50S ribosomal protein L16							Not Significant
Rv0709	50S ribosomal protein L29							Not Significant
Rv0710	30S ribosomal protein S17	-0.275	0.308	0.912	0.316	0.0973	0.772	Not Significant
Rv0711	arylsulfatase AtsA	-0.017	0.956	0.994	0.0103	0.822	0.989	Not Significant
Rv0712	hypothetical protein	-0.0138	0.806	0.981	-0.0972	0.904	0.989	Not Significant
Rv0713	transmembrane protein	-0.0208	0.565	0.939	0.0863	0.0617	0.7	Not Significant
Rv0714	50S ribosomal protein L14							Not Significant
Rv0715	50S ribosomal protein L24							Not Significant
Rv0716	50S ribosomal protein L5							Not Significant
Rv0717	30S ribosomal protein S14							Not Significant
Rv0718	30S ribosomal protein S8							Not Significant
Rv0719	50S ribosomal protein L6							Not Significant
Rv0720	50S ribosomal protein L18							Not Significant
Rv0721	30S ribosomal protein S5	-0.234	0.964	0.995	0.463	0.143	0.827	Not Significant
Rv0722	50S ribosomal protein L30	0.095	0.19	0.825	0.158	0.324	0.943	Not Significant
Rv0723	50S ribosomal protein L15	0.0736	0.837	0.982	0.0624	0.689	0.981	Not Significant
Rv0724	protease IV SppA	-0.0843	0.575	0.939	-0.0534	0.054	0.695	Not Significant
Rv0725c	hypothetical protein	0.00727	0.806	0.981	-0.0472	0.492	0.958	Not Significant
Rv0726c	S-adenosylmethionine-dependent methyltransferase	0.0335	0.189	0.825	-0.000866	0.438	0.949	Not Significant
Rv0727c	L-fuculose phosphate aldolase FucA	-0.143	0.449	0.934	0.0709	0.412	0.944	Not Significant
Rv0728c	D-3-phosphoglycerate dehydrogenase SerA	-0.204	0.0297	0.549	0.186	0.0855	0.749	Not Significant
Rv0729	D-xylulose kinase XylB	-0.0604	0.243	0.871	0.00847	0.876	0.989	Not Significant
Rv0730	GCN5-like N-acetyltransferase	-0.028	0.531	0.938	0.0658	0.824	0.989	Not Significant
Rv0731c	S-adenosylmethionine-dependent methyltransferase	0.0376	0.776	0.976	0.0903	0.698	0.981	Not Significant
Rv0732	preprotein translocase SecY	0.269	0.141	0.775	0.0734	0.599	0.977	Not Significant
Rv0733	adenylate kinase	0.114	0.595	0.943	0.21	0.321	0.943	Not Significant
Rv0734	methionine aminopeptidase	0.125	0.909	0.99	-0.00653	0.351	0.943	Not Significant
Rv0735	ECF RNA polymerase sigma factor SigL	-0.00292	0.603	0.945	0.00821	0.686	0.981	Not Significant
Rv0736	anti-sigma-L factor RslA	0.111	0.854	0.982	-0.0829	0.437	0.949	Not Significant
Rv0737	transcriptional regulator	-0.401	0.217	0.847	0.0206	0.493	0.958	Not Significant
Rv0738	hypothetical protein							Not Significant
Rv0739	hypothetical protein	0.0269	0.94	0.991	-0.0321	0.856	0.989	Not Significant
Rv0740	hypothetical protein	-0.0075	0.483	0.935	-0.0298	0.899	0.989	Not Significant
Rv0742	hypothetical protein	-0.0365	0.578	0.94	0.0308	0.949	0.993	Not Significant
Rv0743c	hypothetical protein	0.0322	0.725	0.965	-0.0109	0.983	0.999	Not Significant
Rv0744c	transcriptional regulator							Not Significant
Rv0745	hypothetical protein	-0.118	0.455	0.935	-0.0694	0.824	0.989	Not Significant
Rv0746	PE-PGRS family protein PE_PGRS9	0.084	0.907	0.99	0.0248	0.126	0.816	Not Significant
Rv0747	PE-PGRS family protein PE_PGRS10	-0.0272	0.391	0.925	0.0868	0.408	0.944	Not Significant
Rv0748	antitoxin VapB31	-0.195	0.345	0.918	-0.237	0.0674	0.712	Not Significant
Rv0749	ribonuclease VapC31	-0.0625	0.819	0.981	0.0576	0.499	0.959	Not Significant
Rv0749A	hypothetical protein	0.00694	0.507	0.938	-0.0955	0.556	0.97	Not Significant
Rv0750	hypothetical protein	-0.0822	0.453	0.935	-0.116	0.594	0.974	Not Significant
Rv0751c	3-hydroxyisobutyrate dehydrogenase	0.186	0.0294	0.549	0.00206	0.662	0.981	Not Significant
Rv0752c	acyl-CoA dehydrogenase FadE9	0.198	0.0545	0.631	0.185	0.161	0.843	Not Significant
Rv0753c	methylmalonate-semialdehyde dehydrogenase	0.0664	0.876	0.985	0.0971	0.548	0.966	Not Significant
Rv0754	PE-PGRS family protein PE_PGRS11	0.0263	0.107	0.756	-0.0056	0.445	0.952	Not Significant
Rv0755c	PPE family protein PPE12	-0.076	0.979	0.996	-0.172	0.252	0.902	Not Significant
Rvnt09	tRNA-Thr							Not Significant
Rv0756c	hypothetical protein	0.154	0.231	0.86	0.0606	0.681	0.981	Not Significant
Rv0757	two component system response transcriptional positive regulator PhoP							Not Significant
Rv0758	two component system response sensor kinase PhoR							Not Significant
Rv0759c	hypothetical protein	-0.26	0.61	0.945	-0.0478	0.644	0.981	Not Significant
Rv0760c	hypothetical protein	0.00855	0.99	0.999	0.144	0.393	0.944	Not Significant
Rv0761c	alcohol dehydrogenase B	0.0108	0.0982	0.732	-0.0432	0.546	0.964	Not Significant
Rv0762c	hypothetical protein	-0.115	0.393	0.927	0.0836	0.551	0.966	Not Significant
Rv0763c	ferredoxin	-0.164	0.727	0.965	0.248	0.245	0.902	Not Significant
Rv0764c	lanosterol 14-alpha demethylase	0.00876	0.629	0.95	0.103	0.399	0.944	Not Significant
Rv0765c	oxidoreductase	0.052	0.209	0.846	-0.0886	0.951	0.993	Not Significant
Rv0766c	cytochrome P450 Cyp123	-0.0045	0.857	0.982	0.0907	0.345	0.943	Not Significant
Rv0767c	HTH-type transcriptional regulator	-2.29	2.57e-07	9.62e-05	-2.0	9.54e-09	1.61e-05	Hypersusceptible
Rv0768	aldehyde dehydrogenase AldA	-0.0218	0.806	0.981	-0.0155	0.672	0.981	Not Significant
Rv0769	oxidoreductase	-0.0478	0.911	0.99	-0.0741	0.992	0.999	Not Significant
Rv0770	oxidoreductase	0.0701	0.147	0.782	-0.03	0.751	0.988	Not Significant
Rv0771	4-carboxymuconolactone decarboxylase	-0.0748	0.903	0.989	0.0306	0.99	0.999	Not Significant
Rv0772	phosphoribosylamine--glycine ligase							Not Significant
Rv0773c	bifunctional cephalosporin acylase/gamma-glutamyltranspeptidase	-0.0233	0.71	0.965	-0.171	0.21	0.889	Not Significant
Rv0774c	hypothetical protein	0.139	0.112	0.759	-0.00743	0.462	0.953	Not Significant
Rv0775	hypothetical protein	-0.0137	0.939	0.991	0.102	0.0203	0.541	Not Significant
Rv0776c	hypothetical protein	-0.0485	0.593	0.943	-0.088	0.199	0.881	Not Significant
Rv0777	adenylosuccinate lyase PurB	-0.0177	0.989	0.999	-0.17	0.802	0.989	Not Significant
Rv0778	cytochrome P450 Cyp126	-0.12	0.0341	0.576	-0.0386	0.989	0.999	Not Significant
Rv0779c	transmembrane protein	0.0046	0.896	0.987	0.0615	0.599	0.977	Not Significant
Rv0780	phosphoribosylaminoimidazole-succinocarboxamide synthase							Not Significant
Rv0783c	multidrug resistance protein EmrB	-0.144	0.518	0.938	0.037	0.36	0.943	Not Significant
Rv0784	hypothetical protein	-0.0234	0.716	0.965	-0.0294	0.422	0.944	Not Significant
Rv0785	KsdD-like steroid dehydrogenase	-0.072	0.49	0.935	0.114	0.581	0.972	Not Significant
Rv0786c	hypothetical protein	0.0183	0.471	0.935	-0.0913	0.608	0.977	Not Significant
Rv0787	hypothetical protein	-0.114	0.00432	0.197	-0.0642	0.767	0.989	Not Significant
Rv0787A	hypothetical protein							Not Significant
Rv0788	phosphoribosylformylglycinamidine synthase							Not Significant
Rv0789c	hypothetical protein	0.0421	0.579	0.94	-0.0121	0.841	0.989	Not Significant
Rv0790c	hypothetical protein	-0.0719	0.598	0.943	-0.0166	0.787	0.989	Not Significant
Rv0791c	hypothetical protein	0.0331	0.524	0.938	0.0109	0.512	0.959	Not Significant
Rv0792c	transcriptional regulator	0.0125	0.83	0.982	-0.0219	0.541	0.964	Not Significant
Rv0793	monooxygenase	-0.00523	0.724	0.965	-0.034	0.528	0.963	Not Significant
Rv0794c	oxidoreductase	0.0647	0.227	0.857	0.149	0.799	0.989	Not Significant
Rv0797	insertion sequence element IS1547 transposase	-0.0773	0.36	0.92	-0.0271	0.377	0.943	Not Significant
Rv0798c	hypothetical protein	-0.0599	0.9	0.988	-0.121	0.959	0.995	Not Significant
Rv0799c	hypothetical protein	0.0518	0.493	0.935	-0.0811	0.362	0.943	Not Significant
Rv0800	M18 family aminopeptidase	-0.0378	0.473	0.935	0.0109	0.696	0.981	Not Significant
Rv0801	hypothetical protein	-0.255	0.621	0.95	0.603	0.00128	0.16	Not Significant
Rv0802c	succinyl-CoA transferase	0.0472	0.301	0.912	0.0726	0.0131	0.484	Not Significant
Rv0803	phosphoribosylformylglycinamidine synthase 2							Not Significant
Rv0804	hypothetical protein	0.126	0.0778	0.685	-0.113	0.652	0.981	Not Significant
Rv0805	3',5'-cyclic adenosine monophosphate phosphodiesterase CpdA	-0.271	0.0136	0.4	-0.274	8.63e-05	0.0224	Not Significant
Rv0806c	exopolysaccharide phosphotransferase CpsY	0.0107	0.0202	0.497	0.188	0.0234	0.563	Not Significant
Rv0807	hypothetical protein	0.0722	0.534	0.938	0.0342	0.837	0.989	Not Significant
Rv0808	amidophosphoribosyltransferase	-0.333	0.437	0.934	-0.288	0.274	0.92	Not Significant
Rv0809	phosphoribosylformylglycinamidine cyclo-ligase PurM	-0.0125	0.589	0.943	0.0841	0.162	0.843	Not Significant
Rv0810c	hypothetical protein	-0.106	0.00239	0.158	0.0401	0.651	0.981	Not Significant
Rv0811c	hypothetical protein							Not Significant
Rv0812	4-amino-4-deoxychorismate lyase	0.00235	0.767	0.975	0.0721	0.213	0.889	Not Significant
Rv0813c	hypothetical protein	-0.0432	0.68	0.962	0.00418	0.829	0.989	Not Significant
Rv0814c	hypothetical protein	0.0679	0.652	0.956	-0.176	0.0241	0.576	Not Significant
Rv0815c	thiosulfate sulfurtransferase CysA	-0.0859	0.611	0.945	-0.0474	0.059	0.7	Not Significant
Rv0816c	thioredoxin ThiX	-0.229	0.229	0.858	-0.0856	0.681	0.981	Not Significant
Rv0817c	hypothetical protein							Not Significant
Rv0818	transcriptional regulator	-0.0723	0.000567	0.0659	-0.0147	0.956	0.995	Not Significant
Rv0819	mycothiol acetyltransferase	-0.274	0.00203	0.152	-0.291	0.0324	0.655	Not Significant
Rv0820	phosphate ABC transporter ATP-binding protein PhoT	-0.277	1.38e-08	9.29e-06	-0.105	0.00705	0.434	Not Significant
Rv0821c	phosphate-transport system transcriptional regulator PhoY2	-0.0656	0.0385	0.592	-0.0438	0.132	0.822	Not Significant
Rv0822c	hypothetical protein	-0.00311	0.739	0.965	0.0462	0.54	0.964	Not Significant
Rv0823c	tRNA-dihydrouridine synthase	0.0524	0.0173	0.456	-0.0185	0.391	0.943	Not Significant
Rv0824c	acyl-ACP desaturase DesA							Not Significant
Rv0825c	hypothetical protein	-0.149	0.408	0.928	0.0266	0.636	0.981	Not Significant
Rv0826	hypothetical protein	0.0281	0.245	0.871	0.0676	0.117	0.801	Not Significant
Rv0827c	HTH-type transcriptional regulator KmtR	-0.0922	0.384	0.922	-0.061	0.666	0.981	Not Significant
Rv0828c	deaminase	0.0321	0.568	0.939	0.0187	0.844	0.989	Not Significant
Rv0830	S-adenosylmethionine-dependent methyltransferase	0.0311	0.0582	0.635	0.013	0.195	0.88	Not Significant
Rv0831c	hypothetical protein	-0.0428	0.176	0.816	0.052	0.502	0.959	Not Significant
Rvnt10	tRNA-Lys							Not Significant
Rvnt11	tRNA-Glu							Not Significant
Rvnt12	tRNA-Asp							Not Significant
Rvnt13	tRNA-Phe							Not Significant
Rv0832	PE-PGRS family protein PE_PGRS12	0.226	0.283	0.899	0.0884	0.359	0.943	Not Significant
Rv0833	PE-PGRS family protein PE_PGRS13	-0.118	0.897	0.987	0.263	0.207	0.888	Not Significant
Rv0834c	PE-PGRS family protein PE_PGRS14	-0.00316	0.854	0.982	0.156	0.0146	0.499	Not Significant
Rv0835	lipoprotein LpqQ	0.0383	0.0482	0.623	-0.0383	0.896	0.989	Not Significant
Rv0836c	hypothetical protein	-0.043	0.978	0.996	0.152	0.0533	0.695	Not Significant
Rv0837c	hypothetical protein	0.0365	0.484	0.935	0.0383	0.0967	0.772	Not Significant
Rv0838	lipoprotein LpqR	-0.0148	0.965	0.995	-0.139	0.5	0.959	Not Significant
Rv0839	hypothetical protein	-0.152	0.453	0.935	0.0391	0.958	0.995	Not Significant
Rv0840c	proline iminopeptidase	-0.097	0.0743	0.671	0.043	0.828	0.989	Not Significant
Rv0841	transmembrane protein	0.0885	0.223	0.856	0.000421	0.606	0.977	Not Significant
Rv0842	integral membrane protein	0.145	0.0365	0.58	-0.0164	0.905	0.989	Not Significant
Rv0843	dehydrogenase	-0.0507	0.468	0.935	-0.0231	0.883	0.989	Not Significant
Rv0844c	nitrate/nitrite response transcriptional regulator NarL	0.00751	0.597	0.943	0.0478	0.567	0.972	Not Significant
Rv0845	sensor histidine kinase NarS	0.0657	0.854	0.982	0.0518	0.846	0.989	Not Significant
Rv0846c	oxidase	0.0406	0.27	0.886	-0.00662	0.782	0.989	Not Significant
Rv0847	lipoprotein LpqS	0.0417	0.457	0.935	0.0552	0.526	0.963	Not Significant
Rv0848	cysteine synthase CysK	0.0467	0.75	0.969	-0.0721	0.21	0.889	Not Significant
Rv0849	MFS-type transporter	-0.0872	0.0273	0.547	0.0378	0.143	0.827	Not Significant
Rv0851c	short-chain type dehydrogenase/reductase	0.0378	0.609	0.945	0.00425	0.856	0.989	Not Significant
Rv0852	hypothetical protein	0.0277	0.569	0.939	-0.093	0.916	0.992	Not Significant
Rv0853c	alpha-keto-acid decarboxylase	-0.0738	0.418	0.93	-0.000975	0.941	0.993	Not Significant
Rv0854	hypothetical protein	-0.208	0.361	0.92	0.0851	0.0439	0.662	Not Significant
Rv0855	fatty-acid-CoA racemase	0.0183	0.895	0.987	0.031	0.347	0.943	Not Significant
Rv0856	hypothetical protein	0.0785	0.57	0.939	0.0479	0.898	0.989	Not Significant
Rv0857	hypothetical protein	-0.132	0.334	0.913	-0.0714	0.37	0.943	Not Significant
Rv0858c	N-succinyldiaminopimelate aminotransferase DapC	0.0773	0.411	0.929	-0.12	0.741	0.984	Not Significant
Rv0859	acyltransferase	-0.466	0.341	0.918	-0.195	0.372	0.943	Not Significant
Rv0860	fatty oxidation protein FadB	-0.00113	0.657	0.958	0.000526	0.782	0.989	Not Significant
Rv0861c	DNA helicase Ercc3	-0.00704	0.113	0.76	0.104	0.489	0.958	Not Significant
Rv0862c	hypothetical protein	-0.0673	0.44	0.934	0.107	0.0205	0.541	Not Significant
Rv0863	hypothetical protein	-0.0207	0.508	0.938	-0.029	0.18	0.87	Not Significant
Rv0864	cyclic pyranopterin monophosphate synthase accessory protein	0.0381	0.598	0.943	0.107	0.256	0.902	Not Significant
Rv0865	molybdopterin biosynthesis protein	-0.0592	0.72	0.965	-0.0363	0.844	0.989	Not Significant
Rv0866	molybdopterin synthase catalytic subunit 2	-0.291	0.0186	0.476	-0.2	0.695	0.981	Not Significant
Rv0867c	resuscitation-promoting factor RpfA	-0.00399	0.759	0.973	-0.223	0.0138	0.484	Not Significant
Rv0868c	cyclic pyranopterin monophosphate synthase	0.147	0.00846	0.304	0.129	0.0593	0.7	Not Significant
Rv0869c	molybdenum cofactor biosynthesis protein MoaA	0.0967	0.299	0.912	0.0719	0.127	0.816	Not Significant
Rv0870c	integral membrane protein	-0.29	0.0559	0.631	0.173	0.701	0.981	Not Significant
Rv0871	cold shock-like protein CspB	0.0778	0.445	0.934	-0.226	0.176	0.867	Not Significant
Rv0872c	PE-PGRS family protein PE_PGRS15	0.0424	0.766	0.975	-0.0684	0.276	0.92	Not Significant
Rv0873	acyl-CoA dehydrogenase	0.0283	0.548	0.938	-0.0106	0.797	0.989	Not Significant
Rv0874c	hypothetical protein	-0.0492	0.236	0.864	-0.0269	0.287	0.931	Not Significant
Rv0875c	hypothetical protein							Not Significant
Rv0876c	transmembrane protein	-0.0942	0.215	0.846	0.127	0.278	0.922	Not Significant
Rv0877	hypothetical protein	0.00488	0.829	0.982	0.109	0.0168	0.513	Not Significant
Rv0878c	PPE family protein PPE13	-0.00472	0.458	0.935	-0.0387	0.461	0.953	Not Significant
Rv0879c	transmembrane protein	0.119	0.307	0.912	0.00987	0.76	0.989	Not Significant
Rv0880	HTH-type transcriptional regulator							Not Significant
Rv0881	tRNA/rRNA methyltransferase	-0.101	0.558	0.938	-0.111	0.249	0.902	Not Significant
Rv0882	transmembrane protein	-0.255	0.598	0.943	-0.055	0.645	0.981	Not Significant
Rv0883c	hypothetical protein							Not Significant
Rv0884c	phosphoserine aminotransferase							Not Significant
Rv0885	hypothetical protein	-0.119	0.0753	0.673	-0.182	0.196	0.88	Not Significant
Rv0886	ferredoxin/ferredoxin--NADP reductase	-0.13	0.00544	0.231	-0.125	0.0132	0.484	Not Significant
Rv0887c	hypothetical protein	0.0653	0.636	0.95	-0.0218	0.998	0.999	Not Significant
Rv0888	hypothetical protein	-0.0202	0.672	0.96	0.00355	0.213	0.889	Not Significant
Rv0889c	citrate synthase 2	-0.0657	0.502	0.936	0.165	0.0809	0.74	Not Significant
Rv0890c	HTH-type transcriptional regulator	0.0028	0.483	0.935	-0.0199	0.602	0.977	Not Significant
Rv0891c	hypothetical protein	0.024	0.085	0.703	-0.0553	0.712	0.981	Not Significant
Rv0892	monooxygenase	-0.053	0.489	0.935	-0.15	0.22	0.894	Not Significant
Rv0893c	S-adenosylmethionine-dependent methyltransferase	-0.158	0.788	0.978	0.023	0.729	0.981	Not Significant
Rv0894	transcriptional regulator	-0.0204	0.435	0.934	-0.162	0.638	0.981	Not Significant
Rv0895	diacyglycerol O-acyltransferase	-0.0616	0.502	0.936	0.0632	0.25	0.902	Not Significant
Rv0896	citrate synthase 1							Not Significant
Rv0897c	oxidoreductase	-0.231	0.133	0.766	-0.0137	0.655	0.981	Not Significant
Rv0898c	hypothetical protein	0.15	0.042	0.598	-0.258	0.249	0.902	Not Significant
Rv0899	peptidoglycan-binding protein ArfA	-0.0233	0.522	0.938	-0.00657	0.751	0.988	Not Significant
Rv0900	membrane protein	-0.401	0.389	0.924	-0.0316	0.537	0.963	Not Significant
Rv0901	membrane protein	-0.0171	0.49	0.935	-0.11	0.635	0.981	Not Significant
Rv0902c	two component sensor histidine kinase PrrB	0.415	0.00403	0.187	0.211	0.149	0.829	Not Significant
Rv0903c	two component transcriptional regulator PrrA	0.0416	0.92	0.991	-0.0365	0.485	0.958	Not Significant
Rv0904c	acetyl-CoAcarboxylase carboxyl transferase subunit beta	0.223	0.0482	0.623	0.19	0.961	0.995	Not Significant
Rv0905	enoyl-CoA hydratase EchA6	0.0844	0.61	0.945	0.0637	0.725	0.981	Not Significant
Rv0906	hypothetical protein	0.0737	0.226	0.856	-0.116	0.898	0.989	Not Significant
Rv0907	hypothetical protein	-0.0456	0.733	0.965	0.105	0.148	0.829	Not Significant
Rv0908	metal cation transporter ATPase E	-0.164	0.262	0.877	0.14	0.00576	0.391	Not Significant
Rv0909	antitoxin	0.113	0.185	0.822	0.307	0.0723	0.725	Not Significant
Rv0910	toxin	0.0447	0.703	0.965	-0.0122	0.975	0.997	Not Significant
Rv0911	hypothetical protein	-0.0933	0.326	0.913	-0.101	0.233	0.895	Not Significant
Rv0912	transmembrane protein	0.193	0.0508	0.631	-0.0967	0.627	0.977	Not Significant
Rv0913c	dioxygenase	0.0938	0.00238	0.158	-0.19	0.00834	0.454	Not Significant
Rv0914c	lipid carrier protein or keto acyl-CoA thiolase	-0.108	0.73	0.965	0.0037	0.654	0.981	Not Significant
Rv0915c	PPE family protein PPE14	0.0646	0.393	0.927	-0.00901	0.564	0.972	Not Significant
Rv0916c	PE family protein PE7	-0.138	0.426	0.932	-0.144	0.187	0.873	Not Significant
Rv0917	glycine betaine transport integral membrane protein BetP	-0.0284	0.763	0.974	-0.033	0.765	0.989	Not Significant
Rv0918	hypothetical protein	-0.129	0.378	0.922	0.0299	0.955	0.995	Not Significant
Rv0919	GCN5-like N-acetyltransferase	0.041	0.137	0.768	0.112	0.69	0.981	Not Significant
Rvnt14	tRNA-Arg							Not Significant
Rv0920c	transposase	-0.0638	0.971	0.996	-0.05	0.828	0.989	Not Significant
Rv0921	resolvase	-0.0458	0.257	0.875	-0.0372	0.706	0.981	Not Significant
Rv0922	transposase	0.055	0.316	0.913	0.0631	0.379	0.943	Not Significant
Rv0923c	hypothetical protein	-0.00194	0.145	0.782	-0.111	0.26	0.907	Not Significant
Rv0924c	divalent metal cation transporter MntH	-0.115	0.000819	0.0812	-0.0556	0.334	0.943	Not Significant
Rv0925c	hypothetical protein	0.035	0.774	0.976	-0.0075	0.301	0.932	Not Significant
Rv0926c	hypothetical protein	-0.0972	0.892	0.987	0.0735	0.585	0.973	Not Significant
Rv0927c	oxidoreductase	-0.222	0.18	0.821	-0.00711	0.462	0.953	Not Significant
Rv0928	phosphate ABC transporter substrate-binding lipoprotein PstS	-0.193	5.86e-06	0.00165	-0.0464	0.171	0.856	Not Significant
Rv0929	phosphate ABC transporter permease PstC	-0.279	3.44e-08	1.93e-05	-0.105	0.000121	0.0273	Not Significant
Rv0930	phosphate ABC transporter permease PstA	-0.228	1.23e-07	5.76e-05	-0.112	0.000206	0.0434	Not Significant
Rv0931c	serine/threonine-protein kinase PknD	-0.0364	0.867	0.984	0.0293	0.87	0.989	Not Significant
Rv0932c	phosphate ABC transporter substrate-binding lipoprotein PstS	-0.0397	0.488	0.935	-0.0152	0.759	0.989	Not Significant
Rv0933	phosphate ABC transporter ATP-binding protein PstB	-0.242	0.135	0.766	-0.0572	0.375	0.943	Not Significant
Rv0934	phosphate ABC transporter substrate-binding lipoprotein PstS	0.0105	0.966	0.995	-0.00796	0.629	0.979	Not Significant
Rv0935	phosphate ABC transporter permease PstC	-0.071	0.37	0.922	-0.076	0.996	0.999	Not Significant
Rv0936	phosphate ABC transporter permease PstA	-0.0753	0.656	0.957	0.0336	0.626	0.977	Not Significant
Rv0937c	non-homologous end joining protein Ku	-0.0453	0.631	0.95	0.116	0.28	0.925	Not Significant
Rv0938	multifunctional non-homologous end joining DNA repair protein/ATP dependent DNA ligase LigD	-0.0169	0.293	0.909	0.0606	0.567	0.972	Not Significant
Rv0939	bifunctional 2-hydroxyhepta-2,4-diene-1,7-dioate isomerase/cyclase/dehydrase	0.0438	0.428	0.932	0.0172	0.495	0.959	Not Significant
Rv0940c	oxidoreductase	0.21	0.0139	0.4	-0.0965	0.434	0.949	Not Significant
Rv0941c	hypothetical protein	-0.134	0.632	0.95	0.0287	0.609	0.977	Not Significant
Rv0942	hypothetical protein	0.163	0.0325	0.559	-0.042	0.67	0.981	Not Significant
Rv0943c	monooxygenase	-0.0404	0.857	0.982	-0.00262	0.963	0.995	Not Significant
Rv0944	formamidopyrimidine-DNA glycosylase	0.183	0.563	0.938	0.0165	0.778	0.989	Not Significant
Rv0945	oxidoreductase	-0.0192	0.72	0.965	-0.128	0.223	0.894	Not Significant
Rv0946c	glucose-6-phosphate isomerase							Not Significant
Rv0948c	chorismate mutase	-0.136	0.242	0.871	-0.0439	0.82	0.989	Not Significant
Rv0949	ATP-dependent DNA helicase UvrD	-0.219	0.846	0.982	0.0553	0.341	0.943	Not Significant
Rv0950c	hypothetical protein	-0.123	0.00849	0.304	-0.00808	0.762	0.989	Not Significant
Rv0951	succinyl-CoA ligase subunit beta							Not Significant
Rv0952	succinyl-CoA ligase subunit alpha							Not Significant
Rv0953c	oxidoreductase	-0.107	0.514	0.938	-0.053	0.588	0.974	Not Significant
Rv0954	transmembrane protein	0.0215	0.844	0.982	-0.0253	0.819	0.989	Not Significant
Rv0955	integral membrane protein	-0.547	0.264	0.879	-0.0788	0.651	0.981	Not Significant
Rv0956	phosphoribosylglycinamide formyltransferase PurN	-0.313	0.105	0.749	-0.178	0.241	0.902	Not Significant
Rv0957	bifunctional phosphoribosylaminoimidazolecarboxamide formyltransferase/inosinemonophosphate cyclohydrolase							Not Significant
Rv0958	magnesium chelatase	0.0774	0.324	0.913	0.0324	0.821	0.989	Not Significant
Rv0959	hypothetical protein	0.0323	0.529	0.938	0.0316	0.625	0.977	Not Significant
Rv0959A	antitoxin VapB9	-0.0421	0.639	0.95	0.029	0.64	0.981	Not Significant
Rv0960	ribonuclease VapC9	-0.0252	0.455	0.935	-0.0506	0.687	0.981	Not Significant
Rv0961	integral membrane protein	-0.0433	0.482	0.935	0.0994	0.496	0.959	Not Significant
Rv0962c	lipoprotein LprP	-0.129	0.763	0.974	0.189	0.574	0.972	Not Significant
Rv0963c	hypothetical protein	0.0393	0.737	0.965	0.0269	0.818	0.989	Not Significant
Rv0964c	hypothetical protein	-0.046	0.177	0.816	-0.00247	0.791	0.989	Not Significant
Rv0965c	hypothetical protein	-0.0829	0.711	0.965	-0.095	0.424	0.948	Not Significant
Rv0966c	hypothetical protein	-0.133	0.165	0.807	-0.00499	0.32	0.943	Not Significant
Rv0967	copper-sensing transcriptional repressor CsoR	0.12	0.33	0.913	-0.107	0.389	0.943	Not Significant
Rv0968	hypothetical protein	0.11	0.543	0.938	0.0135	0.592	0.974	Not Significant
Rv0969	copper-exporting ATPase	-0.0555	0.584	0.942	0.114	0.218	0.894	Not Significant
Rv0970	integral membrane protein	0.0276	0.532	0.938	-0.0357	0.605	0.977	Not Significant
Rv0971c	enoyl-CoA hydratase EchA7	-0.0358	0.355	0.918	0.0283	0.695	0.981	Not Significant
Rv0972c	acyl-CoA dehydrogenase fadE12	0.15	0.509	0.938	0.0622	0.367	0.943	Not Significant
Rv0973c	acetyl/propionyl-CoA carboxylase subuit alpha	0.167	0.0181	0.467	0.127	0.125	0.812	Not Significant
Rv0974c	acetyl-/propionyl-CoA carboxylase subunit beta	0.145	0.525	0.938	0.27	0.348	0.943	Not Significant
Rv0975c	acyl-CoA dehydrogenase FadE13	-0.00504	0.829	0.982	0.0224	0.48	0.957	Not Significant
Rv0976c	hypothetical protein	-0.022	0.903	0.989	0.00227	0.25	0.902	Not Significant
Rv0977	PE-PGRS family protein PE_PGRS16	-0.0208	0.493	0.935	0.0183	0.683	0.981	Not Significant
Rv0978c	PE-PGRS family protein PE_PGRS17	-0.0628	0.395	0.928	0.0294	0.486	0.958	Not Significant
Rv0979c	hypothetical protein							Not Significant
Rv0979A	50S ribosomal protein L32							Not Significant
Rv0980c	PE-PGRS family protein PE_PGRS18	0.012	0.926	0.991	0.0279	0.466	0.954	Not Significant
Rv0981	two-component response regulator MrpA	0.146	0.037	0.583	0.0256	0.35	0.943	Not Significant
Rv0982	two component histidine-protein kinase/phosphatase MprB	0.0572	0.745	0.968	0.118	0.114	0.793	Not Significant
Rv0983	serine protease PepD	-0.167	0.61	0.945	-0.0194	0.833	0.989	Not Significant
Rv0984	pterin-4-alpha-carbinolamine dehydratase	-0.22	0.275	0.893	0.137	0.723	0.981	Not Significant
Rv0985c	large-conductance ion mechanosensitive channel	0.00212	0.85	0.982	0.0318	0.987	0.999	Not Significant
Rv0986	adhesion component ABC transporter ATP-binding protein	-0.211	0.849	0.982	-0.252	0.258	0.903	Not Significant
Rv0987	adhesion component ABC transporter permease	-0.112	0.314	0.913	-0.00115	0.733	0.981	Not Significant
Rv0988	hypothetical protein	0.0135	0.205	0.843	0.175	0.271	0.92	Not Significant
Rv0989c	polyprenyl-diphosphate synthase GrcC	-0.196	0.63	0.95	0.13	0.382	0.943	Not Significant
Rv0990c	hypothetical protein	0.0207	0.638	0.95	0.124	0.171	0.856	Not Significant
Rv0991c	hypothetical protein	-0.00381	0.531	0.938	-0.0171	0.699	0.981	Not Significant
Rv0992c	5-formyltetrahydrofolate cyclo-ligase	-0.107	0.82	0.981	-0.0506	0.996	0.999	Not Significant
Rv0993	UTP--glucose-1-phosphate uridylyltransferase	-0.0371	0.373	0.922	-0.0322	0.518	0.96	Not Significant
Rv0994	molybdopterin molybdenumtransferase 1	-0.26	0.0376	0.59	0.107	0.894	0.989	Not Significant
Rv0995	ribosomal-protein-alanine acetyltransferase RimJ	-0.122	0.893	0.987	0.0574	0.874	0.989	Not Significant
Rv0996	transmembrane protein	0.0753	0.528	0.938	-0.0622	0.597	0.977	Not Significant
Rvnt15	tRNA-Ala							Not Significant
Rv0997a	hypothetical protein	-0.0413	0.569	0.939	0.182	0.0653	0.708	Not Significant
Rv0997	hypothetical protein	0.0496	0.894	0.987	-0.0611	0.0777	0.74	Not Significant
Rv0998	acetyltransferase Pat	-0.568	0.0946	0.726	-0.191	0.368	0.943	Not Significant
Rv0999	hypothetical protein	-0.158	0.152	0.79	-0.039	0.791	0.989	Not Significant
Rv1000c	hypothetical protein	0.0728	0.935	0.991	0.0286	0.59	0.974	Not Significant
Rv1001	arginine deiminase	-0.0147	0.801	0.981	0.0719	0.362	0.943	Not Significant
Rv1002c	dolichyl-phosphate-mannose--protein mannosyltransferase							Not Significant
Rv1003	rRNA small subunit methyltransferase I	-0.107	0.286	0.903	0.136	0.579	0.972	Not Significant
Rv1004c	membrane protein	-0.0294	0.548	0.938	0.0449	0.419	0.944	Not Significant
Rv1005c	para-aminobenzoate synthase component I	-0.115	0.29	0.907	0.0281	0.185	0.87	Not Significant
Rv1006	hypothetical protein	-0.0189	0.996	0.999	0.0422	0.252	0.902	Not Significant
Rv1007c	methionine--tRNA ligase							Not Significant
Rv1008	deoxyribonuclease TatD	-0.103	0.0983	0.732	0.0824	0.255	0.902	Not Significant
Rv1009	resuscitation-promoting factor RpfB	-0.104	0.671	0.96	0.08	0.858	0.989	Not Significant
Rv1010	rRNA small subunit methyltransferase A	0.621	0.0522	0.631	0.114	0.851	0.989	Not Significant
Rv1011	4-diphosphocytidyl-2C-methyl-D-erythritol kinase							Not Significant
Rv1012	hypothetical protein	0.0791	0.316	0.913	0.0523	0.602	0.977	Not Significant
Rv1013	polyketide synthase	-0.017	0.779	0.978	0.0262	0.365	0.943	Not Significant
Rv1014c	peptidyl-tRNA hydrolase							Not Significant
Rv1015c	50S ribosomal protein L25/general stress protein Ctc							Not Significant
Rv1016c	lipoprotein LpqT	-0.0137	0.356	0.918	0.186	0.0175	0.524	Not Significant
Rv1017c	ribose-phosphate pyrophosphokinase	0.24	0.0557	0.631	0.143	0.0946	0.772	Not Significant
Rv1018c	bifunctional UDP-N-acetylglucosamine pyrophosphorylase/glucosamine-1-phosphate N-acetyltransferase							Not Significant
Rvnt16	tRNA-Gln							Not Significant
Rv1019	transcriptional regulator	-0.193	0.000177	0.0284	0.0503	0.892	0.989	Not Significant
Rv1020	transcription-repair coupling factor	-0.127	0.374	0.922	-0.0648	0.155	0.833	Not Significant
Rv1021	nucleoside triphosphate pyrophosphohydrolase	-0.0442	0.85	0.982	0.00335	0.993	0.999	Not Significant
Rv1022	lipoprotein LpqU	0.0933	0.356	0.918	0.139	0.28	0.925	Not Significant
Rv1023	enolase	-0.339	0.637	0.95	0.62	0.0205	0.541	Not Significant
Rv1024	membrane protein							Not Significant
Rv1025	hypothetical protein	-0.468	0.632	0.95	0.424	0.969	0.996	Not Significant
Rv1026	hypothetical protein	-0.0714	0.385	0.922	0.131	0.661	0.981	Not Significant
Rv1027c	transcriptional regulator KdpE	-0.00386	0.39	0.924	0.1	0.394	0.944	Not Significant
Rv1028c	sensor protein KdpD	-0.126	0.573	0.939	-0.0574	0.404	0.944	Not Significant
Rv1028A	membrane protein KdpF	0.372	0.17	0.813	0.331	0.0741	0.73	Not Significant
Rv1029	potassium-transporting ATPase subunit A	0.103	0.153	0.79	0.17	0.452	0.952	Not Significant
Rv1030	potassium-transporting ATPase subunit B	0.349	0.391	0.926	0.00964	0.906	0.989	Not Significant
Rv1031	potassium-transporting ATPase subunit C	0.0446	0.761	0.973	-0.112	0.592	0.974	Not Significant
Rv1032c	two component sensor histidine kinase TrcS	0.0569	0.3	0.912	0.0375	0.458	0.952	Not Significant
Rv1033c	two component transcriptional regulator TrcR	-0.173	0.34	0.918	0.0226	0.562	0.972	Not Significant
Rv1037c	ESAT-6 like protein EsxI	-0.0746	0.276	0.893	0.027	0.966	0.995	Not Significant
Rv1038c	ESAT-6 like protein EsxJ	0.206	0.131	0.765	0.00319	0.835	0.989	Not Significant
Rv1039c	PPE family protein PPE15	0.0188	0.715	0.965	-0.0589	0.824	0.989	Not Significant
Rv1040c	PE family protein PE8	-0.0722	0.426	0.932	-0.0951	0.405	0.944	Not Significant
Rv1041c	IS2-like transposase	-0.0499	0.286	0.903	0.0378	0.108	0.784	Not Significant
Rv1043c	hypothetical protein	0.0401	0.168	0.81	-8.39e-05	0.904	0.989	Not Significant
Rv1044	hypothetical protein	0.069	0.95	0.992	0.171	0.566	0.972	Not Significant
Rv1045	hypothetical protein	0.087	0.613	0.947	0.0578	0.0877	0.755	Not Significant
Rv1047	transposase	0.0133	0.729	0.965	-0.0782	0.99	0.999	Not Significant
Rv1048c	hypothetical protein	0.0142	0.161	0.801	-0.0261	0.747	0.987	Not Significant
Rv1049	transcriptional repressor	0.214	0.528	0.938	0.00752	0.808	0.989	Not Significant
Rv1050	oxidoreductase	0.0558	0.382	0.922	0.198	0.0493	0.695	Not Significant
Rv1051c	hypothetical protein	-0.127	0.346	0.918	0.0403	0.515	0.959	Not Significant
Rv1052	hypothetical protein	-0.223	0.894	0.987	-0.0442	0.315	0.943	Not Significant
Rvnt17	tRNA-Leu							Not Significant
Rv1056	hypothetical protein	0.0732	0.514	0.938	0.0949	0.312	0.942	Not Significant
Rv1057	hypothetical protein	0.0459	0.222	0.856	0.0205	0.849	0.989	Not Significant
Rv1058	fatty-acid--CoA ligase FadD14	0.0167	0.722	0.965	-0.00275	0.501	0.959	Not Significant
Rv1059	hypothetical protein	0.128	0.0191	0.482	0.0135	0.544	0.964	Not Significant
Rv1060	hypothetical protein	0.485	0.0571	0.631	0.218	0.272	0.92	Not Significant
Rv1061	hypothetical protein	-0.0159	0.855	0.982	-0.0672	0.275	0.92	Not Significant
Rv1062	hypothetical protein	-0.0926	0.75	0.969	-0.0693	0.893	0.989	Not Significant
Rv1063c	NTE family protein	-0.144	0.946	0.991	-0.00265	0.969	0.996	Not Significant
Rv1064c	lipoprotein LpqV	-0.104	0.372	0.922	0.0239	0.916	0.992	Not Significant
Rv1065	hypothetical protein	-0.136	0.868	0.984	-0.0051	0.826	0.989	Not Significant
Rv1066	hypothetical protein	-0.0131	0.536	0.938	0.0428	0.944	0.993	Not Significant
Rv1067c	PE-PGRS family protein PE_PGRS19	-0.145	0.129	0.765	0.0305	0.346	0.943	Not Significant
Rv1068c	PE-PGRS family protein PE_PGRS20	-0.0479	0.739	0.965	-0.131	0.486	0.958	Not Significant
Rv1069c	hypothetical protein	-0.208	0.0966	0.728	-0.0026	0.657	0.981	Not Significant
Rv1070c	enoyl-CoA hydratase EchA8	0.256	0.00379	0.185	0.249	0.108	0.784	Not Significant
Rv1071c	enoyl-CoA hydratase EchA9	0.223	0.119	0.76	0.0959	0.536	0.963	Not Significant
Rv1072	transmembrane protein	0.138	0.222	0.856	0.102	0.831	0.989	Not Significant
Rv1073	hypothetical protein	0.0152	0.254	0.875	-0.0473	0.976	0.998	Not Significant
Rv1074c	beta-ketoacyl CoA thiolase FadA	0.103	0.259	0.875	0.0396	0.854	0.989	Not Significant
Rv1075c	hypothetical protein	0.0636	0.372	0.922	-0.141	0.105	0.783	Not Significant
Rv1076	lipase LipU	-0.00168	0.684	0.964	-0.119	0.0511	0.695	Not Significant
Rv1077	cystathionine beta-synthase	-0.0651	0.465	0.935	0.0818	0.042	0.662	Not Significant
Rv1078	hypothetical protein	-0.369	0.73	0.965	-0.0493	0.788	0.989	Not Significant
Rv1079	cystathionine gamma-synthase	-0.0761	0.0285	0.547	-0.0901	0.27	0.92	Not Significant
Rv1080c	transcription elongation factor GreA	-0.145	0.572	0.939	0.0572	0.808	0.989	Not Significant
Rv1081c	membrane protein							Not Significant
Rv1082	mycothiol S-conjugate amidase	-0.17	0.571	0.939	0.124	0.0355	0.659	Not Significant
Rv1083	hypothetical protein							Not Significant
Rv1084	hypothetical protein	0.0975	0.0408	0.598	0.0425	0.826	0.989	Not Significant
Rv1085c	hemolysin-like protein	-0.0771	0.891	0.987	0.0323	0.472	0.955	Not Significant
Rv1086	(2Z,6E)-farnesyl diphosphate synthase							Not Significant
Rv1087	PE-PGRS family protein PE_PGRS21	-0.0611	0.681	0.962	0.0315	0.517	0.96	Not Significant
Rv1088	PE family protein PE9	-0.173	0.562	0.938	0.223	0.0126	0.484	Not Significant
Rv1088a	hypothetical protein	-0.167	0.749	0.969	-0.166	0.784	0.989	Not Significant
Rv1091	PE-PGRS family protein PE_PGRS22	-0.0327	0.984	0.998	-0.0225	0.764	0.989	Not Significant
Rv1092c	pantothenate kinase	-0.0207	0.487	0.935	-0.018	0.975	0.997	Not Significant
RVnc0034	Putative small regulatory RNA	-0.231	0.844	0.982	-0.0446	0.771	0.989	Not Significant
Rv1093	serine hydroxymethyltransferase							Not Significant
Rv1094	acyl-ACP desaturase DesA	-0.221	0.793	0.979	-0.353	0.134	0.822	Not Significant
Rv1095	phosphate starvation-inducible protein PsiH	-0.209	0.00266	0.163	-0.00767	0.718	0.981	Not Significant
Rv1096	glycosyl hydrolase	0.0824	0.00671	0.279	0.223	0.0338	0.656	Not Significant
Rv1097c	hypothetical protein	0.0218	0.638	0.95	0.0924	0.442	0.95	Not Significant
Rv1098c	fumarate hydratase							Not Significant
Rv1099c	fructose 1,6-bisphosphatase	-0.123	0.826	0.982	-0.376	0.0124	0.484	Not Significant
Rv1100	hypothetical protein	0.107	0.0579	0.635	0.199	0.196	0.88	Not Significant
Rv1101c	hypothetical protein	0.0433	0.501	0.936	-0.0132	0.966	0.995	Not Significant
Rv1102c	mRNA interferase MazF3	-0.0124	0.374	0.922	0.0892	0.178	0.868	Not Significant
Rv1103c	antitoxin MazE3	-0.118	0.806	0.981	-0.0597	0.413	0.944	Not Significant
Rv1106c	3 beta-hydroxysteroid dehydrogenase/delta 5-->4-isomerase	-0.023	0.486	0.935	-0.0548	0.362	0.943	Not Significant
Rv1107c	exodeoxyribonuclease VII small subunit	0.214	0.138	0.769	-0.402	0.101	0.775	Not Significant
Rv1108c	exodeoxyribonuclease VII large subunit	-0.131	0.542	0.938	-0.123	0.0864	0.749	Not Significant
Rv1109c	hypothetical protein	-0.0188	0.183	0.822	0.0225	0.452	0.952	Not Significant
Rv1110	4-hydroxy-3-methylbut-2-enyl diphosphate reductase							Not Significant
Rv1111c	hypothetical protein	0.000759	0.71	0.965	0.0423	0.688	0.981	Not Significant
Rv1112	GTP-binding protein	-0.0823	0.66	0.958	-0.108	0.336	0.943	Not Significant
Rv1113	antitoxin VapB32	-0.254	0.282	0.898	0.119	0.453	0.952	Not Significant
Rv1114	ribonuclease VapC32	0.197	0.146	0.782	-0.0215	0.602	0.977	Not Significant
Rv1115	hypothetical protein	0.0787	0.73	0.965	0.0555	0.395	0.944	Not Significant
Rv1116	hypothetical protein	-0.0258	0.895	0.987	0.112	0.633	0.979	Not Significant
Rv1117	hypothetical protein	-0.0142	0.634	0.95	-0.0126	0.782	0.989	Not Significant
Rv1118c	hypothetical protein	0.0146	0.559	0.938	0.00355	0.531	0.963	Not Significant
Rv1119c	hypothetical protein	0.106	0.658	0.958	0.22	0.777	0.989	Not Significant
Rv1120c	hypothetical protein	-0.065	0.82	0.981	-0.288	0.211	0.889	Not Significant
Rv1121	glucose-6-phosphate 1-dehydrogenase	-0.00346	0.662	0.958	0.0368	0.85	0.989	Not Significant
Rv1122	6-phosphogluconate dehydrogenase (decarboxylating)							Not Significant
Rv1123c	peroxidase BpoB	0.157	0.616	0.949	-0.0865	0.508	0.959	Not Significant
Rv1124	epoxide hydrolase EphC	-0.128	0.315	0.913	-0.0498	0.715	0.981	Not Significant
Rv1125	hypothetical protein	0.0791	0.0463	0.619	0.196	0.13	0.822	Not Significant
Rv1126c	hypothetical protein	-0.123	0.119	0.76	0.176	0.393	0.944	Not Significant
Rv1127c	pyruvate, phosphate dikinase PpdK	-0.00667	0.05	0.629	0.139	0.123	0.812	Not Significant
Rv1128c	hypothetical protein	0.157	0.512	0.938	0.0444	0.31	0.942	Not Significant
Rv1129c	transcriptional regulator	0.216	0.00227	0.156	0.0944	0.169	0.854	Not Significant
Rv1130	2-methylcitrate dehydratase	0.0864	0.545	0.938	0.219	0.193	0.878	Not Significant
Rv1131	methylcitrate synthase PrpC	-0.223	0.817	0.981	0.0553	0.329	0.943	Not Significant
Rv1132	hypothetical protein	-0.0915	0.727	0.965	-0.0769	0.768	0.989	Not Significant
Rv1133c	5-methyltetrahydropteroyltriglutamate-- homocysteine methyltransferase							Not Significant
Rv1134	hypothetical protein	0.0615	0.514	0.938	0.0311	0.534	0.963	Not Significant
Rv1135c	PPE family protein PPE16	0.0057	0.56	0.938	0.0863	0.582	0.972	Not Significant
Rv1138a	hypothetical protein	0.0349	0.931	0.991	0.188	0.185	0.87	Not Significant
Rv1138c	oxidoreductase	0.0513	0.379	0.922	0.0473	0.891	0.989	Not Significant
Rv1139c	hypothetical protein	-0.0781	0.262	0.877	0.0542	0.041	0.662	Not Significant
Rv1140	integral membrane protein	-0.126	0.686	0.964	0.126	0.52	0.96	Not Significant
Rv1141c	enoyl-CoA hydratase EchA11	0.0395	0.203	0.842	0.105	0.00252	0.25	Not Significant
Rv1142c	enoyl-CoA hydratase EchA10	-0.164	0.324	0.913	-0.278	0.00174	0.196	Not Significant
Rv1143	alpha-methylacyl-CoA racemase	-0.09	0.225	0.856	-0.0359	0.347	0.943	Not Significant
Rv1144	oxidoreductase	0.0325	0.682	0.962	-0.11	0.451	0.952	Not Significant
Rv1145	transmembrane transport protein	-0.0459	0.683	0.963	0.205	0.0532	0.695	Not Significant
Rv1146	transmembrane transport protein	0.00634	0.733	0.965	-0.0525	0.0787	0.74	Not Significant
Rv1147	hypothetical protein	-0.0188	0.716	0.965	0.0145	0.93	0.992	Not Significant
Rv1148c	hypothetical protein	0.0505	0.979	0.996	-0.0869	0.148	0.829	Not Significant
Rv1149	transposase	-0.0942	0.347	0.918	0.1	0.347	0.943	Not Significant
Rv1151c	NAD-dependent protein deacylase	0.116	0.144	0.78	0.127	0.127	0.816	Not Significant
Rv1152	transcriptional regulator	-0.0221	0.993	0.999	0.0672	0.52	0.96	Not Significant
Rv1153c	O-methyltransferase	-0.0513	0.669	0.959	0.0533	0.926	0.992	Not Significant
Rv1154c	hypothetical protein	-0.0592	0.534	0.938	-0.00931	0.664	0.981	Not Significant
Rv1155	pyridoxine/pyridoxamine 5'-phosphate oxidase	-0.0526	0.332	0.913	0.0968	0.376	0.943	Not Significant
Rv1155a	hypothetical protein	-0.111	0.72	0.965	-0.14	0.89	0.989	Not Significant
Rv1156	hypothetical protein	0.0291	0.256	0.875	-0.0375	0.806	0.989	Not Significant
Rv1157c	hypothetical protein	0.0579	0.818	0.981	0.115	0.194	0.878	Not Significant
Rv1158c	hypothetical protein	-0.134	0.812	0.981	0.00148	0.992	0.999	Not Significant
Rv1159	polyprenol-phosphate-mannose-dependent alpha-(1-2)-phosphatidylinositol pentamannoside mannosyltransferase	0.0947	0.148	0.784	-0.0119	0.991	0.999	Not Significant
Rv1159A	4a-hydroxytetrahydrobiopterin dehydratase	-0.0332	0.985	0.998	-0.00227	0.929	0.992	Not Significant
Rv1160	8-oxo-dGTP diphosphatase	-0.134	0.915	0.99	-0.0416	0.689	0.981	Not Significant
Rv1161	nitrate reductase subunit alpha	-0.00183	0.853	0.982	0.132	0.00955	0.47	Not Significant
Rv1162	nitrate reductase subunit beta	-0.0966	0.183	0.822	-0.0856	0.0121	0.484	Not Significant
Rv1163	nitrate reductase subunit delta	-0.126	0.342	0.918	0.052	0.712	0.981	Not Significant
Rv1164	nitrate reductase subunit gamma	0.109	0.0479	0.623	-0.0508	0.207	0.888	Not Significant
Rv1165	GTP-binding translation elongation factor	-0.0864	0.32	0.913	-0.0754	0.0695	0.716	Not Significant
Rv1166	monoacyl phosphatidylinositol tetramannoside-binding protein LpqW	0.0382	0.587	0.943	0.309	0.263	0.909	Not Significant
Rv1167c	transcriptional regulator	-0.1	0.823	0.982	0.102	0.288	0.931	Not Significant
Rv1168c	PPE family protein PPE17	-0.0979	0.65	0.954	-0.117	0.771	0.989	Not Significant
Rv1169c	lipase LipX	0.0129	0.54	0.938	-0.0788	0.318	0.943	Not Significant
Rv1170	1D-myo-inositol 2-acetamido-2-deoxy-alpha-D-glucopyranoside deacetylase	0.00423	0.931	0.991	-0.00991	0.525	0.963	Not Significant
Rv1171	hypothetical protein	-0.113	0.422	0.932	0.117	0.978	0.999	Not Significant
Rv1172c	PE family protein PE12	-0.0794	0.806	0.981	-0.049	0.417	0.944	Not Significant
Rv1173	FO synthase	-0.0943	0.203	0.842	-0.242	0.00445	0.357	Not Significant
Rv1174c	low molecular weight T-cell antigen	-0.0246	0.346	0.918	-0.101	0.146	0.827	Not Significant
Rv1175c	NADPH dependent 2,4-dienoyl-CoA reductase FadH	-0.0369	0.974	0.996	-0.0159	0.953	0.995	Not Significant
Rv1176c	hypothetical protein	0.0189	0.658	0.958	-0.00013	0.699	0.981	Not Significant
Rv1177	ferredoxin FdxC							Not Significant
Rv1178	aminotransferase	-0.202	0.283	0.899	-0.109	0.531	0.963	Not Significant
Rv1179c	hypothetical protein	-0.09	0.626	0.95	-0.00683	0.851	0.989	Not Significant
Rv1180	polyketide beta-ketoacyl synthase	-0.114	0.131	0.765	-0.0173	0.923	0.992	Not Significant
Rv1181	polyketide beta-ketoacyl synthase	-0.0457	0.588	0.943	-0.0188	0.243	0.902	Not Significant
Rv1182	acyltransferase papA3	0.00757	0.712	0.965	-0.0772	0.96	0.995	Not Significant
Rv1183	transmembrane transport protein MmpL10	0.0261	0.0667	0.662	0.203	3.79e-06	0.0016	Not Significant
Rv1184c	hypothetical protein	0.0479	0.353	0.918	-0.0882	0.793	0.989	Not Significant
Rv1185c	fatty-acid--CoA ligase FadD21	-0.117	0.0405	0.598	-0.0152	0.738	0.983	Not Significant
Rv1186c	hypothetical protein	-0.142	0.184	0.822	-0.0334	0.87	0.989	Not Significant
Rv1187	pyrroline-5-carboxylate dehydrogenase RocA	0.102	0.0504	0.631	0.00573	0.226	0.894	Not Significant
Rv1188	proline dehydrogenase	-0.309	0.0738	0.671	-0.0566	0.598	0.977	Not Significant
Rv1189	ECF RNA polymerase sigma factor SigI	-0.0988	0.725	0.965	0.364	0.238	0.9	Not Significant
Rv1190	hypothetical protein	-0.00985	0.359	0.92	-0.0456	0.887	0.989	Not Significant
Rv1191	hypothetical protein	0.084	0.622	0.95	0.063	0.258	0.903	Not Significant
Rv1192	hypothetical protein	0.0302	0.067	0.662	0.0246	0.942	0.993	Not Significant
Rv1193	fatty-acid--CoA ligase FadD36	0.0267	0.837	0.982	0.124	0.402	0.944	Not Significant
Rv1194c	hypothetical protein	0.044	0.401	0.928	0.0355	0.242	0.902	Not Significant
Rv1195	PE family protein PE13	0.0414	0.883	0.987	0.0161	0.481	0.957	Not Significant
Rv1196	PPE family protein PPE18	0.0357	0.92	0.991	-7.78e-05	0.727	0.981	Not Significant
Rv1197	ESAT-6 like protein EsxK	-0.0192	0.517	0.938	-0.00856	0.989	0.999	Not Significant
Rv1198	ESAT-6 like protein EsxL	-0.21	0.088	0.704	0.147	0.283	0.926	Not Significant
Rv1199c	insertion sequence element IS1081 transposase	0.0815	0.135	0.766	-0.03	0.714	0.981	Not Significant
Rv1200	integral membrane transport protein	-0.0363	0.799	0.98	0.049	0.0187	0.535	Not Significant
Rv1201c	2,3,4,5-tetrahydropyridine-2,6-dicarboxylate N-succinyltransferase							Not Significant
Rv1202	succinyl-diaminopimelate desuccinylase DapE							Not Significant
Rv1203c	hypothetical protein	-0.131	0.191	0.828	-0.0437	0.777	0.989	Not Significant
Rv1204c	hypothetical protein	0.0219	0.716	0.965	0.0606	0.169	0.854	Not Significant
Rv1205	hypothetical protein	-0.0189	0.921	0.991	0.00189	0.655	0.981	Not Significant
Rv1206	fatty-acid--CoA ligase FadD6	-0.316	0.177	0.816	-0.187	0.249	0.902	Not Significant
Rv1207	dihydropteroate synthase	-0.146	0.72	0.965	-0.0286	0.655	0.981	Not Significant
Rv1208	glucosyl-3-phosphoglycerate synthase							Not Significant
Rv1209	hypothetical protein	0.0419	0.865	0.984	-0.0227	0.616	0.977	Not Significant
Rv1210	DNA-3-methyladenine glycosylase I TagA	0.00579	0.977	0.996	0.0428	0.436	0.949	Not Significant
Rv1211	hypothetical protein	-0.0017	0.86	0.982	0.0832	0.287	0.931	Not Significant
Rv1212c	capsular glucan synthase	0.0844	0.0561	0.631	0.0909	0.626	0.977	Not Significant
Rv1213	glucose-1-phosphate adenylyltransferase	-0.213	0.0491	0.626	-0.164	0.0153	0.505	Not Significant
Rv1214c	PE family protein PE14	0.0465	0.392	0.927	0.159	0.388	0.943	Not Significant
Rv1215c	hypothetical protein	0.00315	0.0482	0.623	-0.00734	0.52	0.96	Not Significant
Rv1216c	integral membrane protein	0.0115	0.257	0.875	0.114	0.162	0.843	Not Significant
Rv1217c	tetronasin ABC transporter integral membrane protein	-0.0777	0.429	0.932	0.085	0.733	0.981	Not Significant
Rv1218c	tetronasin ABC transporter ATP-binding protein	-0.227	0.0868	0.704	-0.00901	0.855	0.989	Not Significant
Rv1219c	transcriptional regulator	-0.182	0.747	0.969	-0.00386	0.806	0.989	Not Significant
Rv1220c	methyltransferase	0.00486	0.764	0.974	0.251	0.441	0.949	Not Significant
Rv1221	ECF RNA polymerase sigma factor SigE	-0.000951	0.495	0.935	-0.491	0.0209	0.541	Not Significant
Rv1222	anti-sigma E factor RseA	0.174	0.214	0.846	0.22	0.0278	0.624	Not Significant
Rv1223	serine protease HtrA	0.174	0.546	0.938	0.0225	0.294	0.931	Not Significant
Rv1224	Sec-independent protein translocase protein TatB	0.23	0.32	0.913	0.235	0.248	0.902	Not Significant
Rv1225c	hypothetical protein	-0.0511	0.154	0.79	0.0584	0.464	0.953	Not Significant
Rv1226c	transmembrane protein	0.0214	0.818	0.981	0.0694	0.0717	0.721	Not Significant
Rv1227c	transmembrane protein	-0.0851	0.41	0.929	-0.0299	0.459	0.952	Not Significant
Rv1228	lipoprotein LpqX	0.155	0.221	0.856	-0.0561	0.658	0.981	Not Significant
Rv1228a	hypothetical protein	-0.0392	0.825	0.982	0.00851	0.38	0.943	Not Significant
Rv1229c	multiple resistance/pH adaptation protein	0.213	0.344	0.918	0.106	0.597	0.977	Not Significant
Rv1230c	membrane protein	-0.0809	0.774	0.976	-0.0393	0.722	0.981	Not Significant
Rv1231c	membrane protein	-0.0119	0.659	0.958	0.0284	0.429	0.948	Not Significant
Rv1232c	hypothetical protein	0.107	0.0475	0.623	0.022	0.538	0.963	Not Significant
Rv1233c	hypothetical protein	-0.0748	0.751	0.969	-0.0345	0.103	0.776	Not Significant
Rv1234	transmembrane protein	0.0137	0.671	0.96	0.0281	0.766	0.989	Not Significant
Rv1235	trehalose ABC transporter substrate-binding lipoprotein LpqY	-0.136	0.552	0.938	0.00718	0.75	0.988	Not Significant
Rv1236	sugar ABC transporter permease SugA	-0.0147	0.775	0.976	-0.0532	0.157	0.833	Not Significant
Rv1237	sugar ABC transporter permease SugB	0.00817	0.71	0.965	0.0329	0.837	0.989	Not Significant
Rv1238	sugar ABC transporter ATP-binding protein SugC	0.0191	0.44	0.934	0.173	0.387	0.943	Not Significant
Rv1239c	magnesium and cobalt transport transmembrane protein CorA	0.00758	0.0653	0.662	0.0621	0.207	0.888	Not Significant
Rv1240	malate dehydrogenase							Not Significant
Rv1241	antitoxin VapB33							Not Significant
Rv1242	ribonuclease VapC33	0.0023	0.616	0.949	-0.255	0.247	0.902	Not Significant
Rv1243c	PE-PGRS family protein PE_PGRS23	-0.133	0.116	0.76	-0.0791	0.077	0.74	Not Significant
Rv1244	lipoprotein LpqZ	-0.167	0.0211	0.506	-0.156	0.171	0.856	Not Significant
Rv1245c	short-chain type dehydrogenase/reductase	-0.107	0.836	0.982	0.0502	0.631	0.979	Not Significant
Rv1246c	toxin RelE	-0.302	0.122	0.76	0.00114	0.757	0.989	Not Significant
Rv1247c	antitoxin RelB	-0.231	0.359	0.92	0.00536	0.651	0.981	Not Significant
Rv1248c	multifunctional 2-oxoglutarate dehydrogenase E1 component /2-oxoglutarate dehydrogenase dihydrolipoyllysine-residue succinyltransferase							Not Significant
Rv1249c	membrane protein	-0.148	0.379	0.922	0.006	0.956	0.995	Not Significant
Rv1250	MFS-type drug transporter	-0.0663	0.507	0.938	0.0292	0.38	0.943	Not Significant
Rv1251c	hypothetical protein	0.0751	0.0306	0.549	0.022	0.356	0.943	Not Significant
Rv1252c	lipoprotein LprE	-0.0777	0.545	0.938	0.00913	0.494	0.959	Not Significant
Rv1253	ATP-dependent RNA helicase DeaD	-0.0464	0.3	0.912	-0.0504	0.769	0.989	Not Significant
Rv1254	acyltransferase	-0.141	0.863	0.983	0.6	0.174	0.866	Not Significant
Rv1255c	HTH-type transcriptional regulator	-0.181	0.71	0.965	0.0271	0.941	0.993	Not Significant
Rv1256c	cytochrome P450 Cyp130	0.0188	0.708	0.965	0.0593	0.938	0.993	Not Significant
Rv1257c	oxidoreductase	0.126	0.303	0.912	-0.052	0.651	0.981	Not Significant
Rv1258c	multidrug-efflux transporter	-0.0152	0.893	0.987	0.0383	0.532	0.963	Not Significant
Rv1259	uracil DNA glycosylase	0.114	0.0849	0.703	0.112	0.672	0.981	Not Significant
Rv1260	oxidoreductase	-0.00638	0.236	0.865	-0.031	0.624	0.977	Not Significant
Rv1261c	hypothetical protein	-0.0332	0.455	0.935	-0.0297	0.861	0.989	Not Significant
Rv1262c	hypothetical protein	-0.212	0.918	0.991	0.0695	0.187	0.873	Not Significant
Rv1263	amidase AmiB	-0.0022	0.875	0.985	0.235	0.00548	0.391	Not Significant
Rv1264	adenylyl cyclase	0.0399	0.851	0.982	0.021	0.327	0.943	Not Significant
RVnc0013	Putative small regulatory RNA	-0.212	0.772	0.976	-0.138	0.957	0.995	Not Significant
Rv1265	hypothetical protein	-0.183	0.308	0.912	-0.0604	0.301	0.932	Not Significant
Rv1266c	serine/threonine-protein kinase PknH	-0.0611	0.0469	0.623	-0.0081	0.68	0.981	Not Significant
Rv1267c	transcriptional regulator EmbR	0.00775	0.574	0.939	0.0254	0.725	0.981	Not Significant
Rv1268c	hypothetical protein	0.0109	0.928	0.991	-0.0247	0.591	0.974	Not Significant
Rv1269c	hypothetical protein	-0.00469	0.727	0.965	0.0612	0.403	0.944	Not Significant
Rv1270c	lipoprotein LprA	0.0632	0.34	0.918	0.156	0.0135	0.484	Not Significant
Rv1271c	hypothetical protein	-0.151	0.822	0.982	0.0708	0.738	0.983	Not Significant
Rv1272c	drug ABC transporter ATP-binding protein	-0.00576	0.626	0.95	0.16	0.00087	0.117	Not Significant
Rv1273c	drug ABC transporter ATP-binding protein	-0.156	0.35	0.918	-0.0373	0.139	0.822	Not Significant
Rv1274	lipoprotein LprB							Not Significant
Rv1275	lipoprotein LprC							Not Significant
Rv1276c	hypothetical protein	-0.201	0.534	0.938	0.182	0.498	0.959	Not Significant
Rv1277	hypothetical protein	0.00938	0.296	0.911	0.114	0.49	0.958	Not Significant
Rv1278	hypothetical protein	-0.073	0.877	0.985	-0.0161	0.356	0.943	Not Significant
Rv1279	GMC-type oxidoreductase	-0.0683	0.698	0.965	0.07	0.238	0.9	Not Significant
Rv1280c	oligopeptide ABC transporter substrate-binding lipoprotein OppA	-0.00818	0.889	0.987	-0.114	0.043	0.662	Not Significant
Rv1281c	oligopeptide ABC transporter ATP-binding protein OppD	0.102	0.0726	0.668	-0.241	0.119	0.803	Not Significant
Rv1282c	oligopeptide ABC transporter permease OppC	-0.174	0.79	0.978	-0.122	0.45	0.952	Not Significant
Rv1283c	oligopeptide ABC transporter permease OppB	-0.246	0.25	0.872	-0.00941	0.129	0.822	Not Significant
Rv1284	beta-carbonic anhydrase	-0.328	0.6	0.944	0.252	0.118	0.802	Not Significant
Rv1285	sulfate adenylyltransferase subunit 2							Not Significant
Rv1286	adenylyl-sulfate kinase	-0.102	0.476	0.935	0.0753	0.89	0.989	Not Significant
Rv1287	HTH-type transcriptional regulator	0.0614	0.279	0.896	-0.403	0.3	0.932	Not Significant
Rv1288	hypothetical protein	0.0644	0.281	0.898	0.0412	0.233	0.895	Not Significant
Rv1289	hypothetical protein	-0.238	0.059	0.635	-0.0238	0.409	0.944	Not Significant
Rv1290c	hypothetical protein	0.0886	6.01e-05	0.0119	-0.0414	0.613	0.977	Not Significant
Rv1290A	hypothetical protein	0.0251	0.908	0.99	-0.132	0.326	0.943	Not Significant
Rv1291c	hypothetical protein	0.127	0.281	0.898	0.062	0.658	0.981	Not Significant
Rvnt18	tRNA-Arg							Not Significant
Rv1292	arginine--tRNA ligase							Not Significant
Rv1293	diaminopimelate decarboxylase							Not Significant
Rv1294	homoserine dehydrogenase							Not Significant
Rv1295	threonine synthase							Not Significant
Rv1296	homoserine kinase							Not Significant
Rv1297	transcription termination factor Rho							Not Significant
Rv1298	50S ribosomal protein L31	0.014	0.835	0.982	-0.0661	0.641	0.981	Not Significant
Rv1299	peptide chain release factor PrfA							Not Significant
Rv1300	release factor glutamine methyltransferase							Not Significant
Rv1301	threonylcarbamoyl-AMP synthase							Not Significant
Rv1302	decaprenyl-phosphate N-acetylglucosaminephosphotransferase	0.0333	0.304	0.912	0.0166	0.879	0.989	Not Significant
Rv1303	hypothetical protein	-0.255	0.379	0.922	0.468	0.298	0.932	Not Significant
Rv1304	ATP synthase subunit A							Not Significant
Rv1305	ATP synthase subunit C							Not Significant
Rv1306	ATP synthase subunit B							Not Significant
Rv1307	ATP synthase subunit b/delta							Not Significant
Rv1308	ATP synthase subunit alpha							Not Significant
Rv1309	ATP synthase subunit gamma	0.0921	0.99	0.999	-0.544	0.0536	0.695	Not Significant
Rv1310	ATP synthase subunit beta							Not Significant
Rv1311	ATP synthase subunit epsilon							Not Significant
Rv1312	hypothetical protein	-0.0461	0.927	0.991	-0.268	0.109	0.785	Not Significant
Rv1313c	insertion sequence element IS1557 transposase	-0.0601	0.181	0.822	0.0534	0.289	0.931	Not Significant
Rv1314c	cob(I)yrinic acid a,c-diamide adenosyltransferase	-0.0311	0.559	0.938	0.013	0.558	0.971	Not Significant
Rv1315	UDP-N-acetylglucosamine 1-carboxyvinyltransferase							Not Significant
RVnc0021	Putative small regulatory RNA							Not Significant
Rvnr01	16S ribosomal RNA							Not Significant
Rvnr02	23S ribosomal RNA							Not Significant
Rvnr03	5S ribosomal RNA							Not Significant
Rv1316c	methylated-DNA--protein-cysteine methyltransferase	0.0277	0.508	0.938	-0.162	0.0842	0.746	Not Significant
Rv1317c	bifunctional regulatory protein/DNA repair enzyme AlkA	-0.0693	0.425	0.932	0.0152	0.602	0.977	Not Significant
Rv1318c	adenylate cyclase	-0.0316	0.727	0.965	0.0165	0.754	0.988	Not Significant
Rv1319c	adenylate cyclase	-0.00694	0.637	0.95	0.0235	0.426	0.948	Not Significant
Rv1320c	adenylate cyclase	-0.0253	0.559	0.938	-0.0507	0.34	0.943	Not Significant
Rv1321	endonuclease NucS	-0.0133	0.789	0.978	-0.0713	0.00141	0.163	Not Significant
Rv1322	hypothetical protein	0.031	0.457	0.935	-0.0753	0.384	0.943	Not Significant
Rv1322A	hypothetical protein	-0.216	0.162	0.802	-0.0192	0.0793	0.74	Not Significant
Rv1323	acetyl-CoA acetyltransferase	-0.0819	0.702	0.965	-0.0743	0.993	0.999	Not Significant
Rv1324	thioredoxin	-0.0602	0.721	0.965	-0.0395	0.785	0.989	Not Significant
Rv1325c	PE-PGRS family protein PE_PGRS24	-0.254	0.833	0.982	-0.154	0.37	0.943	Not Significant
Rv1326c	1,4-alpha-glucan branching protein	-0.478	0.00315	0.166	-0.287	0.207	0.888	Not Significant
Rv1327c	alpha-1,4-glucan:maltose-1-phosphate maltosyltransferase							Not Significant
Rv1328	glycogen phosphorylase	-0.274	0.995	0.999	-0.0443	0.969	0.996	Not Significant
Rv1329c	ATP-dependent helicase DinG	-0.00628	0.184	0.822	-0.0335	0.762	0.989	Not Significant
Rv1330c	nicotinic acid phosphoribosyltransferase PncB1	-0.194	4.55e-06	0.00139	-0.145	0.000277	0.0467	Not Significant
Rv1331	ATP-dependent Clp protease adapter protein ClpS	-0.31	0.0311	0.551	0.078	0.707	0.981	Not Significant
Rv1332	transcriptional regulator	-0.0442	0.809	0.981	0.0428	0.0585	0.7	Not Significant
Rv1333	hydrolase	0.222	0.0227	0.515	-0.0356	0.869	0.989	Not Significant
Rv1334	[CysO]-cysteine peptidase	0.123	0.0667	0.662	0.0787	0.42	0.944	Not Significant
Rv1335	sulfur carrier protein CysO	0.162	0.00753	0.291	0.153	0.022	0.55	Not Significant
Rv1336	O-phosphoserine sulfhydrylase	0.0479	0.031	0.551	0.0354	0.367	0.943	Not Significant
Rv1337	integral membrane protein	0.0177	0.832	0.982	-0.0528	0.223	0.894	Not Significant
Rv1338	glutamate racemase	-0.322	0.126	0.764	0.0683	0.502	0.959	Not Significant
Rv1339	hypothetical protein	-0.381	0.0219	0.515	-0.378	0.0479	0.692	Not Significant
Rv1340	ribonuclease PH	-0.309	0.00879	0.312	-0.165	0.515	0.959	Not Significant
Rv1341	non-canonical purine NTP pyrophosphatase	-0.307	0.0425	0.599	0.00244	0.807	0.989	Not Significant
Rv1342c	hypothetical protein							Not Significant
Rv1343c	lipoprotein LprD							Not Significant
Rv1344	acyl carrier protein MbtL	0.03	0.477	0.935	0.104	0.308	0.94	Not Significant
Rv1345	long-chain-fatty-acid--ACP ligase MbtM	-0.0711	0.542	0.938	-0.0467	0.0814	0.74	Not Significant
Rv1346	acyl-[acyl-carrier-protein] dehydrogenase MbtN	-0.0332	0.643	0.952	0.0476	0.801	0.989	Not Significant
Rv1347c	lysine N-acetyltransferase MbtK	-0.25	0.476	0.935	0.135	0.319	0.943	Not Significant
Rvnt19	tRNA-Leu							Not Significant
Rv1348	iron ABC transporter ATP-binding protein/permease IrtA	0.319	0.0192	0.482	0.157	0.851	0.989	Not Significant
Rv1349	iron ABC transporter ATP-binding protein/permease IrtB	-0.28	0.582	0.941	0.473	0.352	0.943	Not Significant
Rv1350	3-oxoacyl-ACP reductase FabG	-0.101	0.594	0.943	0.0643	0.879	0.989	Not Significant
Rv1351	hypothetical protein	-0.0558	0.863	0.983	0.0394	0.774	0.989	Not Significant
Rv1352	hypothetical protein	-0.101	0.775	0.976	0.284	0.194	0.878	Not Significant
Rv1353c	HTH-type transcriptional regulator	-0.0929	0.385	0.922	0.308	0.0717	0.721	Not Significant
Rv1354c	hypothetical protein	-0.0222	0.483	0.935	0.0124	0.792	0.989	Not Significant
Rv1355c	molybdopterin biosynthesis protein MoeY	-0.0668	0.485	0.935	-0.00335	0.925	0.992	Not Significant
Rv1356c	hypothetical protein	-0.17	0.0252	0.538	0.148	0.0686	0.716	Not Significant
Rv1357c	hypothetical protein	-0.128	0.249	0.872	0.053	0.52	0.96	Not Significant
Rv1358	transcriptional regulator	-0.0403	0.759	0.973	0.00357	0.571	0.972	Not Significant
Rv1359	transcriptional regulator	-0.0707	0.75	0.969	-0.0367	0.606	0.977	Not Significant
Rv1360	oxidoreductase	-0.0542	0.0514	0.631	-0.068	0.198	0.881	Not Significant
Rv1361c	PPE family protein PPE19	-0.0309	0.541	0.938	-0.107	0.335	0.943	Not Significant
Rv1362c	membrane protein	-0.133	0.0488	0.626	0.0297	0.631	0.979	Not Significant
Rv1363c	membrane protein	0.0263	0.194	0.829	0.00857	0.912	0.992	Not Significant
RVnc0015	Putative small regulatory RNA	-0.0186	0.543	0.938	-0.0635	0.677	0.981	Not Significant
Rv1364c	sigma factor regulatory protein	-0.0433	0.158	0.792	0.0389	0.682	0.981	Not Significant
Rv1365c	anti-sigma-F factor antagonist RsfA	-0.0217	0.242	0.871	-0.164	0.0992	0.772	Not Significant
Rv1366	hypothetical protein	-0.102	0.913	0.99	-0.0486	0.723	0.981	Not Significant
Rv1366A	hypothetical protein	-0.124	0.742	0.967	-0.0131	0.929	0.992	Not Significant
Rv1367c	hypothetical protein	0.0448	0.124	0.764	-0.0332	0.598	0.977	Not Significant
Rv1368	lipoprotein LprF	-0.0929	0.0181	0.467	-0.0573	0.399	0.944	Not Significant
Rv1371	membrane protein	-0.0484	0.375	0.922	0.0275	0.525	0.963	Not Significant
Rv1372	alpha-pyrone synthesis polyketide synthase-like protein	-0.108	0.959	0.995	-0.0569	0.339	0.943	Not Significant
Rv1373	glycolipid sulfotransferase	-0.0699	0.912	0.99	-0.0197	0.399	0.944	Not Significant
Rv1374c	hypothetical protein	-0.0412	0.528	0.938	-0.0423	0.455	0.952	Not Significant
Rv1375	hypothetical protein	0.0553	0.0755	0.673	0.0752	0.256	0.902	Not Significant
Rv1376	hypothetical protein	-0.0746	0.507	0.938	0.0134	0.427	0.948	Not Significant
Rv1377c	transferase	0.109	0.102	0.735	-0.0345	0.387	0.943	Not Significant
Rv1378c	hypothetical protein	-0.0117	0.357	0.918	-0.0599	0.437	0.949	Not Significant
Rv1379	bifunctional pyrimidine operon regulatory protein/uracil phosphoribosyltransferase							Not Significant
Rv1380	aspartate carbamoyltransferase							Not Significant
Rv1381	dihydroorotase							Not Significant
Rv1382	hypothetical protein							Not Significant
Rv1383	carbamoyl-phosphate synthase small subunit							Not Significant
Rv1384	carbamoyl-phosphate synthase large subunit							Not Significant
Rv1385	orotidine 5'-phosphate decarboxylase	-0.000439	0.595	0.943	0.813	0.0341	0.656	Not Significant
Rv1386	PE family protein PE15	-0.071	0.544	0.938	-0.141	0.754	0.989	Not Significant
Rv1387	PPE family protein PPE20	-0.0363	0.143	0.78	-0.0277	0.294	0.931	Not Significant
Rv1388	integration host factor MihF							Not Significant
Rv1389	guanylate kinase							Not Significant
Rv1390	DNA-directed RNA polymerase subunit omega							Not Significant
Rv1391	bifunctional phosphopantothenoylcysteine decarboxylase/phosphopantothenate--cysteine ligase	0.124	0.0848	0.703	0.168	0.259	0.904	Not Significant
Rv1392	S-adenosylmethionine synthetase	-0.268	0.655	0.957	-0.425	0.114	0.793	Not Significant
Rv1393c	monoxygenase	-0.0398	0.861	0.982	-0.000279	0.468	0.954	Not Significant
Rv1394c	cytochrome P450 Cyp132	0.0507	0.0521	0.631	-0.0172	0.64	0.981	Not Significant
Rv1395	HTH-type transcriptional regulator	0.0374	0.0151	0.419	0.0416	0.962	0.995	Not Significant
Rv1396c	PE-PGRS family protein PE_PGRS25	-0.0212	0.855	0.982	-0.0599	0.816	0.989	Not Significant
Rv1397c	ribonuclease VapC10	0.434	0.0526	0.631	0.0369	0.72	0.981	Not Significant
Rv1398c	antitoxin VapB10	-0.0432	0.796	0.979	0.152	0.124	0.812	Not Significant
Rv1399c	carboxylesterase NlhH	-0.132	0.00105	0.0954	0.00803	0.67	0.981	Not Significant
Rv1400c	lipase	-0.0627	0.973	0.996	-0.0647	0.491	0.958	Not Significant
Rv1401	membrane protein	-0.438	0.0894	0.704	-0.0293	0.871	0.989	Not Significant
Rv1402	primosomal protein N'	0.181	0.637	0.95	-0.134	0.753	0.988	Not Significant
Rv1403c	methyltransferase	-0.0431	0.389	0.924	0.0318	0.802	0.989	Not Significant
Rv1404	transcriptional regulator	-0.121	0.639	0.95	0.0733	0.56	0.972	Not Significant
Rv1405c	methyltransferase	-0.0566	0.898	0.987	0.0685	0.246	0.902	Not Significant
Rv1406	methionyl-tRNA formyltransferase							Not Significant
Rv1407	16S rRNA m5C967 methyltransferase	0.00149	0.894	0.987	0.0907	0.274	0.92	Not Significant
Rv1408	ribulose-phosphate 3-epimerase							Not Significant
Rv1409	bifunctional riboflavin biosynthesis diaminohydroxyphosphoribosylaminopyrimidine deaminase/5-amino-6-(5-phosphoribosylamino) uracil reductase							Not Significant
Rv1410c	aminoglycosides/tetracycline-transport integral membrane protein	-0.104	0.817	0.981	0.0402	0.626	0.977	Not Significant
Rv1411c	lipoprotein LprG	-0.535	0.0672	0.662	0.0141	0.977	0.998	Not Significant
Rv1412	riboflavin synthase							Not Significant
Rv1413	hypothetical protein	0.0158	0.216	0.846	-0.0631	0.468	0.954	Not Significant
Rv1414	hypothetical protein	-0.0537	0.891	0.987	-0.0292	0.863	0.989	Not Significant
Rv1415	bifunctional riboflavin biosynthesis GTP cyclohydrolase II/3,4-dihydroxy-2-butanone 4-phosphate synthase							Not Significant
Rv1416	6,7-dimethyl-8-ribityllumazine synthase							Not Significant
Rv1417	membrane protein	-0.18	0.586	0.943	-0.344	0.0207	0.541	Not Significant
Rv1418	lipoprotein LprH	-0.105	0.849	0.982	0.0865	0.255	0.902	Not Significant
Rv1419	hypothetical protein	-0.175	0.31	0.913	0.0506	0.372	0.943	Not Significant
Rv1420	excinuclease ABC subunit UvrC	-0.108	0.918	0.991	-0.203	0.0321	0.655	Not Significant
Rv1421	hypothetical protein							Not Significant
Rv1422	hypothetical protein	-0.158	0.308	0.913	-0.0925	0.187	0.873	Not Significant
Rv1423	transcriptional regulator WhiA							Not Significant
Rv1424c	membrane protein	0.0174	0.132	0.765	-0.025	0.731	0.981	Not Significant
Rv1425	diacyglycerol O-acyltransferase	0.044	0.0319	0.554	-0.0205	0.412	0.944	Not Significant
Rv1426c	esterase LipO	-0.097	0.984	0.998	0.175	0.0436	0.662	Not Significant
Rv1427c	acyl-CoA synthetase	-0.126	0.638	0.95	-0.0629	0.334	0.943	Not Significant
Rv1428c	hypothetical protein	0.00823	0.158	0.792	-0.00703	0.526	0.963	Not Significant
Rv1429	hypothetical protein	-0.0351	0.481	0.935	-0.0248	0.764	0.989	Not Significant
Rv1430	PE family protein PE16	0.0231	0.214	0.846	-0.0269	0.029	0.634	Not Significant
Rv1431	hypothetical protein	0.00041	0.62	0.95	0.0367	0.105	0.783	Not Significant
Rv1432	dehydrogenase							Not Significant
Rv1433	hypothetical protein	-0.0301	0.301	0.912	0.108	0.282	0.926	Not Significant
Rv1434	hypothetical protein	-0.245	0.484	0.935	0.0805	0.624	0.977	Not Significant
Rv1435c	hypothetical protein	-0.111	0.415	0.93	-0.0544	0.983	0.999	Not Significant
Rv1436	glyceraldehyde 3-phosphate dehydrogenase							Not Significant
Rv1437	phosphoglycerate kinase							Not Significant
Rv1438	triosephosphate isomerase							Not Significant
Rv1439c	hypothetical protein	-0.103	0.718	0.965	-0.000432	0.935	0.993	Not Significant
Rv1440	protein-export membrane protein SecG	-0.343	0.0864	0.704	-0.183	0.624	0.977	Not Significant
Rv1441c	PE-PGRS family protein PE_PGRS26	0.0247	0.323	0.913	-0.0107	0.384	0.943	Not Significant
Rv1442	biotin sulfoxide reductase BisC	-0.0265	0.676	0.962	-0.131	0.0161	0.506	Not Significant
Rv1443c	hypothetical protein	0.00108	0.816	0.981	0.11	0.624	0.977	Not Significant
Rv1444c	hypothetical protein	0.393	0.00782	0.296	0.0722	0.447	0.952	Not Significant
Rv1445c	6-phosphogluconolactonase	-0.137	0.853	0.982	0.153	0.556	0.971	Not Significant
Rv1446c	OXPP cycle protein OpcA	-0.107	0.689	0.965	-0.00573	0.506	0.959	Not Significant
Rv1447c	glucose-6-phosphate 1-dehydrogenase	0.00663	0.736	0.965	-0.00584	0.477	0.957	Not Significant
Rv1448c	transaldolase	0.00663	0.512	0.938	-0.315	0.0129	0.484	Not Significant
Rv1449c	transketolase	-0.504	0.154	0.79	-0.0501	0.69	0.981	Not Significant
Rv1450c	PE-PGRS family protein PE_PGRS27	-0.167	0.112	0.759	-0.0392	0.865	0.989	Not Significant
Rv1451	protoheme IX farnesyltransferase							Not Significant
Rv1452c	PE-PGRS family protein PE_PGRS28	-0.032	0.468	0.935	0.0484	0.831	0.989	Not Significant
Rv1453	transcriptional activator protein	-0.00177	0.592	0.943	-0.0345	0.995	0.999	Not Significant
Rv1454c	quinone reductase	-0.0171	0.717	0.965	-0.0134	0.459	0.952	Not Significant
Rv1455	hypothetical protein	-0.0863	0.0949	0.726	-0.032	0.295	0.931	Not Significant
Rv1456c	antibiotic ABC transporter permease	-0.0107	0.824	0.982	0.0252	0.23	0.894	Not Significant
Rv1457c	antibiotic ABC transporter permease							Not Significant
Rv1458c	antibiotic ABC transporter ATP-binding protein							Not Significant
Rv1459c	alpha-(1->6)-mannopyranosyltransferase	-0.0888	0.331	0.913	0.139	0.542	0.964	Not Significant
Rv1460	transcriptional regulator	-0.381	0.029	0.549	-0.242	0.0664	0.708	Not Significant
Rv1461	hypothetical protein							Not Significant
Rv1462	hypothetical protein							Not Significant
Rv1463	ABC transporter ATP-binding protein							Not Significant
Rv1464	cysteine desulfurase							Not Significant
Rv1465	nitrogen fixation related protein							Not Significant
Rv1466	hypothetical protein							Not Significant
Rv1467c	acyl-CoA dehydrogenase	-0.0363	0.559	0.938	-0.0355	0.211	0.889	Not Significant
Rv1468c	PE-PGRS family protein PE_PGRS29	0.166	0.256	0.875	0.123	0.962	0.995	Not Significant
Rv1469	cobalt/nickel-exporting P-type ATPase	-0.0274	0.111	0.759	-0.00887	0.736	0.982	Not Significant
Rv1470	thioredoxin TrxA	-0.151	0.783	0.978	0.0384	0.2	0.881	Not Significant
Rv1471	thioredoxin	-0.0527	0.844	0.982	-0.214	0.497	0.959	Not Significant
Rv1472	enoyl-CoA hydratase EchA12	0.0249	0.841	0.982	-0.0867	0.0879	0.755	Not Significant
Rv1473	macrolide ABC transporter ATP-binding protein	-0.171	0.738	0.965	0.0351	0.916	0.992	Not Significant
Rv1473A	transcriptional regulator	0.156	0.787	0.978	-0.244	0.0148	0.5	Not Significant
Rv1474c	transcriptional regulator	-0.0887	0.719	0.965	0.0103	0.826	0.989	Not Significant
Rv1475c	iron-regulated aconitate hydratase	-0.214	0.102	0.734	0.0973	0.798	0.989	Not Significant
Rv1476	membrane protein							Not Significant
Rv1477	peptidoglycan endopeptidase RipA	-0.114	0.606	0.945	-0.0426	0.895	0.989	Not Significant
Rv1478	peptidoglycan endopeptidase RipB	0.0598	0.536	0.938	-0.15	0.315	0.943	Not Significant
Rv1479	transcriptional regulator MoxR1							Not Significant
Rv1480	hypothetical protein							Not Significant
Rv1481	membrane protein	-0.0548	0.34	0.918	0.0477	0.429	0.948	Not Significant
Rv1482c	hypothetical protein	0.00896	0.695	0.965	0.0419	0.352	0.943	Not Significant
Rv1483	3-oxoacyl-ACP reductase FabG							Not Significant
Rv1484	NADH-dependent enoyl-[ACP] reductase							Not Significant
Rv1485	ferrochelatase							Not Significant
Rv1486c	hypothetical protein	0.125	0.112	0.759	0.0117	0.923	0.992	Not Significant
Rv1487	hypothetical protein	0.234	0.102	0.736	0.0424	0.82	0.989	Not Significant
Rv1488	hypothetical protein	-0.0165	0.535	0.938	-0.00385	0.788	0.989	Not Significant
Rv1489	hypothetical protein	0.108	0.124	0.764	0.0328	0.152	0.831	Not Significant
Rv1489A	hypothetical protein	0.0209	0.931	0.991	0.439	0.0921	0.764	Not Significant
Rv1490	membrane protein	-0.0992	0.753	0.969	-0.115	0.122	0.81	Not Significant
Rv1491c	TVP38/TMEM64 family membrane protein	-0.195	0.294	0.909	0.0264	0.44	0.949	Not Significant
Rv1492	methylmalonyl-CoA mutase small subunit	0.0754	0.278	0.894	-0.0365	0.242	0.902	Not Significant
Rv1493	methylmalonyl-CoA mutase large subunit	0.0468	0.414	0.93	-0.0699	0.68	0.981	Not Significant
Rv1494	antitoxin MazE4	-0.103	0.853	0.982	0.162	0.964	0.995	Not Significant
Rv1495	mRNA interferase MazF4	-0.269	0.0535	0.631	-0.0919	0.49	0.958	Not Significant
Rv1496	transport system kinase	0.125	0.0437	0.612	-0.0988	0.212	0.889	Not Significant
Rv1497	esterase LipL	-0.0273	0.581	0.941	-0.0184	0.921	0.992	Not Significant
Rv1498c	methyltransferase	-0.0566	0.732	0.965	0.00925	0.632	0.979	Not Significant
Rv1498A	hypothetical protein	0.075	0.622	0.95	-0.0966	0.191	0.877	Not Significant
Rv1499	hypothetical protein	-0.0135	0.955	0.994	0.0795	0.163	0.844	Not Significant
Rv1500	glycosyltransferase	0.0388	0.574	0.939	-0.0435	0.363	0.943	Not Significant
Rv1501	hypothetical protein	0.0316	0.194	0.829	-0.246	0.115	0.795	Not Significant
Rv1502	hypothetical protein	-0.0101	0.861	0.982	-0.057	0.503	0.959	Not Significant
Rv1505c	hypothetical protein	-0.00781	0.541	0.938	0.103	0.0501	0.695	Not Significant
Rv1506c	hypothetical protein	-0.0623	0.787	0.978	0.0966	0.423	0.947	Not Significant
Rv1507c	hypothetical protein	0.181	0.146	0.782	0.0323	0.65	0.981	Not Significant
Rv1507A	hypothetical protein	0.0303	0.302	0.912	0.067	0.945	0.993	Not Significant
Rv1508c	membrane protein	0.0442	0.0712	0.664	-0.02	0.323	0.943	Not Significant
Rv1508A	hypothetical protein	-4.83e-05	0.69	0.965	-0.101	0.911	0.991	Not Significant
Rv1509	hypothetical protein	-0.0499	0.999	0.999	0.0753	0.53	0.963	Not Significant
Rv1510	hypothetical protein	0.0711	0.384	0.922	0.0102	0.558	0.971	Not Significant
Rv1511	GDP-D-mannose dehydratase GmdA	0.0184	0.194	0.829	0.0547	0.0522	0.695	Not Significant
Rv1512	nucleotide-sugar epimerase EpiA							Not Significant
Rv1513	hypothetical protein	-0.222	0.62	0.95	-0.0836	0.418	0.944	Not Significant
Rv1514c	glycosyltransferase	-0.0164	0.175	0.816	-0.0793	0.26	0.904	Not Significant
Rv1515c	hypothetical protein	-0.00505	0.873	0.985	-0.00102	0.731	0.981	Not Significant
Rv1516c	sugar transferase	-0.0833	0.54	0.938	-0.0699	0.286	0.929	Not Significant
Rv1517	hypothetical protein	0.122	0.1	0.734	-0.0847	0.7	0.981	Not Significant
Rv1518	hypothetical protein	-0.0675	0.214	0.846	0.0427	0.986	0.999	Not Significant
Rv1519	hypothetical protein	0.148	0.364	0.922	-0.0843	0.248	0.902	Not Significant
Rv1520	sugar transferase	0.0569	0.0276	0.547	-0.0124	0.175	0.866	Not Significant
Rv1521	fatty-acid--CoA ligase FadD25	0.0654	0.13	0.765	-0.0276	0.368	0.943	Not Significant
Rv1522c	transmembrane transport protein MmpL12	0.00774	0.958	0.995	-0.0333	0.878	0.989	Not Significant
Rv1523	methyltransferase	0.0294	0.378	0.922	0.139	0.506	0.959	Not Significant
Rv1524	glycosyltransferase	-0.0225	0.197	0.832	0.0556	0.437	0.949	Not Significant
Rv1525	rhamnosyl transferase WbbL	0.0774	0.00735	0.291	0.0811	0.464	0.953	Not Significant
Rv1526c	glycosyltransferase	0.00846	0.405	0.928	0.0105	0.386	0.943	Not Significant
Rv1527c	polyketide synthase	-0.0128	0.447	0.934	-0.00233	0.839	0.989	Not Significant
Rv1528c	polyketide synthase associated protein PapA	0.106	0.0489	0.626	-0.049	0.69	0.981	Not Significant
Rv1529	fatty-acid--CoA ligase FadD24	-0.111	0.913	0.99	-0.0647	0.568	0.972	Not Significant
Rv1530	alcohol dehydrogenase	0.0102	0.819	0.981	-0.00457	0.658	0.981	Not Significant
Rv1531	hypothetical protein	-0.339	0.886	0.987	0.056	0.605	0.977	Not Significant
Rv1532c	hypothetical protein	-0.0668	0.267	0.88	-0.00987	0.089	0.755	Not Significant
Rv1533	monooxygenase	0.0667	0.833	0.982	-0.0763	0.894	0.989	Not Significant
Rv1534	transcriptional regulator	0.0599	0.176	0.816	0.0117	0.67	0.981	Not Significant
Rv1535	hypothetical protein	-0.101	0.939	0.991	0.381	0.00524	0.388	Not Significant
Rv1536	isoleucine--tRNA ligase							Not Significant
Rv1537	DNA polymerase IV	-0.051	0.588	0.943	0.012	0.844	0.989	Not Significant
Rv1538c	L-aparaginase	-0.307	0.00496	0.217	-0.117	0.357	0.943	Not Significant
Rv1539	lipoprotein signal peptidase	-0.727	0.189	0.825	-0.256	0.136	0.822	Not Significant
Rv1540	RNA pseudouridine synthase							Not Significant
Rv1541c	lipoprotein LprI	0.0782	0.357	0.918	0.0602	0.721	0.981	Not Significant
Rv1542c	hemoglobin GlbN	0.0109	0.788	0.978	-0.0197	0.442	0.95	Not Significant
Rv1543	oxidoreductase	0.0183	0.262	0.877	0.0312	0.924	0.992	Not Significant
Rv1544	ketoacyl reductase	-0.0304	0.465	0.935	-0.0995	0.291	0.931	Not Significant
Rv1545	hypothetical protein	0.0883	0.0446	0.618	0.0396	0.659	0.981	Not Significant
Rv1546	hypothetical protein	-0.0224	0.735	0.965	0.0464	0.763	0.989	Not Significant
Rv1547	DNA polymerase III subunit alpha	0.172	0.362	0.922	-0.0735	0.432	0.949	Not Significant
Rv1548c	PPE family protein PPE21	0.0361	0.297	0.911	-0.00956	0.159	0.839	Not Significant
Rv1550	fatty-acid--CoA ligase FadD11	0.00849	0.915	0.99	-0.0357	0.546	0.964	Not Significant
Rv1551	acyltransferase PlsB	-0.0693	0.245	0.871	0.0245	0.71	0.981	Not Significant
Rv1552	fumarate reductase flavoprotein subunit	-0.00776	0.87	0.985	-0.0807	0.0375	0.659	Not Significant
Rv1553	fumarate reductase iron-sulfur subunit	-0.00965	0.637	0.95	0.0601	0.92	0.992	Not Significant
Rv1554	fumarate reductase membrane anchor subunit	0.0511	0.84	0.982	-0.135	0.298	0.932	Not Significant
Rv1555	fumarate reductase membrane anchor subunit	0.209	0.0921	0.713	0.22	0.303	0.932	Not Significant
Rv1556	HTH-type transcriptional regulator	0.0338	0.898	0.987	0.0359	0.0396	0.662	Not Significant
Rv1557	transmembrane transport protein MmpL6	-0.0995	0.0346	0.58	-0.0185	0.276	0.92	Not Significant
Rv1558	hypothetical protein	-0.128	0.828	0.982	0.0195	0.408	0.944	Not Significant
Rv1559	threonine dehydratase IlvA	-0.368	0.499	0.936	-0.074	0.468	0.954	Not Significant
Rv1560	antitoxin VapB11							Not Significant
Rv1561	ribonuclease VapC11	-0.0558	0.61	0.945	-0.0767	0.519	0.96	Not Significant
Rv1562c	malto-oligosyltrehalose trehalohydrolase	0.00315	0.116	0.76	0.0509	0.582	0.972	Not Significant
Rv1563c	maltooligosyl trehalose synthase	0.0617	0.524	0.938	0.156	0.448	0.952	Not Significant
Rv1564c	maltooligosyl trehalose synthase	-0.147	0.0244	0.535	-0.0771	0.148	0.829	Not Significant
Rv1565c	acyltransferase							Not Significant
Rv1566c	hypothetical protein	-0.139	0.0699	0.663	0.0617	0.44	0.949	Not Significant
Rv1567c	membrane protein	0.0254	0.503	0.936	0.0425	0.882	0.989	Not Significant
Rv1568	adenosylmethionine--8-amino-7-oxononanoate aminotransferase BioA	-0.074	0.455	0.935	0.0579	0.142	0.827	Not Significant
Rv1569	8-amino-7-oxononanoate synthase	-0.0466	0.615	0.949	0.00529	0.491	0.958	Not Significant
Rv1570	ATP-dependent dethiobiotin synthetase BioD	-0.0778	0.767	0.975	0.0325	0.648	0.981	Not Significant
Rv1571	hypothetical protein	-0.167	0.871	0.985	-0.342	0.0967	0.772	Not Significant
Rv1573	phage protein							Not Significant
Rv1574	phage protein							Not Significant
Rv1575	phage protein							Not Significant
Rv1576c	phage capsid protein	-0.122	0.573	0.939	0.183	0.685	0.981	Not Significant
Rv1577c	phage prohead protease	0.205	0.49	0.935	-0.416	0.356	0.943	Not Significant
Rv1578c	phage protein	0.432	0.0641	0.659	0.235	0.59	0.974	Not Significant
Rv1579c	phage protein	0.181	0.629	0.95	-0.063	0.972	0.996	Not Significant
Rv1580c	phage protein	-0.207	0.563	0.938	-0.147	0.78	0.989	Not Significant
Rv1581c	phage protein	-0.0898	0.678	0.962	-0.09	0.786	0.989	Not Significant
Rv1582c	phage protein	-0.0287	0.389	0.924	-0.0132	0.831	0.989	Not Significant
Rv1583c	phage protein	-0.166	0.243	0.871	-0.17	0.617	0.977	Not Significant
Rv1584c	phage protein	0.0616	0.401	0.928	-0.0422	0.469	0.954	Not Significant
Rv1585c	phage protein	0.188	0.757	0.971	0.163	0.277	0.92	Not Significant
Rv1586c	phage integrase	-0.0771	0.222	0.856	-0.0763	0.143	0.827	Not Significant
Rv1587c	hypothetical protein	0.00183	0.842	0.982	-0.0397	0.345	0.943	Not Significant
Rv1588c	hypothetical protein	0.059	0.304	0.912	0.00253	0.456	0.952	Not Significant
Rv1589	biotin synthetase	0.0174	0.933	0.991	-0.0451	0.52	0.96	Not Significant
Rv1590	hypothetical protein	-0.0853	0.238	0.868	0.00196	0.695	0.981	Not Significant
Rv1591	transmembrane protein	0.0143	0.452	0.935	-0.0678	0.298	0.932	Not Significant
Rv1592c	hypothetical protein							Not Significant
Rv1593c	hypothetical protein	-0.0416	0.252	0.872	0.114	0.153	0.831	Not Significant
Rv1594	quinolinate synthetase A							Not Significant
Rv1595	L-aspartate oxidase							Not Significant
Rv1596	nicotinate-nucleotide pyrophosphatase	0.0988	0.92	0.991	-0.127	0.282	0.926	Not Significant
Rv1597	hypothetical protein	-0.0663	0.328	0.913	0.0323	0.915	0.992	Not Significant
Rv1598c	hypothetical protein	0.0418	0.378	0.922	0.00129	0.836	0.989	Not Significant
Rv1599	histidinol dehydrogenase							Not Significant
Rv1600	histidinol-phosphate aminotransferase							Not Significant
Rv1601	imidazole glycerol-phosphate dehydratase							Not Significant
Rv1602	imidazole glycerol phosphate synthase subunit HisH							Not Significant
Rv1603	1-(5-phosphoribosyl)-5-((5- phosphoribosylamino)methylideneamino)imidazole-4- carboxamide isomerase							Not Significant
Rv1604	inositol-monophosphatase ImpA	0.000184	0.638	0.95	0.0337	0.431	0.949	Not Significant
Rv1605	imidazole glycerol phosphate synthase subunit HisF							Not Significant
Rv1606	phosphoribosyl-AMP cyclohydrolase							Not Significant
Rv1607	ionic transporter integral membrane protein ChaA	-0.0787	0.536	0.938	-0.082	0.722	0.981	Not Significant
Rv1608c	peroxiredoxin	0.0877	0.401	0.928	-0.0224	0.564	0.972	Not Significant
Rv1609	anthranilate synthase component I							Not Significant
Rv1610	membrane protein							Not Significant
Rv1611	indole-3-glycerol phosphate synthase							Not Significant
Rv1612	tryptophan synthase subunit beta							Not Significant
Rv1613	tryptophan synthase subunit alpha							Not Significant
Rv1614	prolipoprotein diacylglyceryl transferase	-0.0786	0.733	0.965	0.244	0.0904	0.761	Not Significant
Rv1615	membrane protein	-0.0587	0.736	0.965	0.0518	0.915	0.992	Not Significant
Rv1616	hypothetical protein	-0.0388	0.729	0.965	-0.0171	0.577	0.972	Not Significant
Rv1617	pyruvate kinase	0.162	0.318	0.913	0.0577	0.986	0.999	Not Significant
Rv1618	acyl-CoA thioesterase II	0.00949	0.28	0.898	-0.0488	0.78	0.989	Not Significant
Rv1619	hypothetical protein	-0.0904	0.241	0.87	-0.0406	0.578	0.972	Not Significant
Rv1620c	cytochrome biosyntheisis ABC transporter ATP-binding protein/permease CydC							Not Significant
Rv1621c	cytochrome biosyntheisis ABC transporter ATP-binding protein/permease CydD	-0.0973	0.511	0.938	0.845	0.903	0.989	Not Significant
Rv1622c	cytochrome D ubiquinol oxidase subunit II CydB							Not Significant
Rv1623c	cytochrome D ubiquinol oxidase subunit I CydA							Not Significant
Rv1624c	membrane protein	-0.0496	0.893	0.987	0.0501	0.334	0.943	Not Significant
Rv1625c	adenylate cyclase	0.0672	0.0854	0.703	0.0321	0.427	0.948	Not Significant
Rvnt20	tRNA-Leu							Not Significant
Rv1626	two-component system transcriptional regulator	-0.0888	0.909	0.99	-0.0988	0.742	0.984	Not Significant
Rv1627c	nonspecific lipid-transfer protein	-0.0505	0.411	0.929	0.0624	0.371	0.943	Not Significant
Rv1628c	hypothetical protein	-0.037	0.714	0.965	-0.0783	0.201	0.882	Not Significant
Rv1629	DNA polymerase I	-0.154	0.622	0.95	-0.0328	0.835	0.989	Not Significant
Rv1630	30S ribosomal protein S1							Not Significant
Rv1631	dephospho-CoA kinase CoaE							Not Significant
Rv1632c	hypothetical protein	-0.00108	0.283	0.899	-0.0196	0.583	0.973	Not Significant
Rv1633	excinuclease ABC subunit UvrB	-0.197	0.00982	0.334	-0.26	6.18e-08	5.21e-05	Not Significant
Rv1634	multidrug-efflux transporter	-0.0488	0.354	0.918	-0.0409	0.0864	0.749	Not Significant
Rv1635c	mannosyltransferase	0.0382	0.14	0.771	-0.019	0.691	0.981	Not Significant
Rv1636	iron-regulated universal stress protein							Not Significant
Rv1637c	hypothetical protein	-0.164	0.857	0.982	0.0154	0.73	0.981	Not Significant
Rv1638	excinuclease ABC subunit UvrA	-0.265	0.000645	0.0702	-0.138	0.0565	0.698	Not Significant
Rv1638A	hypothetical protein	-0.205	0.196	0.832	-0.0989	0.428	0.948	Not Significant
Rv1639c	hypothetical protein	-0.0238	0.945	0.991	0.174	0.0162	0.506	Not Significant
Rv1640c	bifunctional lysine--tRNA ligase/phosphatidylglycerol lysyltransferase	-0.219	0.011	0.363	-0.0897	0.499	0.959	Not Significant
Rv1641	initiation factor IF-3							Not Significant
Rv1642	50S ribosomal protein L35							Not Significant
Rv1643	50S ribosomal protein L20							Not Significant
Rv1644	23S rRNA methyltransferase TsnR	0.0617	0.0772	0.683	-0.0178	0.681	0.981	Not Significant
Rv1645c	hypothetical protein	0.034	0.462	0.935	-0.00677	0.813	0.989	Not Significant
Rv1646	PE family protein PE17	-0.0853	0.28	0.898	-0.108	0.254	0.902	Not Significant
Rv1647	adenylate cyclase	0.0946	0.307	0.912	-0.0538	0.188	0.873	Not Significant
Rv1648	transmembrane protein	-0.0359	0.405	0.928	0.0475	0.197	0.881	Not Significant
Rv1649	phenylalanine--tRNA ligase subunit alpha							Not Significant
Rv1650	phenylalanine--tRNA ligase subunit beta							Not Significant
Rv1651c	PE-PGRS family protein PE_PGRS30	0.0233	0.254	0.875	-0.0528	0.469	0.954	Not Significant
Rv1652	N-acetyl-gamma-glutamyl-phoshate reductase							Not Significant
Rv1653	bifunctional glutamate N-acetyltransferase/amino-acid acetyltransferase	-0.252	0.417	0.93	0.227	0.219	0.894	Not Significant
Rv1654	acetylglutamate kinase							Not Significant
Rv1655	acetylornithine aminotransferase							Not Significant
Rv1656	ornithine carbamoyltransferase							Not Significant
Rv1657	arginine repressor	-0.011	0.418	0.93	0.171	0.164	0.847	Not Significant
Rv1658	argininosuccinate synthase							Not Significant
Rv1659	argininosuccinate lyase							Not Significant
Rv1660	chalcone synthase	-0.00705	0.936	0.991	0.0211	0.327	0.943	Not Significant
Rv1661	polyketide synthase	-0.0446	0.647	0.954	0.143	0.00588	0.391	Not Significant
Rv1662	polyketide synthase	0.0129	0.873	0.985	0.093	0.38	0.943	Not Significant
Rv1663	polyketide synthase	-0.00869	0.543	0.938	-0.0772	0.814	0.989	Not Significant
Rv1664	polyketide synthase	-0.0548	0.524	0.938	0.017	0.664	0.981	Not Significant
Rv1665	chalcone synthase	0.067	0.399	0.928	-0.0017	0.66	0.981	Not Significant
Rv1666c	cytochrome P450 Cyp139	-0.0502	0.723	0.965	0.0265	0.622	0.977	Not Significant
Rv1669	hypothetical protein	0.0175	0.503	0.936	-0.0269	0.773	0.989	Not Significant
Rv1670	hypothetical protein	-0.0569	0.188	0.822	0.0353	0.376	0.943	Not Significant
Rv1671	membrane protein	0.0433	0.542	0.938	-0.00223	0.734	0.981	Not Significant
Rv1672c	integral membrane transport protein	0.00139	0.567	0.939	-0.0372	0.479	0.957	Not Significant
Rv1673c	hypothetical protein	-0.0262	0.337	0.918	0.0378	0.767	0.989	Not Significant
Rv1674c	transcriptional regulator	0.0543	0.0493	0.627	-0.0663	0.475	0.957	Not Significant
Rv1675c	HTH-type transcriptional regulator Cmr	-0.0316	0.323	0.913	0.0699	0.902	0.989	Not Significant
Rv1676	hypothetical protein	0.00372	0.965	0.995	-0.0557	0.58	0.972	Not Significant
Rv1677	lipoprotein DsbF	0.0866	0.395	0.928	0.0184	0.748	0.987	Not Significant
Rv1678	integral membrane protein	0.017	0.79	0.978	0.0462	0.649	0.981	Not Significant
Rv1679	acyl-CoA dehydrogenase FadE16	0.193	0.0623	0.648	0.0652	0.904	0.989	Not Significant
Rv1680	hypothetical protein	0.00953	0.937	0.991	-0.000749	0.971	0.996	Not Significant
Rv1681	molybdopterin biosynthesis protein MoeX	0.0919	0.502	0.936	-0.0937	0.735	0.981	Not Significant
Rv1682	hypothetical protein	-0.138	0.961	0.995	0.0241	0.648	0.981	Not Significant
Rv1683	bifunctional long-chain acyl-CoA synthase/lipase	-0.04	0.794	0.979	0.0687	0.151	0.831	Not Significant
Rv1684	hypothetical protein							Not Significant
Rv1685c	hypothetical protein							Not Significant
Rv1686c	ABC transporter permease	0.236	0.239	0.869	-0.185	0.0813	0.74	Not Significant
Rv1687c	ABC transporter ATP-binding protein	0.0121	0.573	0.939	0.00644	0.829	0.989	Not Significant
Rv1688	3-methyladenine DNA glycosylase	-0.288	0.0846	0.703	0.0271	0.544	0.964	Not Significant
Rv1689	tyrosine--tRNA ligase							Not Significant
RVnc0010	Putative small regulatory RNA	-0.209	0.1	0.734	-0.0686	0.881	0.989	Not Significant
Rv1690	lipoprotein LprJ	-0.0259	0.721	0.965	-0.0476	0.43	0.948	Not Significant
Rv1691	hypothetical protein	-0.159	0.497	0.935	0.158	0.375	0.943	Not Significant
Rv1692	phosphatase	-0.201	0.353	0.918	0.151	0.776	0.989	Not Significant
Rv1693	hypothetical protein	0.169	0.459	0.935	-0.00696	0.795	0.989	Not Significant
Rv1694	16S/23S rRNA (cytidine-2'-O)-methyltransferase TlyA	-0.04	0.383	0.922	0.347	0.0106	0.47	Not Significant
Rv1695	inorganic polyphosphate/ATP-NAD kinase	0.238	0.193	0.829	-0.195	0.664	0.981	Not Significant
Rv1696	DNA repair protein RecN	0.0369	0.455	0.935	-0.117	0.262	0.909	Not Significant
Rv1697	hypothetical protein	0.167	0.68	0.962	-0.307	0.163	0.844	Not Significant
Rv1698	copper transporter MctB	0.436	0.332	0.913	0.424	0.169	0.854	Not Significant
Rv1699	CTP synthase							Not Significant
Rv1700	NUDIX hydrolase	-0.357	0.0585	0.635	0.117	0.341	0.943	Not Significant
Rv1701	tyrosine recombinase XerD	0.0434	0.426	0.932	0.0348	0.946	0.993	Not Significant
Rv1702c	hypothetical protein	0.0029	0.344	0.918	-0.0777	0.266	0.916	Not Significant
Rv1703c	methyltransferase	-0.108	0.325	0.913	-0.051	0.149	0.829	Not Significant
Rv1704c	D-serine/alanine/glycine transporter protein CycA	-0.0505	0.205	0.843	-0.106	0.504	0.959	Not Significant
Rv1705c	PPE family protein PPE22	0.0323	0.52	0.938	-0.00956	0.394	0.944	Not Significant
Rv1706c	PPE family protein PPE23	0.028	0.734	0.965	0.00858	0.969	0.996	Not Significant
Rv1706A	hypothetical protein	0.103	0.787	0.978	0.411	0.323	0.943	Not Significant
Rv1707	transmembrane protein	-0.0714	0.935	0.991	0.0211	0.464	0.953	Not Significant
Rv1708	initiation inhibitor protein	-0.417	0.329	0.913	-0.456	0.0276	0.624	Not Significant
Rv1709	segregation and condensation protein ScpA	-0.188	0.786	0.978	0.0874	0.344	0.943	Not Significant
Rv1710	segregation and condensation protein ScpB	-0.275	0.12	0.76	-0.0752	0.316	0.943	Not Significant
Rv1711	RNA pseudouridine synthase							Not Significant
Rv1712	cytidylate kinase	-0.0159	0.471	0.935	0.061	0.789	0.989	Not Significant
Rv1713	GTPase Der							Not Significant
Rv1714	oxidoreductase	0.124	0.205	0.843	0.207	0.0683	0.716	Not Significant
Rv1715	3-hydroxybutyryl-CoA dehydrogenase FadB	-0.155	0.531	0.938	0.0486	0.338	0.943	Not Significant
Rv1716	hypothetical protein	-0.0346	0.27	0.886	-0.155	0.29	0.931	Not Significant
Rv1717	hypothetical protein	0.179	0.324	0.913	0.155	0.425	0.948	Not Significant
Rv1718	hypothetical protein	0.0978	0.826	0.982	0.106	0.474	0.957	Not Significant
Rv1719	transcriptional regulator	0.204	0.114	0.76	-0.193	0.903	0.989	Not Significant
Rvnt21	tRNA-Pro							Not Significant
Rv1720c	ribonuclease VapC12	-0.141	0.521	0.938	-0.0358	0.456	0.952	Not Significant
Rv1721c	antitoxin VapB12	-0.153	0.731	0.965	-0.232	0.219	0.894	Not Significant
Rv1722	carboxylase	0.00224	0.236	0.865	-0.0392	0.615	0.977	Not Significant
Rv1723	hydrolase	-0.0489	0.823	0.982	0.0569	0.138	0.822	Not Significant
Rv1724c	hypothetical protein	-0.051	0.713	0.965	-0.0524	0.636	0.981	Not Significant
Rv1725c	hypothetical protein	-0.124	0.487	0.935	-0.0936	0.114	0.795	Not Significant
Rv1726	oxidoreductase	-0.0822	0.677	0.962	-0.159	0.0788	0.74	Not Significant
Rv1727	hypothetical protein	-0.1	0.441	0.934	0.182	0.0833	0.74	Not Significant
Rv1728c	hypothetical protein	0.105	0.212	0.846	-0.114	0.783	0.989	Not Significant
Rv1729c	S-adenosylmethionine-dependent methyltransferase	-0.0566	0.233	0.86	-0.0779	0.392	0.943	Not Significant
Rv1730c	penicillin-binding protein	0.0992	0.489	0.935	0.153	0.979	0.999	Not Significant
Rv1731	succinate-semialdehyde dehydrogenase	0.0129	0.594	0.943	-0.00915	0.695	0.981	Not Significant
Rv1732c	hypothetical protein	-0.0335	0.699	0.965	0.131	0.8	0.989	Not Significant
Rv1733c	transmembrane protein	-0.249	0.692	0.965	-0.287	0.304	0.932	Not Significant
RVnc0036	Putative small regulatory RNA	0.262	0.495	0.935	-0.127	0.448	0.952	Not Significant
Rv1734c	hypothetical protein	-0.147	0.435	0.934	0.103	0.695	0.981	Not Significant
Rv1735c	membrane protein	-0.128	0.656	0.957	0.293	0.0181	0.525	Not Significant
Rv1735a	hypothetical protein	0.126	0.178	0.816	0.058	0.894	0.989	Not Significant
Rv1736c	nitrate reductase-like protein NarX	-0.00451	0.272	0.89	-0.0511	0.701	0.981	Not Significant
Rv1737c	nitrate/nitrite transporter	-0.131	0.323	0.913	-0.0731	0.867	0.989	Not Significant
Rv1738	hypothetical protein	-0.133	0.616	0.949	0.141	0.0302	0.645	Not Significant
Rv1739c	sulfate ABC transporter permease	-0.0157	0.307	0.912	-0.0423	0.249	0.902	Not Significant
Rv1740	antitoxin VapB34	-0.0637	0.629	0.95	-0.0602	0.191	0.877	Not Significant
Rv1741	ribonuclease VapC34	0.123	0.169	0.81	0.0121	0.316	0.943	Not Significant
Rv1742	hypothetical protein	-0.16	0.477	0.935	-0.0149	0.514	0.959	Not Significant
Rv1743	serine/threonine-protein kinase PknE	-0.0897	0.068	0.663	0.0122	0.167	0.854	Not Significant
Rv1744c	membrane protein	0.0953	0.441	0.934	0.0293	0.752	0.988	Not Significant
Rv1745c	isopentenyl-diphosphate delta-isomerase	0.159	0.174	0.816	0.0308	0.655	0.981	Not Significant
Rv1746	serine/threonine-protein kinase PknF	-0.0489	0.496	0.935	-0.017	0.797	0.989	Not Significant
Rv1747	ABC transporter ATP-binding protein/permease	0.0595	0.00366	0.184	-0.00373	0.349	0.943	Not Significant
Rv1748	hypothetical protein	0.0327	0.562	0.938	0.0494	0.313	0.942	Not Significant
Rv1749c	integral membrane protein	-0.0635	0.427	0.932	-0.0859	0.0514	0.695	Not Significant
Rv1750c	fatty-acid--CoA ligase FadD1	0.0516	0.106	0.754	-0.0274	0.705	0.981	Not Significant
Rv1751	oxidoreductase	-0.0065	0.448	0.934	-0.103	0.0357	0.659	Not Significant
Rv1752	hypothetical protein	0.0909	0.19	0.825	-0.369	0.217	0.892	Not Significant
Rv1753c	PPE family protein PPE24	-0.111	0.491	0.935	-0.0372	0.929	0.992	Not Significant
Rv1754c	hypothetical protein	-0.0246	0.632	0.95	0.00393	0.665	0.981	Not Significant
Rv1758	cutinase	-0.0711	0.0847	0.703	0.102	0.714	0.981	Not Significant
Rv1759c	PE-PGRS family protein Wag22	0.0398	0.724	0.965	0.0513	0.0616	0.7	Not Significant
Rv1760	diacylglycerol acyltransferase	-0.045	0.91	0.99	0.0318	0.929	0.992	Not Significant
Rv1761c	hypothetical protein	-0.125	0.375	0.922	-0.148	0.401	0.944	Not Significant
Rv1762c	hypothetical protein	-0.123	0.955	0.994	-0.102	0.771	0.989	Not Significant
Rv1765c	hypothetical protein	-0.00148	0.284	0.899	0.209	0.0927	0.768	Not Significant
Rv1766	hypothetical protein	-0.0848	0.434	0.934	0.0693	0.58	0.972	Not Significant
Rv1767	hypothetical protein	0.0989	0.0548	0.631	-0.0176	0.314	0.943	Not Significant
Rv1768	PE-PGRS family protein PE_PGRS31	0.0327	0.0279	0.547	-0.0386	0.0984	0.772	Not Significant
Rv1769	hypothetical protein	-0.0951	0.116	0.76	-0.016	0.391	0.943	Not Significant
Rv1770	hypothetical protein	-0.0246	0.79	0.978	-0.0184	0.655	0.981	Not Significant
Rv1771	L-gulono-1,4-lactone dehydrogenase	0.00659	0.048	0.623	0.00574	0.648	0.981	Not Significant
Rv1772	hypothetical protein	-0.225	0.664	0.958	-0.162	0.54	0.964	Not Significant
Rv1773c	transcriptional regulator	0.0516	0.349	0.918	-0.0875	0.182	0.87	Not Significant
Rv1774	oxidoreductase	0.0378	0.149	0.787	-0.000714	0.779	0.989	Not Significant
Rv1775	hypothetical protein	-0.0952	0.995	0.999	-0.0294	0.188	0.873	Not Significant
Rv1776c	transcriptional regulator	0.00626	0.937	0.991	0.152	0.0647	0.705	Not Significant
Rv1777	cytochrome P450 Cyp144	-0.0876	0.384	0.922	0.0455	0.162	0.843	Not Significant
Rv1778c	hypothetical protein	0.0536	0.736	0.965	0.142	0.229	0.894	Not Significant
Rv1779c	integral membrane protein	0.0466	0.153	0.79	-0.132	0.703	0.981	Not Significant
Rv1780	hypothetical protein	0.071	0.862	0.982	-0.00713	0.886	0.989	Not Significant
Rv1781c	4-alpha-glucanotransferase	0.00283	0.896	0.987	-0.015	0.716	0.981	Not Significant
Rv1782	ESX-5 type VII secretion system protein EccB5							Not Significant
Rv1783	ESX-5 type VII secretion system protein EccC5							Not Significant
Rv1785c	cytochrome P450 Cyp143	-0.0469	0.876	0.985	0.00232	0.824	0.989	Not Significant
Rv1786	ferredoxin	0.117	0.671	0.96	0.183	0.23	0.894	Not Significant
Rv1787	PPE family protein PPE25	-0.00671	0.118	0.76	0.0124	0.906	0.989	Not Significant
Rv1788	PE family protein PE18	0.0502	0.0628	0.651	0.0692	0.149	0.829	Not Significant
Rv1789	PPE family protein PPE26	-0.0853	0.848	0.982	-0.00259	0.948	0.993	Not Significant
Rv1790	PPE family protein PPE27	0.0132	0.517	0.938	-0.00384	0.331	0.943	Not Significant
Rv1791	PE family protein PE19							Not Significant
Rv1793	ESAT-6 like protein EsxN	0.0642	0.888	0.987	0.0637	0.776	0.989	Not Significant
Rv1794	hypothetical protein							Not Significant
Rv1795	ESX-5 type VII secretion system protein EccD							Not Significant
Rv1796	membrane-anchored mycosin MycP							Not Significant
Rv1797	ESX-5 type VII secretion system protein EccE							Not Significant
Rv1798	ESX-5 type VII secretion system protein EccA	-0.421	0.134	0.766	0.251	0.396	0.944	Not Significant
Rv1799	lipoprotein LppT							Not Significant
Rv1800	PPE family protein PPE28	0.0225	0.0953	0.726	-0.0504	0.394	0.944	Not Significant
Rv1801	PPE family protein PPE29	-0.0729	0.363	0.922	-0.105	0.492	0.958	Not Significant
Rv1802	PPE family protein PPE30	-0.0178	0.668	0.958	0.017	0.866	0.989	Not Significant
Rv1803c	PE-PGRS family protein PE_PGRS32	0.0374	0.615	0.949	0.00381	0.945	0.993	Not Significant
Rv1804c	hypothetical protein	0.0816	0.436	0.934	-0.0664	0.3	0.932	Not Significant
Rv1805c	hypothetical protein	-0.354	0.113	0.759	-0.278	0.283	0.926	Not Significant
Rv1806	PE family protein PE20	-0.182	0.0725	0.668	-0.0473	0.418	0.944	Not Significant
Rv1808	PPE family protein PPE32	-0.0955	0.0853	0.703	-0.0831	0.0509	0.695	Not Significant
Rv1809	PPE family protein PPE33	-0.0782	0.051	0.631	-0.143	0.0171	0.518	Not Significant
Rv1810	hypothetical protein	-0.0226	0.936	0.991	-0.0405	0.816	0.989	Not Significant
Rv1811	Mg2+ transport P-type ATPase MgtC	0.00582	0.845	0.982	-0.0498	0.11	0.788	Not Significant
Rv1812c	dehydrogenase	-0.128	0.00286	0.163	0.0571	0.808	0.989	Not Significant
Rv1813c	hypothetical protein	-0.0917	0.837	0.982	-0.286	0.000295	0.0474	Not Significant
Rv1814	membrane-bound C-5 sterol desaturase	0.0636	0.388	0.924	0.0142	0.994	0.999	Not Significant
Rv1815	hypothetical protein	0.0383	0.4	0.928	0.0145	0.347	0.943	Not Significant
Rv1816	HTH-type transcriptional regulator	-0.00295	0.613	0.947	-0.0341	0.414	0.944	Not Significant
Rv1817	flavoprotein	-0.0617	0.736	0.965	-0.0872	0.134	0.822	Not Significant
Rv1818c	PE-PGRS family protein PE_PGRS33	0.0401	0.181	0.822	-0.0464	0.294	0.931	Not Significant
Rv1819c	vitamin B12 transport ATP-binding protein BacA	0.0176	0.372	0.922	-0.0745	0.02	0.541	Not Significant
Rv1820	acetolactate synthase large subunit IlvG	-0.0606	0.344	0.918	-0.0615	0.809	0.989	Not Significant
Rv1821	accessory Sec system translocase SecA2	-0.0362	0.229	0.858	0.0378	0.511	0.959	Not Significant
Rv1822	CDP-diacylglycerol--glycerol-3-phosphate 3-phosphatidyltransferase	-0.303	0.326	0.913	-0.029	0.688	0.981	Not Significant
Rv1823	hypothetical protein							Not Significant
Rv1824	hypothetical protein							Not Significant
Rv1825	hypothetical protein	-0.132	0.665	0.958	-0.0382	0.718	0.981	Not Significant
Rv1826	glycine cleavage system protein H							Not Significant
Rv1827	glycogen accumulation regulator GarA							Not Significant
Rv1828	HTH-type transcriptional regulator							Not Significant
Rv1829	hypothetical protein	0.0937	0.197	0.832	-0.0706	0.195	0.88	Not Significant
Rv1830	HTH-type transcriptional regulator	-0.137	0.714	0.965	-0.694	0.324	0.943	Not Significant
Rv1831	hypothetical protein	-0.0172	0.922	0.991	-0.114	0.412	0.944	Not Significant
Rv1832	glycine dehydrogenase	-0.188	0.523	0.938	0.188	0.0793	0.74	Not Significant
Rv1833c	haloalkane dehalogenase	-0.161	0.444	0.934	0.154	0.384	0.943	Not Significant
Rv1834	hydrolase	-0.108	0.367	0.922	-0.16	0.11	0.788	Not Significant
Rv1835c	serine esterase	-0.00396	0.565	0.939	0.0525	0.145	0.827	Not Significant
Rv1836c	hypothetical protein	-0.171	0.0568	0.631	-0.0257	0.135	0.822	Not Significant
Rv1837c	malate synthase							Not Significant
Rv1838c	ribonuclease VapC13	0.0471	0.352	0.918	0.00452	0.72	0.981	Not Significant
Rv1839c	antitoxin VapB13	-0.0241	0.687	0.964	0.252	0.118	0.802	Not Significant
Rv1840c	PE-PGRS family protein PE_PGRS34	0.116	0.122	0.76	0.139	0.157	0.833	Not Significant
Rv1841c	hypothetical protein	-0.0461	0.279	0.896	0.13	0.0913	0.763	Not Significant
Rv1842c	hypothetical protein	-0.0816	0.0829	0.703	0.0807	0.38	0.943	Not Significant
Rv1843c	inosine-5'-monophosphate dehydrogenase	0.00338	0.694	0.965	0.00645	0.621	0.977	Not Significant
Rv1844c	6-phosphogluconate dehydrogenase	-0.0201	0.294	0.909	0.0701	0.482	0.958	Not Significant
Rv1845c	sensor-transducer protein BlaR	0.355	0.397	0.928	0.299	0.252	0.902	Not Significant
Rv1846c	transcriptional repressor BlaI	0.133	0.355	0.918	0.0781	0.649	0.981	Not Significant
Rv1847	esterase	-0.00657	0.991	0.999	0.0125	0.544	0.964	Not Significant
Rv1848	urease subunit gamma	-0.485	0.103	0.74	-0.0591	0.954	0.995	Not Significant
Rv1849	urease subunit beta	-0.355	0.0724	0.668	-0.172	0.514	0.959	Not Significant
Rv1850	urease subunit alpha	0.0248	0.789	0.978	0.0816	0.255	0.902	Not Significant
Rv1851	urease accessory protein UreF	-0.177	0.914	0.99	0.0511	0.852	0.989	Not Significant
Rv1852	urease accessory protein UreG	-0.0769	0.971	0.996	0.118	0.698	0.981	Not Significant
Rv1853	urease accessory protein UreD	0.011	0.116	0.76	0.232	0.0301	0.645	Not Significant
Rv1854c	NADH dehydrogenase	-0.117	0.423	0.932	0.0351	0.471	0.955	Not Significant
Rv1855c	oxidoreductase	0.0552	0.898	0.987	0.0812	0.254	0.902	Not Significant
Rv1856c	oxidoreductase	-0.0703	0.859	0.982	-0.0986	0.253	0.902	Not Significant
Rv1857	molybdate ABC transporter substrate-binding lipoprotein ModA	0.00496	0.408	0.928	-0.04	0.493	0.958	Not Significant
Rv1858	molybdenum ABC transporter permease ModB	0.0774	0.154	0.79	-0.00774	0.806	0.989	Not Significant
Rv1859	molybdenum ABC transporter ATP-binding protein ModC	-0.0361	0.32	0.913	-0.0614	0.27	0.92	Not Significant
Rv1860	hypothetical protein	0.0159	0.901	0.988	-0.0051	0.836	0.989	Not Significant
Rv1861	transmembrane protein	0.129	0.289	0.906	-0.0811	0.802	0.989	Not Significant
Rv1862	alcohol dehydrogenase A	0.00316	0.97	0.995	0.0116	0.747	0.987	Not Significant
Rv1863c	integral membrane protein	0.0562	0.331	0.913	-0.144	0.142	0.827	Not Significant
Rv1864c	hypothetical protein	0.00398	0.153	0.79	0.0503	0.375	0.943	Not Significant
Rv1865c	short-chain type dehydrogenase	-0.0993	0.884	0.987	0.0444	0.719	0.981	Not Significant
Rv1866	hypothetical protein	-0.049	0.41	0.928	-0.0568	0.0402	0.662	Not Significant
Rv1867	hypothetical protein	-0.0115	0.985	0.998	0.0778	0.611	0.977	Not Significant
Rv1868	hypothetical protein	-0.118	0.0287	0.547	-0.00722	0.992	0.999	Not Significant
Rv1869c	reductase	0.0254	0.901	0.988	0.0712	0.0514	0.695	Not Significant
Rv1870c	hypothetical protein	-0.0143	0.79	0.978	-0.048	0.664	0.981	Not Significant
Rv1871c	hypothetical protein	-0.171	0.241	0.87	0.000315	0.0216	0.543	Not Significant
Rv1872c	L-lactate dehydrogenase	-0.0815	0.208	0.846	0.0411	0.192	0.877	Not Significant
Rv1873	hypothetical protein	-0.0196	0.706	0.965	-0.0221	0.319	0.943	Not Significant
Rv1874	hypothetical protein	0.0617	0.622	0.95	0.0436	0.206	0.888	Not Significant
Rv1875	hypothetical protein	-0.0591	0.329	0.913	-0.105	0.439	0.949	Not Significant
Rv1876	bacterioferritin BfrA	0.0856	0.0766	0.679	0.0958	0.0597	0.7	Not Significant
Rv1877	MFS-type transporter	0.0195	0.203	0.842	-0.00474	0.717	0.981	Not Significant
Rv1878	glutamine synthetase GlnA	-0.006	0.976	0.996	0.0585	0.312	0.942	Not Significant
Rv1879	hypothetical protein	0.0244	0.112	0.759	-0.0529	0.952	0.994	Not Significant
Rv1880c	cytochrome P450 Cyp140	-0.0859	0.311	0.913	-0.105	0.493	0.958	Not Significant
Rv1881c	lipoprotein LppE	0.0628	0.154	0.79	-0.047	0.411	0.944	Not Significant
Rv1882c	short-chain type dehydrogenase/reductase	0.0494	0.377	0.922	-0.0699	0.184	0.87	Not Significant
Rv1883c	hypothetical protein	0.0546	0.955	0.994	-0.0856	0.542	0.964	Not Significant
Rv1884c	resuscitation-promoting factor RpfC	0.287	0.433	0.934	0.126	0.282	0.926	Not Significant
Rv1885c	chorismate mutase	-0.0451	0.256	0.875	0.0688	0.0338	0.656	Not Significant
Rv1886c	diacylglycerol acyltransferase/mycolyltransferase Ag85B	-0.128	0.00679	0.279	-0.0402	0.693	0.981	Not Significant
Rv1887	hypothetical protein	-0.00619	0.806	0.981	0.00992	0.923	0.992	Not Significant
Rv1890c	hypothetical protein	-0.0206	0.549	0.938	0.218	0.447	0.952	Not Significant
Rv1891	hypothetical protein	-0.178	0.311	0.913	0.0115	0.56	0.972	Not Significant
Rv1892	membrane protein	0.0471	0.893	0.987	-0.0392	0.891	0.989	Not Significant
Rv1893	hypothetical protein	0.00809	0.946	0.991	-0.104	0.0568	0.698	Not Significant
Rv1894c	hypothetical protein	-0.00839	0.608	0.945	-0.0585	0.0245	0.579	Not Significant
Rv1895	zinc-binding alcohol dehydrogenase	0.0484	0.036	0.58	0.032	0.974	0.997	Not Significant
Rv1896c	S-adenosyl-L-methionine-dependent methyltransferase	-0.163	0.00393	0.187	-0.0334	0.598	0.977	Not Significant
Rv1897c	D-tyrosyl-tRNA(Tyr) deacylase	0.0326	0.429	0.932	-0.00079	0.789	0.989	Not Significant
Rv1898	hypothetical protein	0.219	0.361	0.92	-0.294	0.609	0.977	Not Significant
Rv1899c	lipoprotein LppD	-0.0018	0.756	0.971	-0.0114	0.551	0.966	Not Significant
Rv1900c	lignin peroxidase LipJ	-0.0352	0.316	0.913	-0.146	0.442	0.95	Not Significant
Rv1901	competence damage-inducible protein CinA	-3.15	2.51e-13	8.47e-10	-3.22	2.17e-15	7.33e-12	Hypersusceptible
Rv1902c	sialic acid-transport integral membrane protein NanT	-0.0169	0.249	0.872	-0.0285	0.868	0.989	Not Significant
Rv1903	membrane protein	0.0533	0.857	0.982	-0.0621	0.269	0.92	Not Significant
Rv1904	hypothetical protein	-0.0166	0.437	0.934	-0.0363	0.364	0.943	Not Significant
Rv1905c	D-amino acid oxidase	0.00664	0.752	0.969	-0.0454	0.107	0.784	Not Significant
Rv1906c	hypothetical protein	0.0752	0.0905	0.705	-0.0156	0.509	0.959	Not Significant
Rv1907c	hypothetical protein	0.107	0.44	0.934	-0.0101	0.991	0.999	Not Significant
Rv1908c	catalase-peroxidase	0.522	3.13e-12	5.28e-09	0.292	9.82e-08	6.62e-05	Not Significant
Rv1909c	ferric uptake regulation protein FurA	0.206	0.0163	0.431	-0.00444	0.519	0.96	Not Significant
Rv1910c	hypothetical protein	0.00268	0.774	0.976	0.017	0.331	0.943	Not Significant
Rv1911c	lipoprotein LppC	-0.236	0.626	0.95	-0.0564	0.412	0.944	Not Significant
Rv1912c	oxidoreductase FadB	-0.0791	0.591	0.943	0.0683	0.678	0.981	Not Significant
Rv1913	hypothetical protein	-0.109	0.843	0.982	0.101	0.0659	0.708	Not Significant
Rv1914c	hypothetical protein	-0.0886	0.745	0.968	-0.12	0.703	0.981	Not Significant
Rv1915	isocitrate lyase AceAa	-0.085	0.525	0.938	-0.021	0.734	0.981	Not Significant
Rv1916	isocitrate lyase AceAb	-0.133	0.212	0.846	-0.0483	0.363	0.943	Not Significant
Rv1917c	PPE family protein PPE34	0.0205	0.0385	0.592	-0.0454	0.151	0.831	Not Significant
Rv1918c	PPE family protein PPE35	-0.0155	0.714	0.965	-0.0537	0.0984	0.772	Not Significant
Rv1919c	hypothetical protein	-0.0393	0.526	0.938	0.0168	0.478	0.957	Not Significant
Rv1920	membrane protein	-0.0606	0.524	0.938	0.00264	0.993	0.999	Not Significant
Rv1921c	lipoprotein LppF	-0.00773	0.438	0.934	0.0404	0.0545	0.695	Not Significant
Rv1922	lipoprotein	0.0116	0.35	0.918	-0.0405	0.616	0.977	Not Significant
Rv1923	lipase LipD	-0.0353	0.532	0.938	-0.0218	0.322	0.943	Not Significant
Rv1924c	hypothetical protein	0.127	0.151	0.79	0.124	0.276	0.92	Not Significant
Rv1925	fatty-acid--CoA ligase FadD31	-0.133	0.0401	0.595	-0.0715	0.0378	0.659	Not Significant
Rv1926c	immunogenic protein Mpt63	0.0619	0.0235	0.524	0.0214	0.87	0.989	Not Significant
Rv1927	hypothetical protein	-0.0827	0.0843	0.703	-0.0225	0.752	0.988	Not Significant
Rv1928c	short-chain type dehydrogenase/reductase	0.00786	0.92	0.991	-0.0269	0.969	0.996	Not Significant
Rv1929c	hypothetical protein	-0.0132	0.416	0.93	0.0214	0.939	0.993	Not Significant
Rv1930c	hypothetical protein	0.158	0.337	0.918	0.0452	0.46	0.952	Not Significant
Rv1931c	transcriptional regulator	0.0855	0.789	0.978	0.0905	0.685	0.981	Not Significant
Rv1932	2-Cys peroxiredoxin	-0.237	0.0565	0.631	0.0354	0.924	0.992	Not Significant
Rv1933c	acyl-CoA dehydrogenase FadE18	0.00915	0.147	0.782	-0.00947	0.85	0.989	Not Significant
Rv1934c	acyl-CoA dehydrogenase FadE17	-0.00852	0.784	0.978	0.00414	0.834	0.989	Not Significant
Rv1935c	enoyl-CoA hydratase EchA13	0.142	0.373	0.922	-0.187	0.0214	0.543	Not Significant
Rv1936	monooxygenase	-0.0169	0.609	0.945	0.0256	0.828	0.989	Not Significant
Rv1937	oxygenase	-0.0307	0.361	0.92	-0.00811	0.398	0.944	Not Significant
Rv1938	epoxide hydrolase EphB	-0.0588	0.527	0.938	-0.0679	0.708	0.981	Not Significant
Rv1939	oxidoreductase	-0.118	0.0935	0.723	-0.0578	0.939	0.993	Not Significant
Rv1940	riboflavin biosynthesis protein RibA	0.0675	0.0228	0.515	-0.065	0.251	0.902	Not Significant
Rv1941	short-chain type dehydrogenase/reductase	0.0502	0.71	0.965	0.116	0.434	0.949	Not Significant
Rv1942c	toxin MazF5	-0.0683	0.939	0.991	0.0367	0.428	0.948	Not Significant
Rv1943c	antitoxin MazE5	0.0931	0.0439	0.612	0.00501	0.72	0.981	Not Significant
Rv1944c	hypothetical protein	-0.129	0.00759	0.291	-0.0305	0.507	0.959	Not Significant
Rv1945	hypothetical protein	-0.127	0.203	0.842	-0.0328	0.447	0.952	Not Significant
Rv1946c	lipoprotein	-0.0251	0.727	0.965	0.0815	0.73	0.981	Not Significant
Rv1947	hypothetical protein	-0.0899	0.932	0.991	-0.00141	0.577	0.972	Not Significant
Rv1948c	hypothetical protein	-0.0732	0.783	0.978	-0.0749	0.225	0.894	Not Significant
Rv1950c	hypothetical protein	-0.212	0.0254	0.538	0.052	0.0572	0.698	Not Significant
Rv1951c	hypothetical protein	-0.0451	0.868	0.984	0.0768	0.794	0.989	Not Significant
Rv1952	antitoxin VapB14	0.162	0.713	0.965	0.203	0.659	0.981	Not Significant
Rv1953	ribonuclease VapC14	-0.163	0.944	0.991	-0.19	0.304	0.932	Not Significant
Rv1954c	hypothetical protein	0.0699	0.194	0.829	-0.0236	0.0441	0.662	Not Significant
Rv1955	toxin HigB	-0.0694	0.888	0.987	-0.00663	0.783	0.989	Not Significant
Rv1956	antitoxin HigA	-0.156	0.734	0.965	-0.0861	0.82	0.989	Not Significant
Rv1957	SecB-like chaperone	0.332	0.0952	0.726	0.234	0.256	0.902	Not Significant
Rv1958c	hypothetical protein	-0.16	0.469	0.935	-0.0423	0.89	0.989	Not Significant
Rv1959c	toxin ParE1	-0.0478	0.227	0.856	0.00764	0.399	0.944	Not Significant
Rv1960c	antitoxin ParD1	-0.198	0.713	0.965	0.282	0.0996	0.772	Not Significant
Rv1961	hypothetical protein	-0.0544	0.637	0.95	-0.00329	0.959	0.995	Not Significant
Rv1962c	ribonuclease VapC35	-0.00337	0.234	0.863	-0.0788	0.00927	0.466	Not Significant
Rv1962A	antitoxin VapB35	0.0113	0.579	0.94	-0.0394	0.884	0.989	Not Significant
Rv1963c	transcriptional repressor Mce3R	-0.0982	0.146	0.782	-0.0318	0.565	0.972	Not Significant
Rv1964	integral membrane protein	0.115	0.939	0.991	0.0582	0.661	0.981	Not Significant
Rv1965	integral membrane protein	-0.119	0.347	0.918	0.0394	0.58	0.972	Not Significant
Rv1966	Mce family protein Mce3A	0.0155	0.696	0.965	-0.0173	0.817	0.989	Not Significant
Rv1967	Mce family protein Mce3B	-0.0142	0.804	0.981	-0.0464	0.938	0.993	Not Significant
Rv1968	Mce family protein Mce3C	-0.0371	0.365	0.922	0.0391	0.773	0.989	Not Significant
Rv1969	Mce family protein Mce3D	-0.035	0.722	0.965	-0.0359	0.302	0.932	Not Significant
Rv1970	Mce family lipoprotein LprM	0.0215	0.328	0.913	-0.0946	0.419	0.944	Not Significant
Rv1971	Mce family protein Mce3F	-0.0899	0.176	0.816	0.0267	0.812	0.989	Not Significant
Rv1972	Mce associated membrane protein	-0.0147	0.397	0.928	0.112	0.595	0.975	Not Significant
Rv1973	Mce associated membrane protein	0.077	0.666	0.958	0.142	0.111	0.789	Not Significant
Rv1974	membrane protein	-0.296	0.000117	0.0208	-0.0561	0.25	0.902	Not Significant
Rv1975	hypothetical protein	0.0891	0.289	0.906	0.0318	0.339	0.943	Not Significant
Rv1976c	hypothetical protein	0.157	0.308	0.912	-0.0354	0.415	0.944	Not Significant
Rv1977	hypothetical protein	0.0584	0.522	0.938	0.0852	0.0978	0.772	Not Significant
Rv1978	hypothetical protein	0.11	0.00805	0.299	-0.033	0.291	0.931	Not Significant
Rv1979c	permease	-0.00306	0.789	0.978	0.0144	0.669	0.981	Not Significant
Rv1980c	immunogenic protein Mpt64	-0.0745	0.0461	0.619	-0.0835	0.0053	0.388	Not Significant
Rv1981c	ribonucleoside-diphosphate reductase subunit beta NrdF1	-0.0675	0.069	0.663	-0.0613	0.0368	0.659	Not Significant
Rv1982c	ribonuclease VapC36	-0.0565	0.328	0.913	-0.161	0.139	0.822	Not Significant
[truncated: 1,951 more rows]
