# Supplementary material for: Functional Whole Genome Screen of Nutrient-Starved Mycobacterium tuberculosis Identifies Genes Involved in Rifampin Tolerance
Source: Microorganisms. 2023 Sep 9;11(9):2269. doi: 10.3390/microorganisms11092269 (PMC10534295; doi:10.3390/microorganisms11092269)
Supplement: Supplementary file 1 [file microorganisms-11-02269-s001.zip › microorganisms-2575757-supplementary/Supplementary Data/TableS4_RMP.csv]

Genomic Feature	Genbank Annotation	Rifampin (0.4ug/mL) - LFC_7d	Rifampin (4.0ug/mL) - LFC_7d	pval_7d	padj_7d	Rifampin (0.4ug/mL) - LFC_14d	Rifampin (4.0ug/mL) - LFC_14d	pval_14d	padj_14d	Prediction
Rv0001	chromosomal replication initiator protein DnaA									Not Significant
Rv0002	DNA polymerase III subunit beta									Not Significant
Rv0003	DNA replication/repair protein RecF	0.031	-0.521	0.00238	0.0122	-0.461	-0.742	4.66e-08	1.48e-06	Hypersusceptible
Rv0004	hypothetical protein	0.275	0.0166	0.897	0.937	0.297	-0.251	0.532	0.78	Not Significant
Rv0005	DNA gyrase subunit B									Not Significant
Rv0006	DNA gyrase subunit A	-0.401	-0.705	0.00201	0.0108	-0.451	-0.255	0.136	0.402	Not Significant
Rv0007	membrane protein	-0.671	-0.734	7.55e-07	1.19e-05	-0.482	0.0259	0.937	0.976	Not Significant
Rvnt01	tRNA-Ile									Not Significant
Rvnt02	tRNA-Ala									Not Significant
Rv0008c	cell wall synthesis protein CwsA	0.0821	0.00236	0.753	0.834	-0.0833	0.13	0.402	0.691	Not Significant
Rv0009	iron-regulated peptidyl-prolyl cis-trans isomerase PpiA	-0.423	-0.895	2.97e-06	4.13e-05	-0.545	-0.369	8.06e-05	0.00133	Not Significant
Rv0010c	membrane protein	0.473	0.393	0.00577	0.0241	0.302	0.673	3.64e-06	8.58e-05	Not Significant
Rv0011c	cell division protein CrgA									Not Significant
Rv0012	membrane protein	0.138	0.276	0.0596	0.144	0.00777	0.224	0.608	0.824	Not Significant
Rv0013	anthranilate synthase component II									Not Significant
Rv0014c	serine/threonine-protein kinase PknB									Not Significant
Rv0015c	serine/threonine-protein kinase PknA	-0.461	-0.672	0.00246	0.0124	-0.0409	0.137	0.385	0.679	Not Significant
Rv0016c	penicillin-binding protein PbpA									Not Significant
Rv0017c	cell division protein RodA	-0.0111	0.107	0.313	0.468	-0.0382	0.367	0.552	0.792	Not Significant
Rv0018c	phosphoserine/threonine phosphatase PstP	-0.36	-0.164	0.934	0.961	0.0284	-0.132	0.328	0.633	Not Significant
Rv0019c	FHA domain-containing protein FhaB	0.112	-0.258	0.736	0.823	-0.164	-0.0745	0.192	0.481	Not Significant
Rv0020c	FHA domain-containing protein FhaA	-0.143	-0.197	0.00378	0.0174	-0.232	-0.0191	0.166	0.443	Not Significant
Rv0021c	hypothetical protein	0.037	-0.0395	0.493	0.639	0.0453	-0.038	0.482	0.75	Not Significant
Rv0022c	transcriptional regulator WhiB5	-0.000504	-0.0573	0.393	0.545	-0.0311	0.0178	0.813	0.923	Not Significant
Rv0023	transcriptional regulator									Not Significant
Rv0024	NLP/P60 family protein	-0.0523	-0.0232	0.236	0.388	0.146	-0.0203	0.867	0.944	Not Significant
Rv0025	hypothetical protein	0.208	-0.0541	0.742	0.827	-0.0934	-0.0764	0.0169	0.103	Not Significant
Rv0026	hypothetical protein	0.0424	-0.00273	0.462	0.609	0.0394	0.0476	0.309	0.616	Not Significant
Rv0027	hypothetical protein	0.0046	-0.0857	0.901	0.938	-0.0716	0.00971	0.92	0.968	Not Significant
Rv0028	hypothetical protein	0.228	-0.0515	0.647	0.761	0.07	-0.0589	0.689	0.866	Not Significant
Rv0029	hypothetical protein	0.0789	-0.0835	0.152	0.283	-0.0516	-0.117	0.083	0.307	Not Significant
Rv0030	hypothetical protein	0.0823	0.0781	0.844	0.899	0.153	-0.0609	0.313	0.62	Not Significant
Rv0032	8-amino-7-oxononanoate synthase	-0.0142	-0.0885	0.0189	0.0601	-0.0434	0.0226	0.0665	0.268	Not Significant
Rv0033	acyl carrier protein AcpA	0.0272	0.0442	0.72	0.813	0.0449	0.0409	0.862	0.941	Not Significant
Rv0034	hypothetical protein	0.00775	-0.0693	0.439	0.587	0.0644	0.232	0.0362	0.176	Not Significant
Rv0035	fatty-acid--CoA ligase FadD34	-0.0285	-0.0363	0.0973	0.204	0.0279	-0.026	0.667	0.852	Not Significant
Rv0036c	hypothetical protein	-0.0149	-0.117	0.569	0.696	0.194	0.101	0.71	0.876	Not Significant
Rv0037c	MFS-type transporter	-0.228	-0.235	5.76e-08	1.15e-06	-0.31	-0.00727	0.235	0.538	Not Significant
Rv0038	hypothetical protein	0.174	-0.0931	0.673	0.779	0.0363	0.077	0.397	0.685	Not Significant
Rv0039c	transmembrane protein	0.206	-0.472	0.81	0.873	0.0104	0.112	0.796	0.915	Not Significant
Rv0040c	hypothetical protein	-0.239	-0.329	0.0245	0.0727	-0.292	-0.204	0.178	0.459	Not Significant
Rv0041	leucine--tRNA ligase	0.883	-0.168	0.367	0.52	-0.0884	0.27	0.555	0.795	Not Significant
Rv0042c	transcriptional regulator	-0.0499	-0.599	0.00441	0.0197	0.0321	-0.0102	0.453	0.728	Not Significant
Rv0043c	HTH-type transcriptional regulator	0.0445	0.888	3.29e-05	0.000356	-0.147	0.384	0.000687	0.00854	Not Significant
Rv0044c	oxidoreductase	-0.0225	-0.243	0.0106	0.0391	-0.159	-0.0178	0.202	0.496	Not Significant
Rv0045c	hydrolase	-0.0455	-0.0216	0.211	0.357	-0.244	-0.18	0.0209	0.118	Not Significant
Rv0046c	inositol-3-phosphate synthase									Not Significant
Rv0047c	hypothetical protein	-0.343	-0.185	0.00956	0.0362	-0.442	-0.0653	0.0107	0.0721	Not Significant
Rv0048c	membrane protein	-0.111	-0.0841	0.000634	0.00415	-0.18	0.00155	0.207	0.503	Not Significant
Rv0049	hypothetical protein	-1.1	-1.45	8.63e-15	3.55e-13	-1.33	-1.81	4.18e-20	4.86e-18	Hypersusceptible
Rv0050	bifunctional penicillin-insensitive transglycosylase/penicillin-sensitive transpeptidase	-0.125	-0.63	0.000364	0.00267	-0.122	-0.126	0.709	0.875	Not Significant
Rv0051	transmembrane protein	-0.242	0.0848	0.887	0.932	0.0285	0.718	1.07e-07	3.24e-06	Not Significant
Rv0052	hypothetical protein	0.111	-0.0861	0.162	0.297	-0.137	-0.106	0.15	0.421	Not Significant
Rv0053	30S ribosomal protein S6									Not Significant
Rv0054	single-strand DNA-binding protein									Not Significant
Rv0055	30S ribosomal protein S18	-0.0252	-0.729	0.165	0.301	-0.0787	0.344	0.742	0.893	Not Significant
Rv0056	50S ribosomal protein L9	-0.0402	-0.288	0.224	0.372	0.215	-0.0582	0.323	0.629	Not Significant
Rv0057	hypothetical protein	-0.211	-0.841	4.92e-07	7.93e-06	-0.185	-0.343	7.64e-05	0.00127	Not Significant
Rv0058	replicative DNA helicase									Not Significant
Rv0059	hypothetical protein	0.00292	-0.151	0.00217	0.0114	-0.0916	-0.0124	0.207	0.503	Not Significant
Rv0060	hypothetical protein	-0.304	-0.649	0.00846	0.0326	-0.376	-0.341	0.00841	0.0616	Not Significant
Rv0061c	hypothetical protein	0.216	0.0234	0.879	0.925	0.12	0.265	0.212	0.508	Not Significant
Rv0062	cellulase CelA	-0.0201	-0.265	0.000166	0.00145	-0.113	-0.0575	0.0129	0.0831	Not Significant
Rv0063	oxidoreductase	-0.0179	-0.17	0.0385	0.103	-0.1	-0.037	0.175	0.456	Not Significant
Rv0063a	hypothetical protein									Not Significant
Rv0064	transmembrane protein	0.0117	-0.154	0.00931	0.0354	0.038	0.0166	0.726	0.884	Not Significant
Rv0064A	antitoxin VapB1	0.166	-0.0821	0.843	0.899	-0.108	-0.013	0.353	0.654	Not Significant
Rv0065	ribonuclease VapC1	-0.0872	-0.265	0.0617	0.148	0.173	0.164	0.606	0.824	Not Significant
Rv0066c	isocitrate dehydrogenase									Not Significant
Rv0067c	transcriptional regulator	-0.279	0.124	0.52	0.658	0.0889	0.574	0.0631	0.26	Not Significant
Rv0068	oxidoreductase	-0.0833	-0.274	0.00056	0.00375	-0.0141	0.0199	0.574	0.807	Not Significant
Rv0069c	L-serine dehydratase	0.00812	-0.294	0.258	0.411	-0.201	-0.0331	0.0862	0.312	Not Significant
Rv0070c	serine hydroxymethyltransferase	0.077	-0.00548	0.722	0.815	0.135	0.0507	0.776	0.909	Not Significant
Rv0071	maturase	-0.242	-0.206	0.11	0.222	0.264	0.00826	0.614	0.827	Not Significant
Rv0072	glutamine ABC transporter permease	-0.154	-0.2	1.36e-06	1.99e-05	-0.0513	-0.0854	0.0434	0.199	Not Significant
Rv0073	glutamine ABC transporter ATP-binding protein	-0.111	-0.173	7.89e-05	0.000757	-0.0364	0.00996	0.501	0.762	Not Significant
Rv0074	hypothetical protein	-0.0438	-0.0768	0.22	0.367	-0.0317	0.0383	0.455	0.728	Not Significant
Rv0075	aminotransferase	-0.0186	-0.0971	0.0147	0.0496	-0.023	-0.127	0.00189	0.0195	Not Significant
Rv0076c	membrane protein	0.196	-0.12	0.633	0.75	0.203	0.054	0.101	0.342	Not Significant
Rv0077c	oxidoreductase	0.0772	-0.012	0.944	0.968	-0.0578	-0.22	0.000175	0.00267	Not Significant
Rv0078	transcriptional regulator	0.0094	-0.293	0.118	0.235	-0.253	-0.465	0.000364	0.00499	Not Significant
Rv0078A	hypothetical protein	0.0694	-0.177	0.0826	0.182	-0.117	-0.0761	0.323	0.629	Not Significant
Rv0078B	hypothetical protein	0.0048	-0.0701	0.617	0.737	-0.0967	-0.0698	0.834	0.929	Not Significant
Rv0079	hypothetical protein	0.157	-0.164	0.262	0.415	0.0371	0.0949	0.592	0.818	Not Significant
Rv0080	hypothetical protein	0.0809	-0.147	0.494	0.64	-0.0295	0.212	0.288	0.594	Not Significant
Rv0081	HTH-type transcriptional regulator	-0.0557	-0.102	0.299	0.453	0.0773	0.126	0.0116	0.0763	Not Significant
Rv0082	oxidoreductase	0.0372	-0.398	0.0517	0.129	0.106	0.124	0.0852	0.31	Not Significant
Rv0083	oxidoreductase	0.00508	-0.149	0.0463	0.119	-0.0729	-0.166	0.00869	0.0629	Not Significant
Rv0084	formate hydrogenlyase HycD	0.111	-0.193	0.0137	0.0476	-0.0359	-0.1	0.0312	0.157	Not Significant
Rv0085	hydrogenase HycP	0.142	-0.228	0.327	0.48	0.141	-0.269	0.132	0.395	Not Significant
Rv0086	hydrogenase HycQ	-0.186	-0.0864	0.024	0.0717	-0.0269	0.0286	0.605	0.824	Not Significant
Rv0087	formate hydrogenase HycE	0.158	-0.251	0.0324	0.0903	-0.0668	0.0676	0.915	0.965	Not Significant
Rv0088	polyketide cyclase/dehydrase	0.2	-0.0546	0.776	0.85	0.0491	-0.0668	0.674	0.856	Not Significant
Rv0089	methyltransferase	0.144	-0.0918	0.825	0.885	0.0741	0.177	0.109	0.359	Not Significant
Rv0090	membrane protein	0.0964	-0.089	0.0717	0.163	-0.0107	0.0435	0.641	0.842	Not Significant
Rv0091	5'-methylthioadenosine/S-adenosylhomocysteine nucleosidase	0.0933	0.127	0.26	0.413	-0.0594	-0.00422	0.518	0.77	Not Significant
Rv0092	cation transporter ATPase A	-0.437	-0.323	3.51e-05	0.000376	-0.694	-0.098	0.0006	0.00774	Not Significant
Rv0093c	membrane protein	-0.26	-0.213	0.956	0.973	-0.342	-0.115	0.156	0.431	Not Significant
Rv0094c	hypothetical protein	-0.0854	-0.231	0.000196	0.00164	0.00706	-0.0678	0.0466	0.21	Not Significant
Rv0095c	hypothetical protein	-0.00806	-0.176	0.734	0.821	-0.38	0.102	0.991	0.995	Not Significant
Rv0096	PPE family protein PPE1	-0.0831	-0.891	0.0138	0.0478	-0.113	-0.387	0.236	0.539	Not Significant
Rv0097	oxidoreductase	0.0988	-0.371	0.000191	0.00162	-0.13	-0.02	0.0299	0.153	Not Significant
Rv0098	fatty acyl CoA thioesterase FcoT	0.101	-0.389	0.106	0.216	-0.427	-0.396	0.112	0.367	Not Significant
Rv0099	fatty-acid--CoA ligase FadD10	0.107	-0.441	0.000196	0.00164	0.147	0.0676	0.089	0.318	Not Significant
Rv0100	hypothetical protein	0.0536	-0.596	0.114	0.229	-0.178	-0.413	0.00512	0.042	Not Significant
Rv0101	peptide synthetase Nrp	-0.0136	-0.288	2.27e-14	9.23e-13	-0.00273	-0.0733	0.00432	0.037	Not Significant
Rv0102	integral membrane protein									Not Significant
Rv0103c	cation-transporter P-type ATPase B	-0.078	-0.177	0.000397	0.00285	-0.0706	-0.04	0.00149	0.0161	Not Significant
Rv0104	hypothetical protein	-0.0305	-0.146	0.0136	0.0474	-0.0444	-0.0642	0.0242	0.131	Not Significant
Rv0105c	50S ribosomal protein L28	-0.202	-0.296	0.0692	0.16	-0.165	-0.265	0.164	0.442	Not Significant
Rv0106	hypothetical protein	0.0367	-0.057	0.961	0.976	0.0653	-0.0306	0.509	0.767	Not Significant
Rv0107c	cation-transporter ATPase I	0.144	-0.0582	0.896	0.937	0.0629	0.00143	0.375	0.673	Not Significant
Rv0108c	hypothetical protein	-0.35	-0.248	0.219	0.366	0.0671	-0.0439	0.867	0.944	Not Significant
Rv0109	PE-PGRS family protein PE_PGRS1	-0.0346	-0.222	0.00385	0.0177	0.0669	-0.17	0.395	0.683	Not Significant
Rv0110	integral membrane protein	0.156	0.135	0.293	0.448	0.15	-0.0958	0.5	0.762	Not Significant
Rv0111	acyltransferase	0.0146	-0.277	2.23e-07	3.85e-06	-0.0395	-0.0153	0.448	0.725	Not Significant
Rv0112	GDP-mannose 4,6-dehydratase	-0.111	-0.292	0.00416	0.0188	-0.00158	-0.0297	0.449	0.726	Not Significant
Rv0113	phosphoheptose isomerase	0.24	-0.468	0.832	0.891	-0.146	-0.303	0.0784	0.298	Not Significant
Rv0114	D-glycero-alpha-D-manno-heptose-1,7-bisphosphate 7-phosphatase	0.0105	-0.0146	0.872	0.919	0.0472	-0.0438	0.432	0.715	Not Significant
Rv0115	D-alpha-D-heptose-7-phosphate kinase HddA	0.0322	-0.125	0.148	0.277	-0.0757	-0.00395	0.422	0.707	Not Significant
Rv0115a	hypothetical protein	0.408	-0.278	0.372	0.525	0.0283	-0.205	0.121	0.379	Not Significant
Rv0116c	L,D-transpeptidase LdtA	-0.178	-0.25	8.91e-05	0.000841	-0.323	0.195	0.671	0.854	Not Significant
Rv0117	oxidative stress response regulatory protein OxyS	0.0868	-0.113	0.122	0.241	0.102	0.0532	0.254	0.565	Not Significant
Rv0118c	oxalyl-CoA decarboxylase OxcA	0.0835	0.0297	0.409	0.559	0.0303	0.0923	0.59	0.817	Not Significant
Rv0119	fatty-acid--CoA ligase FadD7	-0.129	-0.129	0.646	0.76	-0.128	-0.527	0.0424	0.196	Not Significant
Rv0120c	elongation factor G	-0.0237	-0.551	0.000367	0.00268	0.133	-0.34	0.0539	0.231	Not Significant
Rv0121c	hypothetical protein	0.133	-0.0555	0.506	0.647	-0.0409	0.072	0.797	0.916	Not Significant
Rv0122	hypothetical protein	0.0704	-0.741	0.0221	0.0674	0.0361	0.16	0.701	0.872	Not Significant
Rv0123	hypothetical protein									Not Significant
Rv0124	PE-PGRS family protein PE_PGRS2	0.157	0.0173	0.792	0.862	0.26	0.146	0.688	0.866	Not Significant
Rv0125	serine protease PepA	-1.46	-0.627	9.86e-06	0.00012	-1.65	0.173	0.236	0.538	Not Significant
Rv0126	trehalose synthase/amylase TreS									Not Significant
Rv0127	maltokinase									Not Significant
Rv0128	transmembrane protein	-0.0459	-0.158	1.52e-05	0.000179	-0.0632	-0.0946	0.00598	0.0476	Not Significant
Rv0129c	diacylglycerol acyltransferase/mycolyltransferase Ag85C	0.062	-0.161	0.359	0.512	-0.18	0.217	0.0322	0.161	Not Significant
Rv0130	3-hydroxyl-thioester dehydratase	0.0219	-0.157	0.119	0.236	0.105	-0.121	0.263	0.571	Not Significant
Rv0131c	acyl-CoA dehydrogenase FadE1	0.0971	0.0237	0.242	0.394	0.0581	-0.0698	0.307	0.614	Not Significant
Rv0132c	F420-dependent glucose-6-phosphate dehydrogenase	0.13	-0.00301	0.767	0.844	-0.0541	-0.0797	0.493	0.759	Not Significant
Rv0133	GCN5-like N-acetyltransferase	0.00477	-0.207	0.347	0.5	-0.086	-0.0696	0.123	0.383	Not Significant
Rv0134	epoxide hydrolase EphF	0.128	-0.161	0.328	0.481	-0.0736	-0.0191	0.0405	0.19	Not Significant
Rv0135c	transcriptional regulator	0.557	-0.216	0.0362	0.0978	0.143	-0.387	0.00547	0.0441	Not Significant
Rv0136	cytochrome P450 Cyp138	-0.0146	-0.021	0.671	0.778	0.0255	-0.0531	0.0209	0.118	Not Significant
Rv0137c	peptide methionine sulfoxide reductase MsrA	-0.00646	-0.104	0.773	0.848	-0.115	0.121	0.618	0.83	Not Significant
Rv0138	hypothetical protein	-0.0349	-0.109	0.0145	0.049	-0.0532	0.0844	0.825	0.926	Not Significant
Rv0139	oxidoreductase	-0.0612	-0.165	0.00243	0.0123	0.0544	-0.00511	0.7	0.871	Not Significant
Rv0140	hypothetical protein	-0.0855	-0.279	0.000266	0.00209	-0.0672	-0.0422	0.85	0.936	Not Significant
Rv0141c	hypothetical protein	0.0644	-0.162	0.548	0.68	-0.226	-0.0976	0.454	0.728	Not Significant
Rv0142	hypothetical protein	-0.0996	-0.266	0.00256	0.0129	0.0674	0.0813	0.646	0.845	Not Significant
Rv0143c	transmembrane protein	-0.0839	-0.26	2.54e-05	0.000286	0.0241	0.0902	0.65	0.846	Not Significant
Rv0144	transcriptional regulator	-0.0876	-0.166	0.011	0.0399	-0.153	0.00128	0.402	0.691	Not Significant
Rv0145	S-adenosylmethionine-dependent methyltransferase	0.0728	-0.125	0.0938	0.199	-0.0194	-0.0802	0.61	0.825	Not Significant
Rv0146	S-adenosylmethionine-dependent methyltransferase	-0.0617	-0.233	0.00317	0.0152	-0.0418	0.126	0.606	0.824	Not Significant
Rv0147	aldehyde dehydrogenase	0.0868	0.0914	0.0457	0.118	0.105	0.0882	0.567	0.805	Not Significant
Rv0148	short-chain type dehydrogenase/reductase	0.0768	-0.0574	0.526	0.662	0.228	0.000814	0.521	0.772	Not Significant
Rv0149	quinone oxidoreductase	0.0988	-0.0589	0.308	0.463	-0.0676	0.0611	0.18	0.461	Not Significant
Rv0150c	hypothetical protein	-0.00678	-0.0324	0.839	0.896	0.614	0.14	0.365	0.661	Not Significant
Rv0151c	PE family protein PE1	-0.0252	-0.165	2.07e-05	0.000237	-0.00539	-0.00341	0.0954	0.331	Not Significant
Rv0152c	PE family protein PE2	0.00173	-0.0741	0.0148	0.0499	0.00317	-0.000533	0.439	0.72	Not Significant
Rv0153c	phosphotyrosine protein phosphatase	0.809	1.04	2.41e-18	1.4e-16	0.789	-0.144	0.477	0.745	Not Significant
Rv0154c	acyl-CoA dehydrogenase FadE2	0.14	0.168	0.000782	0.00497	0.173	-0.132	0.945	0.978	Not Significant
Rv0155	NAD(P) transhydrogenase subunit alpha PntAa	-0.315	-0.107	0.609	0.731	-0.0215	-0.399	0.00171	0.0182	Not Significant
Rv0156	NAD(P) transhydrogenase subunit alpha PntAb	0.0691	-0.149	0.692	0.792	0.0804	-0.535	0.153	0.426	Not Significant
Rv0157	NAD(P) transhydrogenase subunit beta PntB	0.341	0.205	0.00626	0.0258	0.284	-0.366	0.0441	0.201	Not Significant
Rv0157A	hypothetical protein	-1.59	-0.489	0.486	0.634	-1.33	1.41	0.166	0.443	Not Significant
Rv0158	transcriptional regulator	-0.41	-0.478	2.05e-13	7.52e-12	-0.29	-0.293	2.19e-15	1.8e-13	Not Significant
Rv0159c	PE family protein PE3	-0.0404	-0.167	7.76e-08	1.49e-06	-0.0805	-0.0836	3.3e-05	0.000629	Not Significant
Rv0160c	PE family protein PE4	-0.0522	-0.0753	0.0471	0.12	-0.0199	0.0228	0.436	0.718	Not Significant
Rv0161	oxidoreductase	-0.235	-0.273	1.66e-05	0.000194	-0.167	-0.0289	0.00386	0.0339	Not Significant
Rv0162c	zinc-type alcohol dehydrogenase subunit E	0.0811	-0.233	0.0695	0.16	0.0149	0.0391	0.814	0.923	Not Significant
Rv0163	hypothetical protein	0.196	-0.164	0.656	0.768	-0.0682	-0.00805	0.753	0.897	Not Significant
Rv0164	hypothetical protein	-0.0361	-0.356	0.0331	0.0917	-0.051	-0.199	0.0916	0.323	Not Significant
Rv0165c	transcriptional regulator Mce1R	0.0998	-0.139	0.499	0.642	0.122	0.112	0.0415	0.193	Not Significant
Rv0166	fatty-acid--CoA ligase FadD5	0.166	0.238	1.28e-06	1.89e-05	0.0649	0.127	0.00378	0.0334	Not Significant
Rv0167	membrane protein	1.04	1.87	4.68e-17	2.43e-15	0.72	0.756	3.56e-08	1.14e-06	Hypertolerant
Rv0168	membrane protein	1.04	1.94	5.27e-45	1.27e-42	0.833	0.769	3.41e-15	2.74e-13	Hypertolerant
Rv0169	Mce family protein Mce1A	1.11	1.96	1.03e-106	1.73e-103	0.839	0.77	1.94e-44	3.27e-41	Hypertolerant
Rv0170	Mce family protein Mce1B	1.09	2.05	5.26e-46	1.36e-43	0.886	0.801	3.3e-22	4.44e-20	Hypertolerant
Rv0171	Mce family protein Mce1C	1.07	1.98	1.78e-84	9.99e-82	0.866	0.771	6.7e-40	4.52e-37	Hypertolerant
Rv0172	Mce family protein Mce1D	1.11	2.11	1e-91	1.13e-88	0.887	0.727	2.65e-40	2.23e-37	Hypertolerant
Rv0173	Mce family lipoprotein LprK	1.21	2.2	1.1e-49	3.38e-47	0.832	0.749	1.12e-22	1.8e-20	Hypertolerant
Rv0174	Mce family protein Mce1F	1.21	2.26	1.29e-88	1.09e-85	0.915	0.782	6.91e-38	2.91e-35	Hypertolerant
Rv0175	Mce associated membrane protein	1.12	2.15	5.48e-31	6.84e-29	0.657	0.638	2.43e-09	9.29e-08	Hypertolerant
Rv0176	Mce associated transmembrane protein	1.24	2.06	1.39e-42	2.93e-40	0.907	0.785	2.17e-22	3.18e-20	Hypertolerant
Rv0177	Mce associated protein	1.07	2.1	9.78e-23	7.67e-21	0.749	0.781	1.31e-11	6.77e-10	Hypertolerant
Rv0178	Mce associated membrane protein	1.13	2.27	3.09e-26	2.89e-24	0.982	0.948	7.21e-14	5.24e-12	Hypertolerant
Rv0179c	lipoprotein LprO	-0.581	-0.566	6.42e-18	3.55e-16	-0.48	0.162	0.442	0.721	Not Significant
Rv0180c	transmembrane protein	-0.246	-0.74	0.0306	0.0867	-0.314	0.0958	0.916	0.965	Not Significant
Rv0181c	hypothetical protein	0.134	0.031	0.0726	0.165	0.0731	-0.0211	0.281	0.588	Not Significant
Rv0182c	ECF RNA polymerase sigma factor SigG	0.0312	-0.0491	0.0199	0.0624	0.00879	-0.0283	0.199	0.491	Not Significant
Rv0183	lysophospholipase	0.168	0.103	0.0326	0.0906	0.0304	0.0746	0.258	0.568	Not Significant
Rv0184	hypothetical protein	-0.146	-0.231	0.0526	0.13	-0.218	-0.324	0.113	0.368	Not Significant
Rv0185	hypothetical protein	0.181	-0.124	0.359	0.512	-0.141	0.0306	0.531	0.78	Not Significant
Rv0186	beta-glucosidase BglS	0.0731	-0.0126	0.798	0.867	-0.0173	-0.105	0.0635	0.26	Not Significant
Rv0186A	metallothionein	0.212	-0.335	0.187	0.328	-0.0513	-0.0321	0.907	0.962	Not Significant
Rv0187	O-methyltransferase	-0.246	-0.476	0.0421	0.11	0.0601	-0.235	0.132	0.395	Not Significant
Rv0188	transmembrane protein	0.0382	-0.19	0.0116	0.0415	-0.146	-0.213	0.000866	0.0103	Not Significant
Rv0189c	dihydroxy-acid dehydratase									Not Significant
Rv0190	hypothetical protein	-0.428	-0.12	0.316	0.471	-0.557	-0.0319	0.41	0.696	Not Significant
Rv0191	MFS-type transporter	-0.246	-0.325	2.28e-10	5.96e-09	-0.296	0.0314	0.156	0.431	Not Significant
Rv0192	hypothetical protein	-0.0722	-0.116	0.179	0.319	-0.0411	-0.00602	0.622	0.831	Not Significant
Rv0193c	hypothetical protein	-0.039	-0.095	0.018	0.0581	-0.0383	-0.0448	0.0392	0.187	Not Significant
Rv0194	multidrug ABC transporter ATPase/permease	-0.00316	-0.137	5.61e-06	7.3e-05	0.0155	0.00367	0.149	0.419	Not Significant
Rv0195	two component transcriptional regulator	0.0803	-0.178	0.369	0.522	0.0917	0.00112	0.948	0.979	Not Significant
Rv0196	HTH-type transcriptional regulator	-0.11	-0.262	0.104	0.214	-0.243	-0.00086	0.94	0.977	Not Significant
Rv0197	oxidoreductase	0.162	-0.0453	0.9	0.938	-0.00939	0.0477	0.581	0.811	Not Significant
Rv0198c	zinc metalloprotease	0.102	-0.144	0.039	0.104	-0.12	-0.204	0.00609	0.048	Not Significant
Rv0199	membrane protein	1.93	4.5	4.03e-29	4.38e-27	1.97	2.53	5.34e-32	1.57e-29	Hypertolerant
Rv0200	transmembrane protein	2.1	4.69	9.85e-11	2.65e-09	1.99	2.56	7.84e-11	3.72e-09	Hypertolerant
Rv0201c	hypothetical protein	-0.116	-0.141	0.431	0.58	-0.345	-0.184	0.0243	0.131	Not Significant
Rv0202c	transmembrane transport protein MmpL11	-0.186	-0.723	1.51e-25	1.34e-23	-0.66	-0.104	2.94e-09	1.11e-07	Not Significant
Rv0203	hypothetical protein	-0.324	-0.305	0.201	0.344	-0.0503	-0.0784	0.997	0.998	Not Significant
Rv0204c	transmembrane protein	-1.28	-0.426	0.000249	0.00199	-1.29	0.332	0.441	0.72	Not Significant
Rv0205	transmembrane protein	-0.0698	-0.243	0.297	0.452	-0.0902	-0.0809	0.0229	0.127	Not Significant
Rv0206c	transmembrane transport protein MmpL3	-0.213	-0.284	0.211	0.357	-0.59	0.673	0.592	0.818	Not Significant
Rv0207c	hypothetical protein	0.0678	-0.504	0.000334	0.0025	-0.207	0.0462	0.684	0.864	Not Significant
Rv0208c	tRNA (guanine-N(7)-)-methyltransferase	0.463	0.48	0.00535	0.0227	0.00551	0.00445	0.61	0.825	Not Significant
Rv0209	hypothetical protein	0.207	-0.246	0.375	0.526	-0.0358	-0.0101	0.835	0.929	Not Significant
Rv0210	hypothetical protein	0.0528	-0.0824	0.288	0.443	-0.000289	-0.0565	0.604	0.824	Not Significant
Rv0211	phosphoenolpyruvate carboxykinase	0.153	-0.325	0.281	0.436	0.114	-0.39	0.0183	0.109	Not Significant
Rv0212c	transcriptional regulator NadR	0.00559	0.00779	0.966	0.979	0.00165	-0.151	0.248	0.555	Not Significant
Rv0213c	methyltransferase	0.105	-0.0139	0.955	0.973	0.0146	-0.0179	0.0434	0.199	Not Significant
Rv0214	fatty-acid--CoA ligase FadD4	-0.0166	-0.206	0.000733	0.00474	-0.0253	-0.0425	0.0722	0.281	Not Significant
Rv0216	hydratase	0.211	-0.0977	0.933	0.96	-0.133	-0.0645	0.476	0.744	Not Significant
Rv0217c	esterase LipW	0.08	-0.264	0.206	0.351	-0.0664	-0.209	0.032	0.161	Not Significant
Rv0218	transmembrane protein	0.0222	-0.078	0.529	0.664	0.00049	0.0423	0.985	0.993	Not Significant
Rv0219	transmembrane protein	0.166	-0.053	0.26	0.412	-0.132	-0.0719	0.135	0.4	Not Significant
Rv0220	esterase LipC	0.149	-0.221	0.173	0.312	-0.131	-0.142	0.0364	0.176	Not Significant
Rv0221	diacyglycerol O-acyltransferase	-0.000451	-0.0898	0.399	0.551	-0.0466	-0.0201	0.118	0.374	Not Significant
Rv0222	enoyl-CoA hydratase EchA1	-0.00155	-0.2	0.0929	0.198	-0.0841	-0.08	0.382	0.676	Not Significant
Rv0223c	aldehyde dehydrogenase	0.0335	-0.121	0.0571	0.14	0.0463	-0.0266	0.134	0.399	Not Significant
Rv0224c	methyltransferase									Not Significant
Rv0225	hypothetical protein									Not Significant
Rv0226c	transmembrane protein	-0.0627	-0.299	0.0289	0.083	-0.401	-0.244	0.0139	0.0877	Not Significant
Rv0227c	membrane protein									Not Significant
Rv0228	acyltransferase									Not Significant
Rv0229c	hypothetical protein	-0.133	-0.232	0.0564	0.138	-0.0847	-0.125	0.152	0.424	Not Significant
Rv0230c	phosphotriesterase	0.129	-0.0509	0.419	0.568	0.00232	-0.00372	0.702	0.872	Not Significant
Rv0231	acyl-CoA dehydrogenase FadE4	-0.0102	-0.0737	0.00522	0.0223	-0.0678	0.0127	0.381	0.676	Not Significant
Rv0232	transcriptional regulator	-0.0149	-0.112	0.0078	0.0305	-0.109	-0.15	0.0538	0.231	Not Significant
Rv0233	ribonucleoside-diphosphate reductase subunit beta NrdB	0.238	0.0579	0.212	0.358	-0.111	-0.0483	0.0311	0.157	Not Significant
Rv0234c	succinate-semialdehyde dehydrogenase	0.123	-0.13	0.491	0.638	0.0372	-0.0666	0.408	0.695	Not Significant
Rv0235c	transmembrane protein	-0.128	-0.283	0.000849	0.00531	-0.243	0.053	0.828	0.928	Not Significant
Rv0236c	alpha-(1->3)-arabinofuranosyltransferase	0.00701	0.0744	0.959	0.975	-0.0431	-0.0631	0.352	0.653	Not Significant
Rv0236A	hypothetical protein	0.531	0.0484	0.588	0.713	0.277	-0.251	0.504	0.763	Not Significant
Rv0237	lipoprotein LpqI	-0.209	-0.377	0.00291	0.0142	-0.308	0.0917	0.825	0.926	Not Significant
Rv0238	transcriptional regulator	-0.278	-0.653	6.09e-08	1.21e-06	-0.45	-0.896	5.16e-13	3.28e-11	Hypersusceptible
Rv0239	antitoxin VapB24	-0.0457	-0.323	0.536	0.67	0.129	-0.0144	0.796	0.915	Not Significant
Rv0240	ribonuclease VapC24	0.382	0.0679	0.226	0.374	-0.0571	-0.233	0.00503	0.0417	Not Significant
Rv0241c	3-hydroxyacyl-thioester dehydratase HtdX	0.182	0.083	0.311	0.467	-0.0557	-0.00372	0.906	0.961	Not Significant
Rv0242c	3-oxoacyl-ACP reductase FabG	-0.0637	-0.0435	0.602	0.726	0.197	-0.0907	0.897	0.959	Not Significant
Rv0243	acetyl-CoA acetyltransferase FadA	0.378	-0.145	0.717	0.813	0.0378	-0.0178	0.442	0.721	Not Significant
RVnc0008	Putative small regulatory RNA									Not Significant
Rv0244c	acyl-CoA dehydrogenase FadE5									Not Significant
Rv0245	oxidoreductase	0.302	-0.24	0.542	0.675	-0.261	-0.273	0.0217	0.121	Not Significant
Rv0246	integral membrane protein	-0.0335	-0.0386	0.0628	0.149	0.056	0.0558	0.514	0.768	Not Significant
Rv0247c	succinate dehydrogenase iron-sulfur subunit									Not Significant
Rv0248c	succinate dehydrogenase flavoprotein subunit	0.819	-0.0988	0.151	0.283	0.336	-0.306	0.159	0.434	Not Significant
Rv0249c	succinate dehydrogenase membrane anchor subunit	0.443	0.0985	0.317	0.471	0.553	-0.0304	0.796	0.915	Not Significant
Rv0250c	hypothetical protein	0.0744	-0.332	0.187	0.328	-0.0121	0.217	0.537	0.783	Not Significant
Rv0251c	heat shock protein	0.241	0.00923	0.226	0.374	0.0714	-0.187	0.0376	0.181	Not Significant
Rv0252	nitrite reductase large subunit NirB	-0.03	-0.0845	0.0361	0.0978	-0.0362	0.0752	0.323	0.629	Not Significant
Rv0253	nitrite reductase small subunit NirD	-0.034	-0.168	0.0154	0.0514	-0.0723	0.32	0.0579	0.245	Not Significant
Rv0254c	bifunctional cobinamide kinase/cobinamide phosphate guanylyltransferase	-0.0614	-0.0894	0.141	0.269	-0.137	-0.017	0.637	0.841	Not Significant
Rv0255c	cobyric acid synthase	0.093	-0.0052	0.604	0.727	0.146	0.0643	0.291	0.598	Not Significant
Rv0256c	PPE family protein PPE2	-0.0744	-0.145	5.92e-05	0.000585	-0.0257	-0.0399	0.0748	0.289	Not Significant
Rv0257	hypothetical protein	0.147	0.0207	0.117	0.234	0.129	-0.0795	0.854	0.938	Not Significant
Rv0258c	hypothetical protein	0.599	0.5	0.0287	0.0824	0.0238	-0.211	0.0188	0.11	Not Significant
Rv0259c	hypothetical protein	0.642	0.0151	0.491	0.638	0.2	0.317	0.773	0.907	Not Significant
Rv0260c	transcriptional regulator	0.088	-0.454	0.0184	0.0589	-0.144	0.181	0.754	0.897	Not Significant
Rv0261c	nitrate/nitrite transporter	0.147	-0.168	0.0616	0.148	-0.021	0.0844	0.821	0.925	Not Significant
Rv0262c	aminoglycoside 2'-N-acetyltransferase	0.0778	-0.0496	0.629	0.747	0.0246	-0.0672	0.675	0.857	Not Significant
Rv0263c	hypothetical protein	0.216	-0.448	0.372	0.525	-0.00471	-0.0395	0.738	0.891	Not Significant
Rv0264c	hypothetical protein	0.101	0.000156	0.78	0.853	0.208	-0.0846	0.661	0.849	Not Significant
Rv0265c	iron ABC transporter substrate-binding lipoprotein	-0.0796	-0.441	0.00448	0.0199	-0.242	0.119	0.736	0.89	Not Significant
Rv0266c	5-oxoprolinase OplA	0.0177	-0.122	0.0187	0.0594	0.0169	-0.0356	0.0106	0.0717	Not Significant
Rv0267	nitrite extrusion protein NarU	-0.0884	-0.0981	0.221	0.368	-0.125	0.0036	0.0682	0.271	Not Significant
Rv0268c	hypothetical protein	0.0131	-0.18	0.00306	0.0148	0.000295	0.0452	0.358	0.659	Not Significant
Rv0269c	hypothetical protein	-0.0284	-0.0764	0.257	0.409	-0.0733	0.028	0.317	0.625	Not Significant
Rv0270	fatty-acid--CoA ligase FadD2	-0.0635	0.0361	0.273	0.428	0.0448	0.14	0.256	0.566	Not Significant
Rv0271c	acyl-CoA dehydrogenase FadE6	-0.0374	-0.281	7.79e-06	9.8e-05	0.0271	-0.0252	0.247	0.554	Not Significant
Rv0272c	hypothetical protein	0.161	-0.0382	0.646	0.761	-0.231	-0.0813	0.868	0.945	Not Significant
Rv0273c	transcriptional regulator	0.178	0.0432	0.332	0.485	-0.048	-0.126	0.598	0.82	Not Significant
Rv0274	hypothetical protein	-0.118	-0.243	0.0109	0.0398	-0.174	-0.142	0.166	0.443	Not Significant
Rv0275c	transcriptional regulator	-0.0765	-0.368	0.561	0.692	-0.0268	0.0736	0.802	0.918	Not Significant
Rv0276	hypothetical protein	-0.0349	-0.15	0.00165	0.00913	-0.0448	0.0595	0.39	0.681	Not Significant
Rv0277c	ribonuclease VapC25	0.2	0.205	0.373	0.525	0.125	0.0711	0.579	0.81	Not Significant
Rv0278c	PE-PGRS family protein PE_PGRS3	0.0231	-0.259	0.128	0.25	0.052	5.61e-05	0.866	0.944	Not Significant
Rv0279c	PE-PGRS family protein PE_PGRS4	0.07	-0.11	0.386	0.539	-0.018	0.0763	0.805	0.919	Not Significant
Rv0280	PPE family protein PPE3	-0.0254	-0.275	0.0324	0.0902	-0.0233	-0.157	0.0407	0.191	Not Significant
Rv0281	S-adenosylmethionine-dependent methyltransferase	-0.0511	-0.177	0.131	0.254	-0.00823	0.0584	0.659	0.849	Not Significant
Rv0282	ESX-3 secretion system protein EccA	-0.425	-0.696	0.00838	0.0324	-0.443	0.0298	0.847	0.935	Not Significant
Rv0283	ESX-3 secretion system protein EccB3									Not Significant
Rv0284	ESX-3 secretion system protein EccC3									Not Significant
Rv0285	PE family protein PE5									Not Significant
Rv0286	PPE family protein PPE4	-0.099	-0.168	0.729	0.819	-0.292	0.247	0.543	0.786	Not Significant
Rv0287	ESAT-6 like protein EsxG									Not Significant
Rv0288	ESAT-6-like protein EsxH									Not Significant
Rv0289	ESX-3 secretion-associated protein EspG3	0.179	-0.347	0.396	0.549	0.675	0.0926	0.48	0.748	Not Significant
Rv0290	ESX-3 secretion system protein EccD									Not Significant
Rv0291	membrane-anchored mycosin MycP									Not Significant
Rv0292	ESX-3 secretion system protein EccE	0.0133	-0.0229	0.918	0.949	0.081	0.317	0.757	0.899	Not Significant
Rv0293c	hypothetical protein	-0.0159	-0.264	0.00107	0.00641	-0.0446	0.0659	0.771	0.906	Not Significant
Rv0294	trans-aconitate methyltransferase	-0.00927	-0.185	0.0374	0.101	0.0129	-0.149	0.00751	0.056	Not Significant
Rv0295c	hypothetical protein	0.229	0.0172	0.421	0.57	0.309	0.148	0.361	0.659	Not Significant
Rv0296c	sulfatase	0.0311	-0.0528	0.631	0.748	-0.0422	0.0302	0.959	0.983	Not Significant
Rv0297	PE-PGRS family protein PE_PGRS5	0.0385	-0.218	0.0163	0.0539	0.0237	-0.123	0.327	0.632	Not Significant
Rv0298	antitoxin	-0.178	-0.159	0.0656	0.153	0.0431	-0.0367	0.536	0.783	Not Significant
Rv0299	toxin	0.192	0.0169	0.705	0.802	0.18	0.254	0.065	0.263	Not Significant
Rv0300	antitoxin VapB2	-0.0272	0.0699	0.446	0.594	-0.144	0.176	0.816	0.923	Not Significant
Rv0301	ribonuclease VapC2	0.0854	-0.0865	0.883	0.929	-0.149	-0.0692	0.00747	0.0558	Not Significant
Rv0302	transcriptional regulator	-0.0738	-0.21	0.152	0.283	0.0439	0.0288	0.676	0.858	Not Significant
Rv0303	dehydrogenase/reductase	-0.093	-0.1	0.0149	0.05	-0.0526	-0.0191	0.273	0.579	Not Significant
Rv0304c	PPE family protein PPE5	0.0025	-0.158	7.01e-08	1.37e-06	-0.0277	-0.0568	0.015	0.0931	Not Significant
Rv0305c	PPE family protein PPE6	-0.0647	-0.136	9.14e-06	0.000113	-0.0387	-0.00168	0.246	0.553	Not Significant
Rv0306	oxidoreductase	0.111	-0.122	0.327	0.48	0.0871	-0.0236	0.856	0.939	Not Significant
Rv0307c	hypothetical protein	0.00327	-0.181	0.362	0.514	0.112	-0.0168	0.498	0.761	Not Significant
Rv0308	integral membrane protein	0.039	-0.187	0.173	0.312	-0.111	0.0255	0.31	0.617	Not Significant
Rv0309	hypothetical protein	-0.299	-0.396	9.38e-07	1.44e-05	-0.234	-0.135	0.265	0.571	Not Significant
Rv0310c	hypothetical protein	0.321	-0.0651	0.174	0.312	-0.0271	0.00253	0.359	0.659	Not Significant
Rv0311	hypothetical protein	0.245	-0.0171	0.309	0.464	0.0591	-0.0721	0.86	0.941	Not Significant
Rv0312	hypothetical protein	0.271	-0.339	0.288	0.443	-0.275	-0.0704	0.641	0.842	Not Significant
Rv0313	hypothetical protein	-0.265	-0.182	0.0349	0.0956	-0.0858	-0.164	0.265	0.571	Not Significant
Rv0314c	membrane protein	0.0777	-0.118	0.408	0.558	-0.122	0.00341	0.255	0.565	Not Significant
Rv0315	beta-1,3-glucanase	0.077	-0.0524	0.396	0.549	0.00923	0.116	0.278	0.585	Not Significant
Rv0316	muconolactone isomerase	0.121	-0.383	0.00462	0.0203	-0.0866	-0.0102	0.0788	0.299	Not Significant
Rv0317c	glycerophosphoryl diester phosphodiesterase GlpQ	0.0621	-0.218	0.0625	0.149	0.0453	-0.168	0.364	0.661	Not Significant
Rvnt04	tRNA-Gly	0.593	-0.556	0.516	0.656	0.263	-0.197	0.407	0.694	Not Significant
Rv0318c	integral membrane protein	0.000692	-0.131	0.8	0.868	0.0913	0.0738	0.133	0.398	Not Significant
Rv0319	pyrrolidone-carboxylate peptidase	-0.0191	-0.278	0.168	0.306	0.0441	-0.288	0.224	0.525	Not Significant
Rv0320	hypothetical protein	0.0589	-0.198	0.159	0.293	0.0076	0.0522	0.725	0.884	Not Significant
Rv0321	deoxycytidine triphosphate deaminase	0.12	0.0536	0.303	0.457	0.0491	0.00528	0.138	0.404	Not Significant
Rv0322	UDP-glucose 6-dehydrogenase UdgA	-0.0835	-0.101	0.0221	0.0674	0.0117	-0.17	0.000224	0.00335	Not Significant
Rv0323c	hypothetical protein	0.118	-0.0445	0.819	0.881	-0.114	0.103	0.961	0.983	Not Significant
Rv0324	transcriptional regulator	0.102	-0.267	0.864	0.913	0.196	-0.564	0.0423	0.196	Not Significant
Rv0325	hypothetical protein	0.0552	0.0177	0.834	0.892	0.0176	-0.143	0.243	0.547	Not Significant
Rv0326	hypothetical protein	-0.0125	-0.0333	0.398	0.551	0.2	-0.0546	0.966	0.984	Not Significant
Rv0327c	cytochrome P450 Cyp135A1	0.2	-0.202	0.254	0.407	-0.0318	-0.000368	0.919	0.966	Not Significant
Rv0328	transcriptional regulator	0.177	-0.181	0.294	0.449	0.0111	-0.147	0.2	0.491	Not Significant
Rv0329c	hypothetical protein	-0.122	-0.379	0.00841	0.0324	0.0325	0.038	0.379	0.674	Not Significant
Rv0330c	hypothetical protein	-0.136	-0.295	0.00236	0.0121	-0.0668	-0.126	0.209	0.505	Not Significant
Rv0331	dehydrogenase/reductase	0.075	-0.117	0.748	0.83	-0.0244	-0.0594	0.21	0.505	Not Significant
Rv0332	hypothetical protein	-0.00122	-0.0993	0.0561	0.138	0.0578	0.0883	0.634	0.838	Not Significant
Rv0333	hypothetical protein	-0.292	-0.0552	0.681	0.785	0.00172	-0.056	0.337	0.638	Not Significant
Rv0334	glucose-1-phosphate thymidylyltransferase	-0.311	-0.361	0.0357	0.0971	0.00293	-0.0717	0.531	0.78	Not Significant
Rv0335c	PE family protein PE6									Not Significant
Rv0336	hypothetical protein	0.0313	-0.124	0.0166	0.0543	0.00402	0.0162	0.274	0.579	Not Significant
Rv0337c	aspartate aminotransferase	0.144	-0.524	0.647	0.761	0.157	0.211	0.462	0.734	Not Significant
Rv0338c	iron-sulfur-binding reductase									Not Significant
Rv0339c	transcriptional regulator	0.131	-0.127	0.763	0.841	0.0982	0.113	0.913	0.964	Not Significant
Rv0340	hypothetical protein	0.11	-0.101	0.491	0.638	0.269	-0.332	0.789	0.913	Not Significant
Rv0341	isoniazid inducible protein IniB	0.211	-0.0998	0.834	0.892	-0.185	0.114	0.571	0.806	Not Significant
Rv0342	isoniazid inductible protein IniA	0.167	0.0167	0.501	0.642	-0.103	0.186	0.346	0.647	Not Significant
Rv0343	iIsoniazid inductible protein IniC	0.237	0.0735	0.115	0.231	-0.116	0.0736	0.471	0.74	Not Significant
Rv0344c	lipoprotein LpqJ	-0.132	-0.207	0.0788	0.176	-0.124	-0.0738	0.779	0.909	Not Significant
Rv0345	hypothetical protein	-0.0918	-0.387	0.0502	0.126	-0.275	-0.0845	0.0556	0.237	Not Significant
Rv0346c	L-asparagine permease	-0.0279	-0.316	4.11e-08	8.4e-07	-0.146	-0.0729	0.00607	0.048	Not Significant
Rv0347	membrane protein	0.465	-0.138	0.72	0.813	0.13	0.323	0.296	0.604	Not Significant
Rv0348	transcriptional regulator	0.351	-0.224	0.869	0.917	-0.23	-0.331	0.0797	0.301	Not Significant
Rv0349	hypothetical protein	0.0853	-0.101	0.318	0.471	-0.013	0.15	0.901	0.959	Not Significant
Rv0350	chaperone protein DnaK									Not Significant
Rv0351	stress response protein GrpE									Not Significant
Rv0352	chaperone protein DnaJ	-0.532	-0.653	0.123	0.243	-0.306	-0.306	0.13	0.392	Not Significant
Rv0353	heat shock protein transcriptional repressor HspR	-0.215	-0.323	0.43	0.58	-0.553	-0.809	6.28e-05	0.00109	Not Significant
Rv0354c	PPE family protein PPE7	0.0172	-0.0555	0.216	0.363	-0.0781	-0.0406	0.0828	0.306	Not Significant
Rv0355c	PPE family protein PPE8	-0.0258	-0.133	4.68e-14	1.83e-12	-0.032	-0.0439	2.64e-05	0.000516	Not Significant
Rv0356c	hypothetical protein	0.0359	-0.342	0.218	0.365	0.0675	0.0395	0.395	0.684	Not Significant
Rv0357c	adenylosuccinate synthetase									Not Significant
Rv0358	hypothetical protein	-0.0477	-0.389	0.145	0.275	0.0379	-0.0945	0.275	0.58	Not Significant
Rv0359	zinc metalloprotease	-0.00676	-0.231	0.0236	0.0707	-0.188	-0.196	0.0281	0.146	Not Significant
Rv0360c	hypothetical protein	-0.187	-0.353	0.000953	0.00582	-0.0366	-0.218	0.00911	0.0648	Not Significant
Rv0361	membrane protein	-0.862	-0.958	0.00026	0.00205	-0.519	0.61	0.487	0.754	Not Significant
Rv0362	Mg2+ transport transmembrane protein MgtE	-0.218	-1.04	3.15e-06	4.35e-05	-0.471	-0.191	0.0915	0.323	Not Significant
Rv0363c	fructose-bisphosphate aldolase	-0.182	-0.463	0.273	0.428	-0.164	-0.293	0.0963	0.332	Not Significant
Rv0364	transmembrane protein									Not Significant
Rv0365c	hypothetical protein	-0.0132	-0.175	0.0933	0.198	-0.048	0.0333	0.65	0.846	Not Significant
Rv0366c	hypothetical protein	-0.0363	-0.237	0.072	0.164	0.138	0.166	0.0205	0.117	Not Significant
Rv0367c	hypothetical protein	-0.47	-0.382	0.445	0.593	0.13	0.581	0.0723	0.281	Not Significant
Rv0368c	hypothetical protein	-0.0703	-0.175	0.000844	0.0053	-0.0242	-0.103	0.971	0.986	Not Significant
Rv0369c	membrane oxidoreductase	0.155	0.0973	0.36	0.513	-0.00486	0.0934	0.751	0.897	Not Significant
Rv0370c	oxidoreductase	0.0734	-0.148	0.277	0.432	-0.0333	-0.146	0.829	0.928	Not Significant
Rv0371c	hypothetical protein	-0.0843	-0.0771	0.108	0.219	0.078	0.0548	0.648	0.845	Not Significant
Rv0372c	hypothetical protein	0.0412	0.0787	0.922	0.952	-0.061	0.205	0.996	0.998	Not Significant
Rv0373c	carbon monoxyde dehydrogenase large subunit	0.0479	-0.284	0.0031	0.015	-0.0434	-0.00734	0.27	0.577	Not Significant
Rv0374c	carbon monoxyde dehydrogenase small subunit	-0.0456	-0.189	0.413	0.564	-0.0387	-0.156	0.786	0.912	Not Significant
Rv0375c	carbon monoxyde dehydrogenase medium subunit	0.242	-0.0655	0.861	0.912	0.209	0.072	0.875	0.949	Not Significant
Rv0376c	hypothetical protein	0.146	-0.0468	0.87	0.917	-0.0645	-0.0076	0.379	0.674	Not Significant
Rv0377	HTH-type transcriptional regulator	-0.14	-0.336	0.0217	0.0666	-0.0146	0.0556	0.755	0.898	Not Significant
Rv0378	hypothetical protein	0.153	0.221	0.912	0.947	-0.165	-0.329	0.314	0.621	Not Significant
Rv0379	protein translocase subunit SecE	-0.32	-0.393	0.0592	0.143	0.127	0.269	0.182	0.464	Not Significant
Rv0380c	RNA methyltransferase	0.399	-0.0585	0.456	0.603	-0.00295	0.0147	0.549	0.79	Not Significant
Rv0381c	hypothetical protein	0.613	0.763	3.6e-22	2.53e-20	0.746	-0.125	0.314	0.621	Not Significant
Rv0382c	orotate phosphoribosyltransferase	0.658	0.474	0.152	0.283	0.481	-0.345	0.899	0.959	Not Significant
Rv0383c	hypothetical protein	0.00382	-0.00589	0.759	0.839	0.2	0.129	0.657	0.849	Not Significant
Rv0384c	chaperone protein ClpB									Not Significant
Rv0385	monooxygenase	-0.247	-0.281	1.4e-15	6.53e-14	-0.195	-0.0591	0.0103	0.0708	Not Significant
Rv0386	transcriptional regulator	-0.0476	-0.142	0.00709	0.0284	-0.0236	-0.0215	0.0634	0.26	Not Significant
Rv0389	phosphoribosylglycinamide formyltransferase PurT	-0.0225	-0.0739	0.484	0.632	0.0473	0.0757	0.139	0.406	Not Significant
Rv0390	hypothetical protein	0.135	-0.0788	0.946	0.969	0.168	0.0755	0.558	0.797	Not Significant
Rv0391	O-succinylhomoserine sulfhydrylase	0.012	-0.18	0.00757	0.0299	-0.0716	-0.125	0.162	0.437	Not Significant
Rv0392c	NADH dehydrogenase NdhA	0.0567	-0.173	0.119	0.236	-0.0911	-0.0766	0.0957	0.331	Not Significant
Rv0393	hypothetical protein	-0.011	-0.103	0.0906	0.194	-0.0647	-0.0427	0.4	0.689	Not Significant
Rv0394c	hypothetical protein	0.104	-0.108	0.982	0.986	0.0203	0.0603	0.653	0.849	Not Significant
Rv0395	hypothetical protein	-0.165	-0.332	0.0285	0.0821	0.0688	0.119	0.232	0.534	Not Significant
Rv0396	hypothetical protein	-0.0398	-0.15	0.126	0.248	-0.0603	-0.123	0.111	0.365	Not Significant
Rv0397	hypothetical protein	-0.116	-0.2	0.00504	0.0217	-0.000356	0.132	0.43	0.713	Not Significant
Rv0397A	hypothetical protein	-0.00636	-0.0916	0.969	0.98	0.149	-0.095	0.342	0.643	Not Significant
Rv0398c	hypothetical protein	0.152	-0.145	0.492	0.639	0.192	0.119	0.942	0.977	Not Significant
Rv0399c	lipoprotein LpqK	-0.0045	-0.348	0.00176	0.00965	-0.0677	-0.193	0.0533	0.23	Not Significant
Rv0400c	acyl-CoA dehydrogenase FadE7	0.466	0.0518	0.365	0.519	0.281	-0.0209	0.659	0.849	Not Significant
Rv0401	transmembrane protein									Not Significant
Rv0402c	transmembrane transport protein MmpL1	-0.058	-0.131	3.59e-05	0.000381	-0.00604	-0.0359	0.226	0.528	Not Significant
Rv0403c	membrane protein MmpS1	0.0178	0.0541	0.943	0.968	0.127	-0.233	0.107	0.354	Not Significant
Rv0404	long-chain-fatty-acid--AMP ligase FadD30	0.00423	-0.235	0.0143	0.0488	-0.0363	-0.027	0.139	0.406	Not Significant
Rv0405	membrane bound polyketide synthase	0.00995	-0.181	0.00243	0.0123	-0.0935	-0.148	0.00106	0.0121	Not Significant
Rv0406c	beta lactamase-like protein	-0.113	-0.556	0.000204	0.00168	-0.09	-0.281	0.211	0.508	Not Significant
Rv0407	F420-dependent glucose-6-phosphate dehydrogenase	-0.271	-0.228	0.00301	0.0146	-0.309	-0.176	0.000532	0.00701	Not Significant
Rv0408	phosphate acetyltransferase	0.149	-0.0871	0.0909	0.195	0.0198	0.205	0.118	0.374	Not Significant
Rv0409	acetate kinase	-0.0648	-0.484	0.00136	0.00784	-0.0191	0.085	0.483	0.75	Not Significant
Rv0410c	serine/threonine-protein kinase PknG	0.203	-0.0759	0.963	0.976	0.221	0.112	0.47	0.739	Not Significant
Rv0411c	glutamine-binding lipoprotein GlnH									Not Significant
Rv0412c	membrane protein									Not Significant
Rv0413	8-oxo-dGTP diphosphatase	0.115	-0.125	0.379	0.531	0.0923	0.112	0.12	0.377	Not Significant
Rv0414c	thiamine-phosphate synthase									Not Significant
Rv0415	thiamine biosynthesis oxidoreductase ThiO									Not Significant
Rv0416	sulfur carrier protein ThiS									Not Significant
Rv0417	thiazole synthase									Not Significant
Rv0418	lipoprotein aminopeptidase LpqL	0.000626	-0.267	0.00404	0.0184	-0.343	0.466	0.0929	0.324	Not Significant
Rv0419	lipoprotein peptidase LpqM	0.113	-0.124	0.154	0.286	0.112	-0.0238	0.0404	0.19	Not Significant
Rv0420c	transmembrane protein	0.104	-0.0277	0.949	0.971	0.0514	0.0112	0.541	0.786	Not Significant
Rv0421c	hypothetical protein	0.0212	-0.137	0.889	0.934	0.0906	0.0234	0.857	0.939	Not Significant
Rv0422c	hydroxymethylpyrimidine/phosphomethylpyrimidine kinase									Not Significant
Rv0423c	phosphomethylpyrimidine synthase									Not Significant
Rv0424c	hypothetical protein	-0.252	-0.171	0.0902	0.194	-0.0987	-0.0139	0.0849	0.31	Not Significant
Rv0425c	metal cation transporting ATPase H	0.00485	-0.104	0.00491	0.0213	0.052	0.0837	0.0888	0.318	Not Significant
Rv0426c	transmembrane protein	0.0547	-0.0141	0.162	0.297	0.0497	0.138	0.00434	0.0371	Not Significant
Rv0427c	exodeoxyribonuclease III protein XthA	0.00793	-0.207	0.0206	0.0638	0.235	0.163	0.0135	0.0864	Not Significant
Rv0428c	GCN5-like N-acetyltransferase	0.173	-0.127	0.993	0.995	-0.0824	-0.0646	0.257	0.567	Not Significant
Rv0429c	polypeptide deformylase	0.00752	-0.176	0.547	0.679	0.149	-0.14	0.746	0.894	Not Significant
Rv0430	hypothetical protein									Not Significant
Rv0431	tuberculin-like peptide	0.0484	-0.418	0.315	0.47	0.142	0.0408	0.659	0.849	Not Significant
Rv0432	superoxide dismutase	0.0249	-0.281	4.58e-06	6.08e-05	-0.398	-0.159	0.00419	0.0361	Not Significant
Rv0433	carboxylate-amine ligase	0.068	-0.136	0.0103	0.0382	-0.148	0.0454	0.0335	0.165	Not Significant
Rv0434	hypothetical protein	-0.0883	-0.356	0.000307	0.00236	0.0922	-0.00324	0.537	0.783	Not Significant
Rv0435c	ATPase	-0.0345	-0.265	0.000192	0.00162	0.0501	-0.00558	0.787	0.913	Not Significant
Rv0436c	CDP-diacylglycerol--serine O-phosphatidyltransferase									Not Significant
Rv0437c	phosphatidylserine decarboxylase									Not Significant
Rv0438c	molybdopterin molybdenumtransferase	-0.181	-0.425	3.49e-05	0.000375	-0.0246	-0.26	0.00237	0.0237	Not Significant
Rv0439c	dehydrogenase/reductase	0.0948	-0.15	0.0337	0.0928	0.0398	0.0621	0.199	0.491	Not Significant
Rv0440	molecular chaperone GroEL									Not Significant
Rv0441c	hypothetical protein	-0.0267	-0.162	0.0795	0.177	0.148	0.0303	0.786	0.912	Not Significant
Rv0442c	PPE family protein PPE10	0.1	-0.275	0.000379	0.00275	0.118	0.186	0.00412	0.0358	Not Significant
Rv0443	hypothetical protein	-0.0111	-0.0394	0.212	0.357	-0.0357	-0.0841	0.0133	0.0853	Not Significant
Rv0444c	anti-sigma-K factor RskA	-0.17	0.0865	0.905	0.941	0.367	0.632	3.69e-07	1.03e-05	Not Significant
Rv0445c	ECF RNA polymerase sigma factor SigK	-0.00557	-0.163	0.0403	0.106	0.0651	-0.0786	0.265	0.571	Not Significant
Rv0446c	transmembrane protein	-0.025	-0.132	0.0353	0.096	-0.0391	-0.0562	0.558	0.797	Not Significant
Rv0447c	cyclopropane-fatty-acyl-phospholipid synthase UfaA	0.00569	-0.0913	0.0362	0.0978	0.0258	0.0264	0.334	0.638	Not Significant
Rv0448c	hypothetical protein	-0.0425	-0.0701	0.0255	0.0754	0.00184	0.00481	0.328	0.633	Not Significant
Rv0449c	hypothetical protein	0.0602	-0.0274	0.157	0.29	-0.0313	-5.64e-05	0.469	0.739	Not Significant
Rv0450c	transmembrane transport protein MmpL4	0.0573	-0.277	0.00222	0.0116	-0.135	0.0492	0.863	0.942	Not Significant
Rv0451c	membrane protein MmpS4	0.0304	-0.294	0.578	0.705	-0.188	0.406	0.417	0.704	Not Significant
Rv0452	transcriptional regulator	-0.0883	-0.159	0.318	0.471	-0.124	-0.336	0.00542	0.0438	Not Significant
Rv0453	PPE family protein PPE11	0.0692	-0.1	0.0512	0.128	0.00977	-0.0071	0.145	0.414	Not Significant
Rv0455c	hypothetical protein	0.263	-0.665	0.163	0.299	0.0719	-0.0721	0.711	0.877	Not Significant
Rv0456c	enoyl-CoA hydratase EchA2	0.175	-0.00119	0.9	0.938	0.0527	-0.134	0.878	0.951	Not Significant
Rv0456A	toxin MazF1	-0.13	-0.0345	0.0754	0.169	-0.182	0.104	0.847	0.935	Not Significant
Rv0456B	antitoxin MazE1	0.0831	-0.1	0.806	0.871	0.0805	0.079	0.483	0.75	Not Significant
Rv0457c	peptidase	0.08	0.224	0.000302	0.00234	-0.0558	0.113	0.181	0.462	Not Significant
Rv0458	aldehyde dehydrogenase	1.6	2.3	6.22e-61	2.99e-58	1.79	1.05	1.66e-21	2.08e-19	Hypertolerant
Rv0459	hypothetical protein	0.404	0.252	0.184	0.325	0.324	0.246	0.0514	0.224	Not Significant
Rv0460	hypothetical protein	0.133	-0.272	0.337	0.491	0.333	-0.129	0.539	0.784	Not Significant
Rv0461	transmembrane protein	0.134	0.0179	0.383	0.536	0.137	-0.0358	0.427	0.712	Not Significant
Rv0462	dihydrolipoamide dehydrogenase									Not Significant
Rv0463	membrane protein	-0.15	-0.403	0.00158	0.00885	-0.216	0.0776	0.305	0.612	Not Significant
Rv0464c	hypothetical protein	0.126	-0.0752	0.389	0.541	0.0925	-0.0248	0.171	0.452	Not Significant
Rv0465c	HTH-type transcriptional regulator	0.295	0.148	0.00253	0.0128	0.0286	0.159	0.0829	0.306	Not Significant
Rv0466	hypothetical protein	-0.0485	-0.128	0.0913	0.195	-0.067	-0.0925	0.167	0.445	Not Significant
Rv0467	isocitrate lyase	0.311	-0.362	0.188	0.328	0.312	0.116	0.643	0.844	Not Significant
Rv0468	3-hydroxybutyryl-CoA dehydrogenase	-0.0262	-0.049	0.139	0.266	0.171	-0.0587	0.239	0.541	Not Significant
Rv0469	mycolic acid synthase UmaA	-0.134	-0.212	0.0406	0.107	0.03	0.0437	0.703	0.872	Not Significant
Rv0470c	cyclopropane mycolic acid synthase									Not Significant
Rv0470A	hypothetical protein	0.0741	-0.163	0.0713	0.163	0.00355	0.0734	0.984	0.993	Not Significant
Rv0471c	hypothetical protein	-0.0868	-0.362	2.85e-05	0.000317	-0.0026	-0.192	0.00918	0.0651	Not Significant
Rv0472c	HTH-type transcriptional regulator	-0.505	0.123	0.491	0.638	-0.694	0.285	0.62	0.831	Not Significant
Rv0473	transmembrane protein	-0.0262	-0.258	0.000192	0.00162	-0.108	0.0162	0.107	0.355	Not Significant
Rv0474	HTH-type transcriptional regulator	0.0217	-0.276	0.00208	0.011	0.0385	-0.213	0.0202	0.116	Not Significant
Rv0475	heparin binding hemagglutinin HbhA	0.127	0.00161	0.772	0.848	0.178	0.0516	0.534	0.782	Not Significant
Rv0476	transmembrane protein	0.123	-0.0573	0.956	0.974	0.026	-0.257	0.0205	0.117	Not Significant
Rv0477	hypothetical protein	-0.0262	-0.168	0.00781	0.0305	0.043	0.0171	0.264	0.571	Not Significant
Rv0478	2-deoxyribose-5-phosphate aldolase	0.363	-0.331	0.327	0.48	0.00919	-0.319	0.234	0.536	Not Significant
Rv0479c	membrane protein	-0.42	-0.822	0.048	0.122	-0.195	-0.48	0.0697	0.275	Not Significant
Rv0480c	amidohydrolase	0.131	0.00591	0.863	0.913	0.111	-0.0943	0.473	0.742	Not Significant
Rv0481c	hypothetical protein	0.116	-0.154	0.309	0.464	-0.0476	-0.0882	0.546	0.789	Not Significant
Rv0482	UDP-N-acetylenolpyruvoylglucosamine reductase	-0.0627	-0.385	0.186	0.327	-0.212	-0.244	0.0313	0.158	Not Significant
Rv0483	lipoprotein LprQ	-0.14	-0.229	4.06e-09	9.37e-08	-0.101	0.0294	0.125	0.387	Not Significant
Rv0484c	short-chain type oxidoreductase	0.102	-0.0244	0.954	0.973	0.0429	0.139	0.505	0.764	Not Significant
Rv0485	transcriptional regulator	0.422	0.0912	0.000984	0.00597	0.511	0.0961	0.000769	0.00929	Not Significant
Rv0486	D-inositol 3-phosphate glycosyltransferase	-0.0754	-0.677	0.127	0.248	0.351	-0.347	0.416	0.703	Not Significant
Rv0487	hypothetical protein	-0.0446	-0.354	0.0626	0.149	0.0819	-0.114	0.41	0.696	Not Significant
Rv0488	amino acid transporter	0.0294	-0.0718	0.207	0.351	-0.0834	-0.0761	0.67	0.854	Not Significant
Rv0489	2,3-bisphosphoglycerate-dependent phosphoglycerate mutase									Not Significant
Rv0490	two component sensor histidine kinase SenX3	0.0901	-0.316	0.624	0.743	-0.38	-0.459	0.0122	0.08	Not Significant
Rv0491	two component sensory transduction protein RegX	0.109	-0.841	0.0371	0.1	0.00778	0.00803	0.419	0.705	Not Significant
Rv0492c	GMC-type oxidoreductase	0.11	-0.104	0.374	0.526	-0.0154	-0.0613	0.0295	0.152	Not Significant
Rv0492A	hypothetical protein	0.0506	-0.215	0.164	0.3	-0.0555	-0.208	0.119	0.376	Not Significant
Rv0493c	hypothetical protein	-0.0118	-0.114	0.000159	0.0014	-0.0397	-0.0148	0.646	0.845	Not Significant
Rv0494	HTH-type transcriptional regulator	-0.0625	-0.269	0.0131	0.046	-0.00219	-0.0895	0.322	0.628	Not Significant
Rv0495c	hypothetical protein	-0.179	-0.296	0.0137	0.0476	0.0639	0.0197	0.806	0.919	Not Significant
Rv0496	hypothetical protein	0.227	0.222	0.043	0.112	0.215	0.0276	0.748	0.895	Not Significant
Rv0497	transmembrane protein	0.0209	-0.382	0.174	0.312	-0.0667	-0.297	4.08e-06	9.36e-05	Not Significant
Rv0498	hypothetical protein	0.131	0.0851	0.146	0.276	0.198	-0.131	0.278	0.585	Not Significant
Rv0499	hypothetical protein	0.0353	-0.202	0.187	0.328	-0.0372	0.0446	0.512	0.768	Not Significant
Rv0500	pyrroline-5-carboxylate reductase	-0.304	-0.803	0.0531	0.131	0.0999	-0.0933	0.84	0.931	Not Significant
Rv0500A	DNA-binding protein	0.237	-0.43	0.358	0.511	-0.2	-0.47	0.0053	0.0432	Not Significant
Rv0501	UDP-glucose 4-epimerase GalE	0.0589	-0.118	0.189	0.329	-0.0113	-0.168	0.0104	0.0713	Not Significant
Rv0502	hypothetical protein	0.0277	-0.0867	0.108	0.22	-0.0289	-0.0647	0.383	0.678	Not Significant
Rv0503c	cyclopropane mycolic acid synthase	0.575	0.542	2.62e-18	1.49e-16	0.539	0.517	4.58e-22	5.94e-20	Hypertolerant
Rv0504c	hypothetical protein	0.116	0.121	0.311	0.466	0.0568	0.0672	0.685	0.864	Not Significant
Rv0505c	phosphoserine phosphatase SerB	0.0923	-0.184	0.683	0.786	-0.0578	0.0396	0.113	0.368	Not Significant
Rv0506	membrane protein MmpS2	0.035	-0.149	0.975	0.983	-0.145	-0.0981	0.119	0.376	Not Significant
Rv0507	transmembrane transport protein MmpL2	0.0418	-0.0102	0.471	0.619	0.0368	0.00452	0.638	0.841	Not Significant
Rv0508	hypothetical protein	-0.0222	-0.416	0.0202	0.0628	-0.14	0.0326	0.869	0.945	Not Significant
Rv0509	glutamyl-tRNA reductase									Not Significant
Rv0510	porphobilinogen deaminase									Not Significant
Rv0511	uroporphyrin-III C-methyltransferase									Not Significant
Rv0512	delta-aminolevulinic acid dehydratase	-0.145	0.0043	0.851	0.904	-0.203	-0.0721	0.167	0.445	Not Significant
Rv0513	transmembrane protein	1.28	3.12	4.79e-22	3.29e-20	1.11	0.925	1.17e-11	6.18e-10	Hypertolerant
Rv0514	transmembrane protein	-0.0779	-0.216	0.0339	0.0932	-0.199	-0.186	0.0487	0.217	Not Significant
Rv0515	hypothetical protein	0.0486	-0.137	0.00366	0.017	-0.0414	0.0146	0.2	0.491	Not Significant
Rv0516c	anti-anti-sigma factor	0.0373	-0.074	0.442	0.59	-0.145	0.0861	0.76	0.9	Not Significant
Rv0517	acyltransferase	-0.0444	-0.0676	0.0341	0.0936	-0.00421	-0.00131	0.86	0.941	Not Significant
Rv0518	hypothetical protein	-0.173	-0.186	0.00347	0.0163	-0.195	-0.0713	0.00131	0.0147	Not Significant
Rv0519c	membrane protein	0.0219	-0.145	0.174	0.312	-0.129	-0.0801	0.0223	0.124	Not Significant
Rv0522	GABA permease GabP	0.114	-0.129	0.0352	0.0959	-0.062	-0.13	0.0327	0.162	Not Significant
Rv0523c	hypothetical protein	0.0971	-0.227	0.182	0.324	-0.123	0.105	0.501	0.762	Not Significant
Rv0524	glutamate-1-semialdehyde 2,1-aminomutase									Not Significant
Rv0525	hypothetical protein	-0.00126	-0.442	0.0694	0.16	0.515	0.413	0.088	0.316	Not Significant
Rv0526	thioredoxin									Not Significant
Rv0527	cytochrome C-type biogenesis protein CcdA									Not Significant
Rv0528	transmembrane protein									Not Significant
Rv0529	cytochrome C-type biogenesis protein CcsA									Not Significant
Rv0530	hypothetical protein	-0.102	-0.293	2e-07	3.53e-06	-0.195	-0.00302	0.765	0.904	Not Significant
Rv0530A	hypothetical protein	-0.0715	-0.74	0.00049	0.00335	-0.138	-0.549	0.00229	0.0231	Hypersusceptible
Rv0531	membrane protein	-0.0971	-0.339	0.0656	0.153	-0.218	-0.309	0.0635	0.26	Not Significant
Rv0532	PE-PGRS family protein PE_PGRS6	-0.0166	-0.186	0.219	0.366	0.0294	0.0409	0.706	0.873	Not Significant
Rv0533c	3-oxoacyl-ACP synthase III	-0.222	-0.33	4.51e-09	1.02e-07	-0.19	-0.102	0.043	0.198	Not Significant
Rv0534c	1,4-dihydroxy-2-naphthoate octaprenyltransferase									Not Significant
Rv0535	5'-methylthioadenosine phosphorylase	0.011	-0.0963	0.291	0.445	0.0641	0.031	0.466	0.737	Not Significant
Rv0536	UDP-glucose 4-epimerase GalE	0.193	-0.0672	0.95	0.972	-0.0788	-0.182	0.0972	0.335	Not Significant
Rv0537c	integral membrane protein	0.293	0.388	7.94e-09	1.73e-07	0.27	0.454	1.46e-13	1.01e-11	Not Significant
Rv0538	membrane protein	0.303	0.151	0.000313	0.00238	0.171	0.187	8.24e-05	0.00135	Not Significant
Rv0539	dolichyl-phosphate sugar synthase	0.242	-0.34	0.667	0.776	0.157	-0.078	0.56	0.799	Not Significant
Rv0540	hypothetical protein	0.168	-0.169	0.343	0.496	-0.0914	0.00567	0.647	0.845	Not Significant
Rv0541c	integral membrane protein									Not Significant
Rv0542c	2-succinylbenzoic acid--CoA ligase	-0.154	-0.205	0.304	0.459	-0.363	-0.314	0.035	0.171	Not Significant
Rv0543c	hypothetical protein									Not Significant
Rv0544c	transmembrane protein	0.438	-0.194	0.81	0.873	0.11	-0.443	0.0243	0.131	Not Significant
Rv0545c	low-affinity inorganic phosphate transporter	0.299	-0.149	0.651	0.764	0.14	-0.33	0.0811	0.304	Not Significant
Rv0546c	hypothetical protein	0.367	0.0301	0.5	0.642	0.219	-0.183	0.422	0.707	Not Significant
Rv0547c	oxidoreductase	0.155	-0.129	0.184	0.325	0.0876	-0.186	0.0346	0.17	Not Significant
Rv0548c	1,4-dihydroxy-2-naphthoyl-CoA synthase									Not Significant
Rv0549c	ribonuclease VapC3	-0.0693	-0.2	0.0992	0.207	-0.0448	-0.0141	0.125	0.386	Not Significant
Rv0550c	antitoxin VapB3	-0.0971	-0.0657	0.397	0.55	0.134	0.11	0.061	0.254	Not Significant
Rv0551c	fatty-acid--CoA ligase FadD8	0.0427	-0.167	0.00544	0.023	-0.0811	-0.0412	0.0634	0.26	Not Significant
Rv0552	hypothetical protein	0.00973	-0.0241	0.0267	0.0781	0.0925	0.0237	0.812	0.922	Not Significant
Rv0553	muconate cycloisomerase	-0.363	-0.36	0.0602	0.145	-0.0154	-0.121	0.861	0.941	Not Significant
Rv0554	non-heme bromoperoxidase BpoC	-0.115	-0.215	0.0128	0.045	0.0733	-0.167	0.114	0.369	Not Significant
Rv0555	bifunctional 2-succinyl-6-hydroxy-2,4-cyclohexadiene-1-carboxylate synthase/2-oxoglutarate decarboxylase									Not Significant
Rv0556	transmembrane protein									Not Significant
Rv0557	GDP-mannose-dependent alpha-mannosyltransferase	-0.146	-0.311	0.0333	0.0919	-0.241	-0.187	0.0102	0.0703	Not Significant
Rv0558	demethylmenaquinone methyltransferase	0.513	0.0924	0.447	0.595	-0.26	-0.772	0.0254	0.136	Not Significant
Rv0559c	hypothetical protein	0.0746	0.045	0.184	0.326	0.0579	0.151	0.102	0.345	Not Significant
Rv0560c	benzoquinone methyltransferase	0.0582	-0.112	0.195	0.337	-0.00857	0.0879	0.943	0.977	Not Significant
Rv0561c	oxidoreductase									Not Significant
Rv0562	polyprenyl-diphosphate synthase GrcC	0.286	0.366	0.256	0.408	-0.0749	0.232	0.852	0.937	Not Significant
Rv0563	protease HtpX	-0.0274	-0.258	0.284	0.439	0.101	-0.151	0.279	0.585	Not Significant
Rv0564c	glycerol-3-phosphate dehydrogenase	0.0316	-0.191	0.452	0.599	-0.0395	-0.0469	0.102	0.345	Not Significant
Rv0565c	monooxygenase	-0.0394	-0.242	0.000444	0.00312	0.0538	0.0686	0.892	0.959	Not Significant
Rv0566c	hypothetical protein	0.224	-0.855	0.00311	0.015	-0.189	-0.752	0.0109	0.073	Not Significant
Rvnt05	tRNA-Tyr									Not Significant
Rv0567	methyltransferase/methylase	0.00248	-0.255	0.000811	0.00514	-0.115	-0.107	0.000969	0.0113	Not Significant
Rv0568	cytochrome P450 Cyp135B1	0.0102	-0.357	0.00705	0.0282	-0.11	-0.109	0.0199	0.115	Not Significant
Rv0569	hypothetical protein	-0.0699	-0.351	0.00308	0.0149	-0.238	0.0447	0.788	0.913	Not Significant
Rv0570	vitamin B12-dependent ribonucleoside-diphosphate reductase	0.124	-0.264	0.00245	0.0124	0.0676	-0.0923	0.173	0.454	Not Significant
Rv0571c	hypothetical protein	0.0442	-0.000224	0.899	0.938	-0.113	-0.0201	0.265	0.571	Not Significant
Rv0572c	hypothetical protein	-0.0209	-0.149	0.0335	0.0923	-0.00387	-0.0477	0.414	0.7	Not Significant
Rv0573c	nicotinic acid phosphoribosyltransferase PncB2	-0.0337	-0.33	0.0314	0.0884	-0.00447	0.0877	0.553	0.793	Not Significant
Rv0574c	hypothetical protein	0.00661	-0.0537	0.281	0.436	-0.0392	-0.0848	0.17	0.451	Not Significant
Rv0575c	oxidoreductase	-0.0111	-0.145	0.0499	0.126	-0.0582	-0.0456	0.0385	0.184	Not Significant
Rv0576	transcriptional regulator	-0.00698	-0.152	0.000519	0.00353	0.00918	-0.0539	0.098	0.336	Not Significant
Rv0577	hypothetical protein	0.00311	-0.149	0.012	0.0428	-0.0142	-0.0945	0.513	0.768	Not Significant
Rv0578c	PE-PGRS family protein PE_PGRS7	0.198	-0.0934	0.352	0.505	0.00823	0.066	0.373	0.67	Not Significant
Rv0579	hypothetical protein	-0.0608	0.0273	0.729	0.819	-0.0561	0.0524	0.753	0.897	Not Significant
Rv0580c	hypothetical protein	0.102	-0.208	0.202	0.345	0.104	0.209	0.0503	0.221	Not Significant
Rv0581	antitoxin VapB26	0.341	-0.0372	0.261	0.414	0.113	0.0874	0.321	0.628	Not Significant
Rv0582	ribonuclease VapC26	-0.0601	-0.297	0.0275	0.0799	0.102	0.0185	0.7	0.871	Not Significant
Rv0583c	lipoprotein LpqN	-0.0905	-0.372	0.00167	0.00921	-0.126	-0.138	0.121	0.378	Not Significant
Rv0584	glycosidase	0.00214	-0.174	0.000783	0.00497	-0.0312	-0.0644	0.138	0.404	Not Significant
Rv0585c	integral membrane protein	0.0306	-0.0118	0.231	0.38	-0.071	0.043	0.781	0.91	Not Significant
Rv0586	HTH-type transcriptional regulator Mce2R	-0.127	-0.318	0.22	0.367	0.0139	0.195	0.987	0.994	Not Significant
Rv0587	hypothetical protein	0.124	-0.263	0.0927	0.197	0.0361	0.0573	0.743	0.893	Not Significant
Rv0588	hypothetical protein	0.00396	-0.239	0.321	0.474	-0.0902	-0.171	0.00156	0.0169	Not Significant
Rv0589	Mce family protein Mce2A	0.24	-0.129	0.998	0.998	0.146	-0.0241	0.498	0.761	Not Significant
Rv0591	Mce family protein Mce2C	0.302	0.0632	0.179	0.32	0.00142	-0.00881	0.741	0.893	Not Significant
Rv0592	Mce family protein Mce2D	0.205	-0.107	0.302	0.457	0.00729	-0.0376	0.166	0.443	Not Significant
Rv0593	Mce family lipoprotein LprL	0.0925	-0.185	0.118	0.236	0.0183	-0.00809	0.839	0.931	Not Significant
Rv0594	Mce family protein Mce2F	0.0798	-0.0925	0.0387	0.103	-0.0492	0.00988	0.0677	0.27	Not Significant
Rv0595c	ribonuclease VapC4	0.073	-0.0521	0.928	0.957	-0.0987	-0.114	0.135	0.4	Not Significant
Rv0596c	antitoxin VapB4									Not Significant
Rv0597c	hypothetical protein	0.0472	-0.251	0.00548	0.0232	0.016	-0.0303	0.945	0.978	Not Significant
Rv0598c	ribonuclease VapC27	0.00851	-0.022	0.913	0.948	-0.131	-0.0627	0.33	0.633	Not Significant
Rv0599c	antitoxin VapB27	0.303	-0.299	0.575	0.703	-0.172	-0.129	0.126	0.387	Not Significant
Rv0600c	two component sensor kinase HK1	0.228	-0.435	0.229	0.378	-0.0905	-0.0154	0.403	0.692	Not Significant
Rv0601c	two component sensor kinase HK2	0.112	0.0246	0.765	0.843	0.0562	0.0474	0.885	0.955	Not Significant
Rv0602c	two component DNA binding transcriptional regulator TcrA	0.0517	0.0437	0.979	0.985	-0.0213	-0.118	0.522	0.772	Not Significant
Rv0603	hypothetical protein	-0.253	-0.196	0.544	0.677	0.432	0.127	0.44	0.72	Not Significant
Rv0604	lipoprotein LpqO	-0.0034	-0.111	0.681	0.785	-0.221	-0.00167	0.935	0.975	Not Significant
Rv0605	IS1536 family serine type transposase	0.0642	-0.165	0.0327	0.0909	0.0524	0.0504	0.731	0.887	Not Significant
Rv0607	hypothetical protein	-0.0897	-0.101	0.301	0.456	-0.0583	-0.133	0.35	0.652	Not Significant
Rv0608	antitoxin VapB28	-0.0134	-0.00574	0.579	0.705	-0.0456	-0.124	0.404	0.693	Not Significant
Rv0609	ribonuclease VapC28	-0.011	0.0923	0.896	0.937	-0.0215	-0.0663	0.977	0.988	Not Significant
Rv0609A	hypothetical protein	0.268	-0.217	0.841	0.898	-0.399	-0.319	0.126	0.387	Not Significant
RVnc0005	Putative small regulatory RNA									Not Significant
Rv0610c	hypothetical protein	0.254	-0.0826	0.477	0.625	0.112	0.067	0.994	0.997	Not Significant
Rv0611c	hypothetical protein	0.00534	-0.309	0.295	0.45	-0.0859	0.0521	0.793	0.914	Not Significant
Rv0612	hypothetical protein	0.0608	-0.099	0.771	0.848	-0.0528	0.194	0.495	0.759	Not Significant
Rv0613c	hypothetical protein	0.0724	-0.102	0.18	0.32	-0.116	-0.0375	0.15	0.421	Not Significant
Rv0614	hypothetical protein	0.0504	-0.307	0.00323	0.0154	-0.0583	0.0391	0.0822	0.306	Not Significant
Rv0615	integral membrane protein	0.0251	-0.471	0.0875	0.189	0.0581	0.077	0.914	0.964	Not Significant
Rv0616A	antitoxin VapB29	0.235	-0.125	0.521	0.658	0.247	0.109	0.665	0.85	Not Significant
Rv0617	ribonuclease VapC29	0.128	-0.00511	0.897	0.937	-0.0325	0.0752	0.735	0.89	Not Significant
Rv0620	galactokinase	-0.12	-0.117	0.45	0.597	0.054	0.443	0.0238	0.13	Not Significant
Rv0621	membrane protein	0.0261	-0.248	0.163	0.299	0.0127	-0.0399	0.871	0.946	Not Significant
Rv0622	membrane protein	-0.00273	-0.00772	0.651	0.764	0.13	-0.11	0.314	0.621	Not Significant
Rv0623	antitoxin VapB30	0.168	-0.309	0.425	0.574	-0.0133	0.0179	0.946	0.978	Not Significant
Rv0624	ribonuclease VapC30	-0.0601	-0.261	0.00281	0.0138	-0.0766	-0.0295	0.435	0.718	Not Significant
Rv0625c	transmembrane protein	-0.0094	-0.109	0.0341	0.0936	-0.127	-0.0884	0.044	0.2	Not Significant
Rv0626	antitoxin VapB5	0.0332	-0.384	0.237	0.388	0.0718	0.118	0.502	0.762	Not Significant
Rv0627	ribonuclease VapC5									Not Significant
Rv0628c	hypothetical protein	0.418	1.11	0.00031	0.00236	0.363	0.413	0.00769	0.057	Not Significant
Rv0629c	exonuclease V subunit alpha RecD	-0.121	-0.0666	0.0738	0.167	-0.0391	-0.0657	0.0519	0.225	Not Significant
Rv0630c	exonuclease V subunit beta RecB	0.0601	-0.11	0.142	0.27	0.0797	-0.0163	0.149	0.42	Not Significant
Rv0631c	exonuclease V subunit gamma RecC	0.142	-0.0387	0.893	0.935	0.0685	-0.147	0.304	0.612	Not Significant
Rv0632c	enoyl-CoA hydratase EchA3	-0.0193	-0.243	0.0047	0.0205	0.0465	-0.0591	0.305	0.612	Not Significant
Rv0633c	hypothetical protein	0.168	-0.0323	0.344	0.497	0.0514	-0.0452	0.483	0.75	Not Significant
Rv0634c	glyoxalase II	0.0551	-0.297	0.0812	0.18	-0.167	-0.104	0.114	0.369	Not Significant
Rv0634A	hypothetical protein	0.261	-0.0153	0.431	0.581	0.0317	0.326	0.0798	0.301	Not Significant
Rvnt06	tRNA-Thr									Not Significant
Rvnt07	tRNA-Met									Not Significant
Rv0634B	50S ribosomal protein L33									Not Significant
Rv0635	(3R)-hydroxyacyl-ACP dehydratase subunit HadA									Not Significant
Rv0636	(3R)-hydroxyacyl-ACP dehydratase subunit HadB									Not Significant
Rv0637	(3R)-hydroxyacyl-ACP dehydratase subunit HadC	-0.159	-0.411	0.516	0.656	-0.296	0.0421	0.808	0.92	Not Significant
Rvnt08	tRNA-Trp									Not Significant
Rv0638	preprotein translocase SecE									Not Significant
Rv0639	transcription termination/antitermination protein NusG									Not Significant
Rv0640	50S ribosomal protein L11	0.192	-0.0739	0.607	0.73	0.109	0.103	0.673	0.856	Not Significant
Rv0641	50S ribosomal protein L1	-0.0423	-0.127	0.417	0.567	0.0353	0.0526	0.492	0.759	Not Significant
Rv0642c	hydroxymycolate synthase MmaA4	0.235	-0.0477	0.788	0.859	0.114	0.365	0.000133	0.00208	Not Significant
Rv0643c	methoxy mycolic acid synthase MmaA3	0.79	0.299	9.06e-06	0.000112	0.636	-0.00765	0.0995	0.34	Not Significant
Rv0644c	cyclopropane mycolic acid synthase CmaA	-0.528	-0.212	2.79e-07	4.7e-06	-0.422	-0.097	0.00101	0.0116	Not Significant
Rv0645c	mycolic acid methyltransferase MmaA1	0.272	0.427	2.47e-27	2.45e-25	0.307	0.248	8.27e-16	7.15e-14	Not Significant
Rv0646c	lipase/esterase LipG	-0.03	-0.0661	0.61	0.732	-0.109	-0.0256	0.842	0.932	Not Significant
Rv0647c	hypothetical protein	0.153	0.184	0.626	0.745	-0.186	0.141	0.113	0.368	Not Significant
Rv0648	alpha-mannosidase	0.0585	-0.0241	0.823	0.884	0.00172	-0.0354	0.377	0.673	Not Significant
Rv0649	malonyl CoA-acyl carrier protein transacylase	-0.21	-0.538	0.00254	0.0128	0.0904	0.0157	0.682	0.861	Not Significant
Rv0650	sugar kinase	0.243	0.00815	0.288	0.443	0.0835	0.229	0.00828	0.0608	Not Significant
Rv0651	50S ribosomal protein L10									Not Significant
Rv0653c	transcriptional regulator	-0.17	0.0291	0.497	0.641	-0.0927	0.237	0.0067	0.0517	Not Significant
Rv0654	carotenoid cleavage oxygenase	-0.00651	-0.122	0.000424	0.003	-0.0273	-0.0161	0.162	0.436	Not Significant
Rv0655	ABC transporter ATP-binding protein	2.2	5.03	2.01e-31	2.61e-29	2.28	3.01	8.42e-34	2.84e-31	Hypertolerant
Rv0656c	ribonuclease VapC6	-0.0614	-0.0816	0.204	0.348	0.108	0.0191	0.889	0.958	Not Significant
Rv0657c	antitoxin VapB6	0.0899	-0.153	0.339	0.493	0.257	0.116	0.142	0.411	Not Significant
Rv0658c	integral membrane protein	0.107	-0.0724	0.653	0.765	-0.0141	0.0686	0.751	0.897	Not Significant
Rv0659c	toxin MazF2	-0.0767	-0.0952	0.000612	0.00405	-0.116	-0.00376	0.25	0.559	Not Significant
Rv0660c	antitoxin MazE2	-0.526	-0.716	0.000191	0.00162	-0.0633	0.113	0.608	0.824	Not Significant
Rv0661c	ribonuclease VapC7	-0.105	-0.214	0.107	0.218	-0.218	-0.0431	0.339	0.641	Not Significant
Rv0663	arylsulfatase AtsD	0.0668	-0.162	0.00654	0.0266	0.0257	0.0803	0.715	0.88	Not Significant
Rv0664	antitoxin VapB8	-0.196	-0.401	0.0501	0.126	-0.177	-0.0472	0.258	0.569	Not Significant
Rv0665	ribonuclease VapC8	-0.191	-0.292	0.112	0.227	-0.0404	-0.214	0.111	0.365	Not Significant
Rv0667	DNA-directed RNA polymerase subunit beta									Not Significant
Rv0668	DNA-directed RNA polymerase subunit beta'	-0.188	-0.568	0.000366	0.00268	0.00858	-0.0674	0.172	0.453	Not Significant
Rv0669c	neutral ceramidase	-0.0157	-0.129	0.00141	0.00806	0.0535	-0.0201	0.768	0.905	Not Significant
Rv0670	endonuclease IV	0.0641	-0.232	0.0978	0.205	-0.148	-0.0441	0.068	0.271	Not Significant
Rv0671	lipoprotein LpqP	0.108	-0.215	0.0286	0.0823	0.0194	0.0359	0.914	0.964	Not Significant
Rv0672	acyl-CoA dehydrogenase FadE8	0.142	-0.0715	0.51	0.651	0.123	-0.0632	0.0122	0.08	Not Significant
Rv0673	enoyl-CoA hydratase EchA4	0.0392	-0.131	0.663	0.773	-0.05	-0.118	0.0358	0.174	Not Significant
Rv0674	hypothetical protein	0.218	0.162	0.404	0.556	-0.0752	-0.581	0.109	0.359	Not Significant
Rv0675	enoyl-CoA hydratase EchA5									Not Significant
Rv0676c	transmembrane transport protein MmpL5	-0.177	-0.306	1.42e-12	5e-11	-0.482	-0.394	9.92e-19	1.04e-16	Not Significant
Rv0677c	membrane protein MmpS5	-0.138	-0.534	7.16e-06	9.11e-05	-0.565	-0.31	2.65e-07	7.64e-06	Not Significant
Rv0678	hypothetical protein	0.523	1.24	2.49e-12	8.55e-11	1.15	1.43	1.82e-09	7.14e-08	Hypertolerant
Rv0679c	hypothetical protein	-0.151	-0.258	0.00331	0.0157	-0.179	-0.197	0.0231	0.128	Not Significant
Rv0680c	transmembrane protein	-0.0853	-0.568	0.000192	0.00162	-0.194	-0.563	7.25e-05	0.00122	Hypersusceptible
Rv0681	transcriptional regulator	0.00333	-0.0364	0.757	0.838	0.053	-0.0256	0.62	0.831	Not Significant
Rv0682	30S ribosomal protein S12									Not Significant
Rv0683	30S ribosomal protein S7									Not Significant
Rv0684	elongation factor G									Not Significant
Rv0685	elongation factor Tu	0.0842	-0.075	0.937	0.963	0.354	0.133	0.183	0.464	Not Significant
Rv0686	membrane protein	0.0336	-0.0151	0.596	0.721	0.269	0.0238	0.0699	0.275	Not Significant
Rv0687	NAD-dependent oxidoreductase	0.231	0.00728	0.832	0.891	0.141	0.163	0.276	0.581	Not Significant
Rv0688	ferredoxin reductase	-0.0105	-0.314	0.000225	0.00183	-0.0765	-0.0732	0.0765	0.293	Not Significant
Rv0689c	hypothetical protein	-0.0134	0.0598	0.405	0.556	-0.077	-0.0546	0.484	0.751	Not Significant
Rv0690c	hypothetical protein	-0.0594	-0.238	7.2e-05	0.000701	-0.0337	-0.0303	0.0107	0.0719	Not Significant
Rv0691c	mycofactocin biosynthesis transcriptional regulator MftR	-0.121	-0.317	3.53e-05	0.000376	-0.0854	0.0833	0.591	0.817	Not Significant
Rv0691A	mycofactocin precursor	1.66	1.97	1.28e-05	0.000154	1.92	0.864	0.0281	0.146	Not Significant
Rv0692	mycofactocin system protein MftB	1.5	1.87	2.21e-15	9.66e-14	1.8	0.855	8.3e-05	0.00136	Hypertolerant
Rv0693	mycofactocin radical SAM maturase MftC	1.38	1.66	4.36e-40	8.65e-38	1.74	0.809	5.02e-12	2.86e-10	Hypertolerant
Rv0694	mycofactocin system heme/flavin oxidoreductase MftD	0.931	1.23	1.82e-13	6.8e-12	1.6	0.769	5.2e-06	0.000114	Hypertolerant
Rv0695	mycofactocin system creatinine amidohydrolase family protein MftE	1.53	0.82	1.23e-06	1.83e-05	1.55	0.39	6.55e-05	0.00113	Not Significant
Rv0696	mycofactocin biosynthesis glycosyltransferase MftF	1.49	1.49	2.38e-21	1.61e-19	1.6	0.586	5.61e-07	1.46e-05	Hypertolerant
Rv0697	dehydrogenase	0.949	0.813	1.6e-11	4.87e-10	0.992	0.269	0.0112	0.0742	Not Significant
Rv0698	hypothetical protein	0.61	0.248	0.0185	0.059	-0.209	-0.0581	0.0959	0.331	Not Significant
Rv0699	hypothetical protein	-0.0772	0.0188	0.668	0.776	0.0322	0.177	0.289	0.596	Not Significant
Rv0700	30S ribosomal protein S10									Not Significant
Rv0701	50S ribosomal protein L3									Not Significant
Rv0702	50S ribosomal protein L4									Not Significant
Rv0703	50S ribosomal protein L23									Not Significant
Rv0704	50S ribosomal protein L2									Not Significant
Rv0705	30S ribosomal protein S19									Not Significant
Rv0706	50S ribosomal protein L22									Not Significant
Rv0707	30S ribosomal protein S3									Not Significant
Rv0708	50S ribosomal protein L16									Not Significant
Rv0709	50S ribosomal protein L29									Not Significant
Rv0710	30S ribosomal protein S17	0.135	-0.214	0.137	0.262	0.363	0.175	0.224	0.525	Not Significant
Rv0711	arylsulfatase AtsA	0.0706	-0.158	0.000538	0.00364	0.0715	-0.0269	0.126	0.387	Not Significant
Rv0712	hypothetical protein	0.0999	-0.0362	0.863	0.913	0.0984	0.0614	0.238	0.539	Not Significant
Rv0713	transmembrane protein	0.0936	0.308	3.34e-06	4.55e-05	0.253	0.301	2.75e-10	1.2e-08	Not Significant
Rv0714	50S ribosomal protein L14									Not Significant
Rv0715	50S ribosomal protein L24									Not Significant
Rv0716	50S ribosomal protein L5									Not Significant
Rv0717	30S ribosomal protein S14									Not Significant
Rv0718	30S ribosomal protein S8									Not Significant
Rv0719	50S ribosomal protein L6									Not Significant
Rv0720	50S ribosomal protein L18									Not Significant
Rv0721	30S ribosomal protein S5	0.186	-0.508	0.301	0.455	0.114	-0.181	0.664	0.849	Not Significant
Rv0722	50S ribosomal protein L30	0.672	-0.245	0.532	0.666	0.285	-0.408	0.0364	0.176	Not Significant
Rv0723	50S ribosomal protein L15	-0.306	-0.00964	0.942	0.967	0.206	-0.122	0.939	0.976	Not Significant
Rv0724	protease IV SppA	-0.12	-0.296	0.000933	0.00572	-0.0618	-0.341	4.95e-06	0.00011	Not Significant
Rv0725c	hypothetical protein	0.181	-0.28	0.0598	0.144	0.0982	-0.00331	0.981	0.992	Not Significant
Rv0726c	S-adenosylmethionine-dependent methyltransferase	0.0354	-0.194	0.0113	0.0406	-0.16	-0.0264	0.533	0.782	Not Significant
Rv0727c	L-fuculose phosphate aldolase FucA	-0.0833	-0.233	0.0353	0.096	-0.0213	0.0354	0.887	0.956	Not Significant
Rv0728c	D-3-phosphoglycerate dehydrogenase SerA	-0.0937	-0.247	0.000421	0.00299	-0.0234	0.182	0.249	0.558	Not Significant
Rv0729	D-xylulose kinase XylB	-0.0414	-0.0821	0.0473	0.121	-0.0589	-0.0556	0.0606	0.253	Not Significant
Rv0730	GCN5-like N-acetyltransferase	0.0551	0.0314	0.861	0.913	0.0358	-0.125	0.6	0.821	Not Significant
Rv0731c	S-adenosylmethionine-dependent methyltransferase	-0.0568	-0.11	0.013	0.0455	0.112	0.17	0.334	0.638	Not Significant
Rv0732	preprotein translocase SecY	1.01	0.235	0.107	0.218	0.0246	-0.18	0.938	0.976	Not Significant
Rv0733	adenylate kinase	0.00735	0.139	0.685	0.787	0.404	0.0158	0.346	0.647	Not Significant
Rv0734	methionine aminopeptidase	0.312	0.5	0.000259	0.00205	0.0943	-0.567	0.00878	0.0633	Not Significant
Rv0735	ECF RNA polymerase sigma factor SigL	-0.0331	-0.196	0.115	0.231	-0.0999	-0.0442	0.284	0.591	Not Significant
Rv0736	anti-sigma-L factor RslA	0.0927	-0.00385	0.719	0.813	0.0106	-0.0514	0.894	0.959	Not Significant
Rv0737	transcriptional regulator	-0.127	-0.179	0.275	0.429	0.257	0.166	0.0885	0.317	Not Significant
Rv0738	hypothetical protein									Not Significant
Rv0739	hypothetical protein	0.0223	-0.0634	0.17	0.308	-0.132	-0.0249	0.134	0.399	Not Significant
Rv0740	hypothetical protein	-0.158	-0.109	0.123	0.242	-0.0444	-0.301	0.073	0.283	Not Significant
Rv0742	hypothetical protein	-0.0661	-0.14	0.0186	0.0593	-0.0265	0.161	0.525	0.775	Not Significant
Rv0743c	hypothetical protein	0.064	-0.111	0.0698	0.161	0.0564	-0.0605	0.117	0.374	Not Significant
Rv0744c	transcriptional regulator									Not Significant
Rv0745	hypothetical protein	0.131	-0.294	0.65	0.763	-0.162	-0.137	0.0094	0.0663	Not Significant
Rv0746	PE-PGRS family protein PE_PGRS9	-0.0126	-0.189	0.532	0.667	-0.0308	0.0499	0.451	0.726	Not Significant
Rv0747	PE-PGRS family protein PE_PGRS10	-0.11	-0.206	0.0671	0.156	-0.0351	0.0444	0.806	0.919	Not Significant
Rv0748	antitoxin VapB31	-0.118	-0.191	0.263	0.415	-0.203	-0.191	0.792	0.914	Not Significant
Rv0749	ribonuclease VapC31	0.0409	-0.354	0.284	0.439	-0.103	-0.151	0.163	0.439	Not Significant
Rv0749A	hypothetical protein	0.081	-0.0961	0.896	0.937	0.0994	0.0875	0.816	0.923	Not Significant
Rv0750	hypothetical protein	0.0691	-0.228	0.75	0.831	0.0808	-0.0317	0.736	0.89	Not Significant
Rv0751c	3-hydroxyisobutyrate dehydrogenase	0.148	0.198	0.103	0.213	0.196	0.036	0.448	0.725	Not Significant
Rv0752c	acyl-CoA dehydrogenase FadE9	0.242	0.155	0.0129	0.0454	0.19	0.412	0.000408	0.00547	Not Significant
Rv0753c	methylmalonate-semialdehyde dehydrogenase	0.194	0.166	0.000386	0.00278	0.167	0.164	3.83e-05	0.000717	Not Significant
Rv0754	PE-PGRS family protein PE_PGRS11	0.0369	-0.0998	0.0604	0.146	-0.029	0.0423	0.283	0.59	Not Significant
Rv0755c	PPE family protein PPE12	0.0955	-0.207	0.288	0.443	0.104	0.000284	0.836	0.93	Not Significant
Rvnt09	tRNA-Thr									Not Significant
Rv0756c	hypothetical protein	0.131	-0.149	0.458	0.605	-0.234	-0.136	0.0185	0.109	Not Significant
Rv0757	two component system response transcriptional positive regulator PhoP									Not Significant
Rv0758	two component system response sensor kinase PhoR									Not Significant
Rv0759c	hypothetical protein	0.22	-0.526	0.252	0.404	0.0138	-0.547	0.0577	0.244	Not Significant
Rv0760c	hypothetical protein	0.0577	-0.299	0.38	0.533	0.0867	-0.0121	0.816	0.923	Not Significant
Rv0761c	alcohol dehydrogenase B	1.42	1.46	1.02e-24	8.55e-23	1.58	0.524	6.28e-07	1.63e-05	Hypertolerant
Rv0762c	hypothetical protein	0.0937	-0.215	0.29	0.445	0.175	0.0283	0.901	0.959	Not Significant
Rv0763c	ferredoxin	-0.0471	-0.607	0.096	0.202	0.118	-0.22	0.298	0.605	Not Significant
Rv0764c	lanosterol 14-alpha demethylase	-0.0736	-0.0611	0.243	0.395	-0.0544	0.0696	0.854	0.938	Not Significant
Rv0765c	oxidoreductase	-0.08	-0.0433	0.645	0.76	-0.0052	0.21	0.176	0.457	Not Significant
Rv0766c	cytochrome P450 Cyp123	0.057	-0.424	0.0504	0.126	0.132	0.196	0.179	0.46	Not Significant
Rv0767c	HTH-type transcriptional regulator	-0.103	-0.258	0.204	0.349	0.038	-0.125	0.511	0.768	Not Significant
Rv0768	aldehyde dehydrogenase AldA	-0.123	-0.213	0.0202	0.0629	-0.0258	0.0376	0.374	0.672	Not Significant
Rv0769	oxidoreductase	-0.0647	-0.267	0.000759	0.00487	0.0484	-0.0441	0.891	0.959	Not Significant
Rv0770	oxidoreductase	0.17	0.0563	0.317	0.471	-0.0811	0.0714	0.853	0.938	Not Significant
Rv0771	4-carboxymuconolactone decarboxylase	-0.0713	-0.0967	0.522	0.659	-0.0613	-0.0435	0.781	0.91	Not Significant
Rv0772	phosphoribosylamine--glycine ligase									Not Significant
Rv0773c	bifunctional cephalosporin acylase/gamma-glutamyltranspeptidase	0.181	-0.306	0.512	0.652	-0.181	-0.144	0.00768	0.057	Not Significant
Rv0774c	hypothetical protein	0.0953	-0.0178	0.328	0.481	0.0936	-0.00545	0.76	0.9	Not Significant
Rv0775	hypothetical protein	-0.178	-0.178	0.00297	0.0145	0.0288	0.0458	0.318	0.626	Not Significant
Rv0776c	hypothetical protein	-0.158	-0.347	1.34e-05	0.00016	-0.0882	-0.182	0.0114	0.0753	Not Significant
Rv0777	adenylosuccinate lyase PurB	0.214	-0.522	0.214	0.361	-0.32	-0.151	0.365	0.661	Not Significant
Rv0778	cytochrome P450 Cyp126	-0.018	-0.145	0.0586	0.143	-0.0781	0.0134	0.899	0.959	Not Significant
Rv0779c	transmembrane protein	0.2	-0.216	0.167	0.304	-0.271	-0.0323	0.0831	0.307	Not Significant
Rv0780	phosphoribosylaminoimidazole-succinocarboxamide synthase									Not Significant
Rv0783c	multidrug resistance protein EmrB	-0.0604	-0.323	0.271	0.426	-0.221	-0.105	0.988	0.995	Not Significant
Rv0784	hypothetical protein	0.257	-0.183	0.845	0.899	-0.0798	0.258	0.949	0.979	Not Significant
Rv0785	KsdD-like steroid dehydrogenase	0.146	-0.239	0.108	0.22	0.114	-0.0381	0.539	0.784	Not Significant
Rv0786c	hypothetical protein	0.108	0.04	0.899	0.938	0.221	0.0562	0.0861	0.312	Not Significant
Rv0787	hypothetical protein	-0.595	-0.542	1.3e-07	2.41e-06	-0.5	-0.131	0.0584	0.245	Not Significant
Rv0787A	hypothetical protein									Not Significant
Rv0788	phosphoribosylformylglycinamidine synthase									Not Significant
Rv0789c	hypothetical protein	-0.0297	-0.222	0.238	0.39	-0.0909	-0.0886	0.0706	0.277	Not Significant
Rv0790c	hypothetical protein	-0.154	-0.208	0.00343	0.0162	-0.0255	-0.098	0.122	0.382	Not Significant
Rv0791c	hypothetical protein	-0.0294	-0.107	0.108	0.22	-0.0892	-0.0901	0.00266	0.0261	Not Significant
Rv0792c	transcriptional regulator	-0.0799	-0.145	0.0312	0.088	-0.16	-0.0508	0.0954	0.331	Not Significant
Rv0793	monooxygenase	-0.142	-0.167	0.0157	0.0521	-0.0604	-0.0995	0.853	0.938	Not Significant
Rv0794c	oxidoreductase	0.0696	-0.105	0.129	0.252	0.0043	0.0917	0.938	0.976	Not Significant
Rv0797	insertion sequence element IS1547 transposase	-0.123	-0.169	0.0212	0.0653	-0.103	-0.2	0.226	0.527	Not Significant
Rv0798c	hypothetical protein	0.162	0.011	0.732	0.82	-0.215	0.0508	0.95	0.979	Not Significant
Rv0799c	hypothetical protein	-0.0297	0.132	0.924	0.953	0.0875	-0.12	0.313	0.62	Not Significant
Rv0800	M18 family aminopeptidase	0.232	-0.219	0.11	0.223	0.0098	-0.103	0.537	0.783	Not Significant
Rv0801	hypothetical protein	-0.116	-0.352	0.234	0.385	0.258	0.0157	0.727	0.884	Not Significant
Rv0802c	succinyl-CoA transferase	-0.0467	-0.121	0.307	0.463	-0.103	-0.00202	0.167	0.445	Not Significant
Rv0803	phosphoribosylformylglycinamidine synthase 2									Not Significant
Rv0804	hypothetical protein	0.129	0.283	0.0187	0.0594	0.21	0.406	9.43e-05	0.00151	Not Significant
Rv0805	3',5'-cyclic adenosine monophosphate phosphodiesterase CpdA	0.386	0.179	0.00573	0.024	0.423	1.17	1.26e-22	1.93e-20	Not Significant
Rv0806c	exopolysaccharide phosphotransferase CpsY	-0.202	-0.488	3.92e-11	1.15e-09	-0.483	-0.961	9.87e-39	4.75e-36	Not Significant
Rv0807	hypothetical protein	0.125	0.0655	0.395	0.548	-0.208	0.184	0.957	0.983	Not Significant
Rv0808	amidophosphoribosyltransferase	-0.206	-0.402	0.366	0.52	-0.103	-0.067	0.277	0.584	Not Significant
Rv0809	phosphoribosylformylglycinamidine cyclo-ligase PurM	-0.123	-0.3	0.00186	0.0101	0.0672	0.0241	0.38	0.675	Not Significant
Rv0810c	hypothetical protein	-0.235	-0.466	0.000459	0.00319	-0.211	-0.105	0.36	0.659	Not Significant
Rv0811c	hypothetical protein									Not Significant
Rv0812	4-amino-4-deoxychorismate lyase	0.0855	0.768	7.34e-08	1.42e-06	0.154	0.0824	0.0162	0.0994	Not Significant
Rv0813c	hypothetical protein	0.049	-0.0654	0.799	0.867	0.158	-0.0372	0.75	0.896	Not Significant
Rv0814c	hypothetical protein	0.115	0.131	0.154	0.286	-0.121	-0.0928	0.237	0.539	Not Significant
Rv0815c	thiosulfate sulfurtransferase CysA	0.0382	-0.163	0.00188	0.0102	-0.00907	-0.147	0.0266	0.14	Not Significant
Rv0816c	thioredoxin ThiX	-0.0193	-0.532	0.0886	0.191	-0.283	-0.0762	0.72	0.882	Not Significant
Rv0817c	hypothetical protein									Not Significant
Rv0818	transcriptional regulator	-0.632	-0.822	1.13e-30	1.31e-28	-0.536	-0.179	4.4e-11	2.12e-09	Not Significant
Rv0819	mycothiol acetyltransferase	-0.613	-1.44	8.15e-25	7.04e-23	-0.896	-1.67	3.56e-26	6.32e-24	Hypersusceptible
Rv0820	phosphate ABC transporter ATP-binding protein PhoT	-0.892	-1.11	2.4e-35	3.85e-33	-1.13	-0.351	2.62e-10	1.16e-08	Not Significant
Rv0821c	phosphate-transport system transcriptional regulator PhoY2	-0.104	-0.24	0.173	0.312	-0.0702	0.245	0.125	0.386	Not Significant
Rv0822c	hypothetical protein	-0.00828	-0.114	0.0439	0.114	-0.0234	0.0351	0.311	0.618	Not Significant
Rv0823c	tRNA-dihydrouridine synthase	-0.0192	-0.253	1.17e-06	1.77e-05	-0.107	-0.154	2.62e-06	6.46e-05	Not Significant
Rv0824c	acyl-ACP desaturase DesA									Not Significant
Rv0825c	hypothetical protein	-0.378	-0.6	6.47e-08	1.27e-06	-0.268	-0.2	0.000184	0.0028	Not Significant
Rv0826	hypothetical protein	-0.0942	-0.121	0.000102	0.000952	-0.0518	-0.0541	0.381	0.676	Not Significant
Rv0827c	HTH-type transcriptional regulator KmtR	0.132	-0.236	0.301	0.455	-0.159	-0.063	0.437	0.719	Not Significant
Rv0828c	deaminase	-0.0444	-0.291	7.43e-05	0.00072	-0.0604	-0.0762	0.004	0.0349	Not Significant
Rv0830	S-adenosylmethionine-dependent methyltransferase	0.0317	-0.136	0.00191	0.0103	0.0508	0.0544	0.708	0.875	Not Significant
Rv0831c	hypothetical protein	0.0606	-0.246	0.000194	0.00163	-0.0644	-0.0504	0.377	0.673	Not Significant
Rvnt10	tRNA-Lys									Not Significant
Rvnt11	tRNA-Glu									Not Significant
Rvnt12	tRNA-Asp									Not Significant
Rvnt13	tRNA-Phe									Not Significant
Rv0832	PE-PGRS family protein PE_PGRS12	0.0508	-0.02	0.798	0.867	0.00114	0.254	0.279	0.585	Not Significant
Rv0833	PE-PGRS family protein PE_PGRS13	-0.0771	-0.185	0.506	0.647	0.147	0.157	0.744	0.893	Not Significant
Rv0834c	PE-PGRS family protein PE_PGRS14	0.0439	-0.11	0.118	0.236	0.0288	-0.0905	0.263	0.571	Not Significant
Rv0835	lipoprotein LpqQ	0.0351	-0.14	0.221	0.369	-0.0749	0.0338	0.995	0.997	Not Significant
Rv0836c	hypothetical protein	0.044	-0.393	0.0149	0.05	-0.157	-0.187	0.0107	0.0719	Not Significant
Rv0837c	hypothetical protein	0.0328	-0.204	0.000385	0.00278	0.05	-0.0593	0.0281	0.146	Not Significant
Rv0838	lipoprotein LpqR	0.195	-0.118	0.762	0.841	-0.187	-0.0745	0.119	0.376	Not Significant
Rv0839	hypothetical protein	0.237	-0.174	0.741	0.827	0.0661	0.12	0.0711	0.278	Not Significant
Rv0840c	proline iminopeptidase	-0.0446	-0.254	0.00189	0.0102	-0.0574	-0.0689	0.282	0.588	Not Significant
Rv0841	transmembrane protein	-0.0391	-0.0239	0.556	0.687	-0.013	0.0304	0.931	0.975	Not Significant
Rv0842	integral membrane protein	0.0223	0.0349	0.89	0.935	0.0106	-0.0122	0.381	0.676	Not Significant
Rv0843	dehydrogenase	0.181	-0.0351	0.485	0.633	-0.0533	-0.0615	0.2	0.491	Not Significant
Rv0844c	nitrate/nitrite response transcriptional regulator NarL	0.0193	-0.112	0.255	0.407	-0.00913	-0.0892	0.0616	0.255	Not Significant
Rv0845	sensor histidine kinase NarS	0.0954	-0.178	0.104	0.214	0.136	0.086	0.736	0.89	Not Significant
Rv0846c	oxidase	0.216	-0.0727	0.545	0.678	0.0185	-0.0638	0.365	0.661	Not Significant
Rv0847	lipoprotein LpqS	0.0571	-0.0422	0.854	0.906	-0.272	-0.373	0.00441	0.0374	Not Significant
Rv0848	cysteine synthase CysK	-0.0147	-0.17	0.00134	0.00775	-0.0713	-0.0607	0.109	0.36	Not Significant
Rv0849	MFS-type transporter	-0.0946	-0.288	7.93e-05	0.000758	0.00981	-0.0154	0.327	0.632	Not Significant
Rv0851c	short-chain type dehydrogenase/reductase	0.194	-0.0653	0.499	0.642	0.0395	0.0854	0.911	0.963	Not Significant
Rv0852	hypothetical protein	0.197	-0.212	0.665	0.774	-0.175	0.11	0.663	0.849	Not Significant
Rv0853c	alpha-keto-acid decarboxylase	0.0489	-0.0761	0.367	0.52	-0.0236	0.0305	0.741	0.893	Not Significant
Rv0854	hypothetical protein	-0.0474	-0.088	0.0237	0.0708	0.00737	0.0733	0.799	0.917	Not Significant
Rv0855	fatty-acid-CoA racemase	-0.0612	-0.0602	0.0389	0.104	-0.0132	0.0467	0.78	0.91	Not Significant
Rv0856	hypothetical protein	-0.11	-0.189	0.131	0.253	0.116	0.1	0.914	0.965	Not Significant
Rv0857	hypothetical protein	-0.0108	-0.0404	0.742	0.827	0.0738	0.0372	0.425	0.71	Not Significant
Rv0858c	N-succinyldiaminopimelate aminotransferase DapC	0.0847	-0.136	0.567	0.695	-0.0174	-0.17	0.0507	0.222	Not Significant
Rv0859	acyltransferase	0.239	-0.395	0.488	0.636	0.222	-0.0725	0.936	0.975	Not Significant
Rv0860	fatty oxidation protein FadB	0.346	0.825	0.0588	0.143	0.467	-0.0802	0.682	0.861	Not Significant
Rv0861c	DNA helicase Ercc3	-0.505	-0.758	1.72e-09	4.25e-08	-0.44	-0.631	6.61e-10	2.75e-08	Hypersusceptible
Rv0862c	hypothetical protein	-0.437	-0.893	4.27e-17	2.25e-15	-0.504	-0.464	6.96e-09	2.47e-07	Not Significant
Rv0863	hypothetical protein	0.124	0.698	0.000416	0.00296	0.308	0.936	9.49e-09	3.3e-07	Hypertolerant
Rv0864	cyclic pyranopterin monophosphate synthase accessory protein	0.126	-0.127	0.802	0.869	0.0672	0.0756	0.835	0.929	Not Significant
Rv0865	molybdopterin biosynthesis protein	0.0181	-0.144	0.00401	0.0183	0.156	0.0279	0.28	0.586	Not Significant
Rv0866	molybdopterin synthase catalytic subunit 2	-0.0531	0.0921	0.847	0.901	-0.0302	-0.155	0.424	0.709	Not Significant
Rv0867c	resuscitation-promoting factor RpfA	0.0142	-0.2	0.186	0.327	-0.0683	-0.0269	0.942	0.977	Not Significant
Rv0868c	cyclic pyranopterin monophosphate synthase	0.0573	-0.0475	0.822	0.884	0.083	0.011	0.266	0.571	Not Significant
Rv0869c	molybdenum cofactor biosynthesis protein MoaA	0.156	-0.00579	0.867	0.916	0.123	0.103	0.295	0.603	Not Significant
Rv0870c	integral membrane protein	-0.0785	-0.254	0.252	0.404	0.241	0.16	0.211	0.508	Not Significant
Rv0871	cold shock-like protein CspB	-0.917	-0.0458	0.232	0.383	-1.03	0.0811	0.506	0.764	Not Significant
Rv0872c	PE-PGRS family protein PE_PGRS15	0.0704	-0.0603	0.699	0.797	-0.0134	-0.114	0.334	0.638	Not Significant
Rv0873	acyl-CoA dehydrogenase	0.123	-0.0273	0.376	0.528	0.0442	-0.0223	0.901	0.959	Not Significant
Rv0874c	hypothetical protein	-0.0651	-0.175	0.00582	0.0243	-0.0776	-0.0294	0.521	0.772	Not Significant
Rv0875c	hypothetical protein									Not Significant
Rv0876c	transmembrane protein	0.0301	-0.486	0.00131	0.00762	0.205	0.0129	0.512	0.768	Not Significant
Rv0877	hypothetical protein	-0.00189	-0.1	0.134	0.258	0.211	-0.0846	0.233	0.535	Not Significant
Rv0878c	PPE family protein PPE13	-0.0193	-0.149	0.00029	0.00225	0.0218	-0.031	0.409	0.696	Not Significant
Rv0879c	transmembrane protein	0.144	-0.275	0.0552	0.136	-0.16	-0.367	0.0232	0.128	Not Significant
Rv0880	HTH-type transcriptional regulator									Not Significant
Rv0881	tRNA/rRNA methyltransferase	0.00847	-0.265	0.141	0.269	0.0978	0.0183	0.702	0.872	Not Significant
Rv0882	transmembrane protein	-0.173	-0.302	0.591	0.716	0.0555	0.0362	0.897	0.959	Not Significant
Rv0883c	hypothetical protein									Not Significant
Rv0884c	phosphoserine aminotransferase									Not Significant
Rv0885	hypothetical protein	0.439	-0.0201	0.0158	0.0523	0.293	0.0512	0.468	0.738	Not Significant
Rv0886	ferredoxin/ferredoxin--NADP reductase	0.227	0.13	0.0047	0.0205	0.206	-0.14	0.0779	0.298	Not Significant
Rv0887c	hypothetical protein	0.0132	-0.215	0.226	0.374	0.218	0.0478	0.121	0.379	Not Significant
Rv0888	hypothetical protein	-0.0225	-0.2	0.00669	0.0271	2.69e-05	-0.0659	0.445	0.724	Not Significant
Rv0889c	citrate synthase 2	0.00864	-0.224	0.012	0.0427	0.224	0.0769	0.543	0.787	Not Significant
Rv0890c	HTH-type transcriptional regulator	0.0438	-0.105	0.0191	0.0602	0.0238	0.0189	0.597	0.82	Not Significant
Rv0891c	hypothetical protein	0.139	-0.0486	0.688	0.79	0.213	-0.0795	0.724	0.884	Not Significant
Rv0892	monooxygenase	0.199	-0.392	0.67	0.777	-0.104	-0.208	0.14	0.407	Not Significant
Rv0893c	S-adenosylmethionine-dependent methyltransferase	0.0145	0.0203	0.958	0.975	0.24	-0.0929	0.79	0.914	Not Significant
Rv0894	transcriptional regulator	0.0826	-0.182	0.157	0.291	-0.0377	-0.0175	0.52	0.772	Not Significant
Rv0895	diacyglycerol O-acyltransferase	0.026	-0.209	0.163	0.299	-0.0254	0.0552	0.601	0.822	Not Significant
Rv0896	citrate synthase 1									Not Significant
Rv0897c	oxidoreductase	-0.0705	-0.327	0.000257	0.00204	-0.0206	-0.107	0.228	0.53	Not Significant
Rv0898c	hypothetical protein	0.0407	0.334	0.454	0.601	-0.376	-0.204	0.113	0.367	Not Significant
Rv0899	peptidoglycan-binding protein ArfA	0.217	-0.034	0.963	0.977	-0.148	-0.216	0.0399	0.189	Not Significant
Rv0900	membrane protein	-0.14	-0.203	0.78	0.853	0.281	0.283	0.321	0.628	Not Significant
Rv0901	membrane protein	0.341	0.0209	0.514	0.653	-0.195	-0.0988	0.115	0.371	Not Significant
Rv0902c	two component sensor histidine kinase PrrB	0.457	0.0257	0.764	0.842	0.416	0.318	0.364	0.661	Not Significant
Rv0903c	two component transcriptional regulator PrrA	0.306	-0.608	0.85	0.903	0.537	-0.134	0.679	0.859	Not Significant
Rv0904c	acetyl-CoAcarboxylase carboxyl transferase subunit beta	0.282	-0.401	0.0564	0.138	-0.222	-0.501	0.000153	0.00237	Not Significant
Rv0905	enoyl-CoA hydratase EchA6	-0.367	-0.387	0.000393	0.00283	-0.127	0.0681	0.349	0.651	Not Significant
Rv0906	hypothetical protein	0.0347	-0.118	0.217	0.363	0.0926	-0.0382	0.461	0.733	Not Significant
Rv0907	hypothetical protein	-0.105	-0.385	4.6e-06	6.08e-05	-0.121	0.00245	0.476	0.744	Not Significant
Rv0908	metal cation transporter ATPase E	-0.186	-0.313	0.000132	0.0012	-0.22	0.267	0.0802	0.302	Not Significant
Rv0909	antitoxin	0.144	-0.15	0.787	0.859	0.216	-0.0631	0.802	0.918	Not Significant
Rv0910	toxin	-0.0461	0.109	0.968	0.98	-0.177	-0.0571	0.677	0.858	Not Significant
Rv0911	hypothetical protein	0.155	-0.224	0.146	0.276	-0.15	-0.197	0.0529	0.229	Not Significant
Rv0912	transmembrane protein	0.0692	0.0113	0.412	0.562	-0.017	0.0336	0.847	0.935	Not Significant
Rv0913c	dioxygenase	0.0953	0.0291	0.945	0.969	-0.0844	0.0332	0.0237	0.129	Not Significant
Rv0914c	lipid carrier protein or keto acyl-CoA thiolase	-0.092	-0.315	0.00103	0.00618	0.0193	-0.0553	0.085	0.31	Not Significant
Rv0915c	PPE family protein PPE14	0.0205	-0.0463	0.434	0.583	-0.0595	0.027	0.822	0.925	Not Significant
Rv0916c	PE family protein PE7	0.0877	-0.182	0.358	0.512	0.273	0.0393	0.704	0.872	Not Significant
Rv0917	glycine betaine transport integral membrane protein BetP	-0.0053	-0.148	5.81e-05	0.000579	-0.0409	-0.0516	0.0842	0.309	Not Significant
Rv0918	hypothetical protein	-0.0897	-0.235	0.051	0.127	-0.0129	0.325	0.207	0.503	Not Significant
Rv0919	GCN5-like N-acetyltransferase	0.01	-0.178	0.0321	0.0899	-0.0494	0.0047	0.89	0.958	Not Significant
Rvnt14	tRNA-Arg									Not Significant
Rv0920c	transposase	0.0601	-0.277	0.032	0.0898	-0.0775	-0.0711	0.406	0.694	Not Significant
Rv0921	resolvase	-0.0782	-0.192	0.134	0.258	-0.127	0.0534	0.405	0.693	Not Significant
Rv0922	transposase	0.0519	-0.143	0.0055	0.0232	-0.0881	0.0149	0.627	0.835	Not Significant
Rv0923c	hypothetical protein	0.115	-0.0848	0.713	0.809	-0.0783	-0.0563	0.0325	0.161	Not Significant
Rv0924c	divalent metal cation transporter MntH	-0.0919	-0.299	2.02e-12	7e-11	-0.176	-0.452	1.53e-19	1.67e-17	Not Significant
Rv0925c	hypothetical protein	0.0694	-0.26	0.0114	0.0411	-0.0645	-0.196	0.0782	0.298	Not Significant
Rv0926c	hypothetical protein	0.0269	-0.208	0.0138	0.0478	0.0345	0.109	0.807	0.92	Not Significant
Rv0927c	oxidoreductase	-0.118	-0.311	0.216	0.363	-0.0848	-0.0969	0.159	0.434	Not Significant
Rv0928	phosphate ABC transporter substrate-binding lipoprotein PstS	-0.634	-1.09	2.31e-54	8.64e-52	-0.739	-0.206	4.61e-15	3.61e-13	Not Significant
Rv0929	phosphate ABC transporter permease PstC	-0.758	-1.18	2.21e-39	4.13e-37	-0.949	-0.298	1.85e-10	8.41e-09	Not Significant
Rv0930	phosphate ABC transporter permease PstA	-0.767	-1.1	2.46e-43	5.53e-41	-0.879	-0.173	3.51e-08	1.14e-06	Not Significant
Rv0931c	serine/threonine-protein kinase PknD	-0.0444	-0.256	1.95e-09	4.76e-08	-0.0682	-0.0502	0.00349	0.0314	Not Significant
Rv0932c	phosphate ABC transporter substrate-binding lipoprotein PstS	-0.0946	-0.251	2.01e-06	2.85e-05	-0.133	-0.139	9.92e-05	0.00158	Not Significant
Rv0933	phosphate ABC transporter ATP-binding protein PstB	0.0301	-0.268	0.346	0.5	-0.0566	-0.0589	0.522	0.772	Not Significant
Rv0934	phosphate ABC transporter substrate-binding lipoprotein PstS	0.0459	-0.121	0.284	0.439	0.0371	0.0469	0.815	0.923	Not Significant
Rv0935	phosphate ABC transporter permease PstC	0.00174	-0.246	0.00617	0.0254	0.101	0.0369	0.67	0.854	Not Significant
Rv0936	phosphate ABC transporter permease PstA	0.12	-0.212	0.0322	0.09	0.148	0.0096	0.624	0.832	Not Significant
Rv0937c	non-homologous end joining protein Ku	0.148	0.0331	0.563	0.693	0.0192	0.0535	0.838	0.931	Not Significant
Rv0938	multifunctional non-homologous end joining DNA repair protein/ATP dependent DNA ligase LigD	0.0818	-0.125	0.173	0.312	0.0611	-0.00332	0.96	0.983	Not Significant
Rv0939	bifunctional 2-hydroxyhepta-2,4-diene-1,7-dioate isomerase/cyclase/dehydrase	0.00859	-0.352	0.00442	0.0197	-0.0641	-0.0815	0.583	0.811	Not Significant
Rv0940c	oxidoreductase	0.542	-0.0181	0.52	0.658	-0.0566	0.0556	0.656	0.849	Not Significant
Rv0941c	hypothetical protein	0.0468	-0.163	0.483	0.631	-0.00704	-0.118	0.273	0.579	Not Significant
Rv0942	hypothetical protein	0.0491	0.0272	0.71	0.806	-0.124	-0.0942	0.303	0.612	Not Significant
Rv0943c	monooxygenase	0.00227	-0.271	0.00297	0.0145	0.00584	0.0133	0.936	0.975	Not Significant
Rv0944	formamidopyrimidine-DNA glycosylase	0.101	-0.288	0.629	0.747	-0.0929	-0.19	0.363	0.661	Not Significant
Rv0945	oxidoreductase	0.0961	-0.283	0.0995	0.207	-0.121	-0.128	0.279	0.585	Not Significant
Rv0946c	glucose-6-phosphate isomerase									Not Significant
Rv0948c	chorismate mutase	0.0978	-0.125	0.313	0.468	-0.0624	-0.0932	0.322	0.629	Not Significant
Rv0949	ATP-dependent DNA helicase UvrD	-0.322	-1.07	8.22e-16	4.01e-14	-0.609	-0.739	6.08e-10	2.56e-08	Hypersusceptible
Rv0950c	hypothetical protein	-0.464	-0.619	8.6e-23	6.9e-21	-0.411	-0.16	0.0033	0.0302	Not Significant
Rv0951	succinyl-CoA ligase subunit beta									Not Significant
Rv0952	succinyl-CoA ligase subunit alpha									Not Significant
Rv0953c	oxidoreductase	-0.253	-0.254	0.000198	0.00164	-0.0121	-0.0724	0.013	0.0839	Not Significant
Rv0954	transmembrane protein	-0.267	-0.504	6.8e-08	1.33e-06	-0.673	-0.332	4.41e-05	0.000816	Not Significant
Rv0955	integral membrane protein	-0.251	-0.931	0.0004	0.00286	-0.452	-0.291	0.116	0.371	Not Significant
Rv0956	phosphoribosylglycinamide formyltransferase PurN	-0.265	-1.11	0.00422	0.019	-0.12	-0.951	0.00497	0.0413	Hypersusceptible
Rv0957	bifunctional phosphoribosylaminoimidazolecarboxamide formyltransferase/inosinemonophosphate cyclohydrolase									Not Significant
Rv0958	magnesium chelatase	-0.00372	-0.108	0.0412	0.108	0.00105	0.175	0.391	0.681	Not Significant
Rv0959	hypothetical protein	0.0948	-0.0708	0.103	0.212	0.0207	-0.0494	0.0304	0.155	Not Significant
Rv0959A	antitoxin VapB9	-0.103	-0.235	0.0144	0.049	-0.124	0.149	0.514	0.768	Not Significant
Rv0960	ribonuclease VapC9	0.0916	-0.0654	0.719	0.813	-0.0719	0.111	0.507	0.764	Not Significant
Rv0961	integral membrane protein	-0.0338	-0.256	0.0471	0.12	0.00534	-0.117	0.7	0.871	Not Significant
Rv0962c	lipoprotein LprP	0.042	-0.176	0.0483	0.122	-0.0529	-0.0183	0.0321	0.161	Not Significant
Rv0963c	hypothetical protein	0.0346	-0.264	0.228	0.377	-0.0525	0.0294	0.621	0.831	Not Significant
Rv0964c	hypothetical protein	-0.0741	-0.249	0.00387	0.0178	-0.113	-0.0034	0.901	0.959	Not Significant
Rv0965c	hypothetical protein	0.16	0.0306	0.282	0.436	-0.126	-0.18	0.0591	0.247	Not Significant
Rv0966c	hypothetical protein	0.0455	0.111	0.0871	0.189	0.119	0.0472	0.673	0.856	Not Significant
Rv0967	copper-sensing transcriptional repressor CsoR	0.107	0.0693	0.645	0.76	0.143	0.134	0.136	0.401	Not Significant
Rv0968	hypothetical protein	0.0839	-0.231	0.613	0.735	0.118	-0.0283	0.6	0.821	Not Significant
Rv0969	copper-exporting ATPase	-0.0666	-0.202	0.00144	0.00814	0.0768	0.089	0.809	0.921	Not Significant
Rv0970	integral membrane protein	-0.0504	-0.303	0.00636	0.026	-0.127	-0.0268	0.0891	0.318	Not Significant
Rv0971c	enoyl-CoA hydratase EchA7	0.0395	-0.183	0.441	0.589	-0.105	0.0706	0.161	0.436	Not Significant
Rv0972c	acyl-CoA dehydrogenase fadE12	0.13	-0.348	0.331	0.484	0.0173	-0.0316	0.387	0.68	Not Significant
Rv0973c	acetyl/propionyl-CoA carboxylase subuit alpha	0.345	0.072	0.0617	0.148	0.264	0.213	0.0178	0.107	Not Significant
Rv0974c	acetyl-/propionyl-CoA carboxylase subunit beta	-0.035	-0.0366	0.275	0.429	0.149	0.29	0.358	0.659	Not Significant
Rv0975c	acyl-CoA dehydrogenase FadE13	0.0292	-0.135	0.33	0.483	0.0992	0.00266	0.615	0.828	Not Significant
Rv0976c	hypothetical protein	0.133	-0.112	0.641	0.756	0.145	0.00101	0.897	0.959	Not Significant
Rv0977	PE-PGRS family protein PE_PGRS16	-0.0061	-0.158	0.00559	0.0235	0.0634	0.0293	0.314	0.621	Not Significant
Rv0978c	PE-PGRS family protein PE_PGRS17	-0.0208	-0.217	0.00495	0.0214	-0.00377	-0.0582	0.0196	0.114	Not Significant
Rv0979c	hypothetical protein									Not Significant
Rv0979A	50S ribosomal protein L32									Not Significant
Rv0980c	PE-PGRS family protein PE_PGRS18	-0.0221	-0.128	0.00239	0.0122	0.0782	-0.0471	0.469	0.739	Not Significant
Rv0981	two-component response regulator MrpA	0.0907	-0.0972	0.0699	0.161	-0.124	-0.441	6.98e-07	1.78e-05	Not Significant
Rv0982	two component histidine-protein kinase/phosphatase MprB	-0.0279	-0.0655	0.292	0.446	0.131	0.0947	0.607	0.824	Not Significant
Rv0983	serine protease PepD	-0.387	-0.339	0.0505	0.126	-0.179	-0.22	0.0417	0.194	Not Significant
Rv0984	pterin-4-alpha-carbinolamine dehydratase	-0.145	-0.204	0.517	0.657	-0.162	0.606	0.273	0.579	Not Significant
Rv0985c	large-conductance ion mechanosensitive channel	-0.13	-0.159	0.00177	0.00969	-0.0175	-0.0961	0.0561	0.238	Not Significant
Rv0986	adhesion component ABC transporter ATP-binding protein	0.143	-0.355	0.345	0.499	-0.239	-0.471	0.00396	0.0347	Not Significant
Rv0987	adhesion component ABC transporter permease	0.0369	-0.287	5.5e-05	0.000553	0.0849	-0.118	0.055	0.235	Not Significant
Rv0988	hypothetical protein	0.156	-0.4	0.729	0.819	-0.0884	0.0743	0.989	0.995	Not Significant
Rv0989c	polyprenyl-diphosphate synthase GrcC	0.921	2.77	2.17e-28	2.21e-26	1.23	1.01	1.43e-12	8.77e-11	Hypertolerant
Rv0990c	hypothetical protein	-0.0893	-0.219	0.271	0.426	-0.0396	0.0666	0.794	0.915	Not Significant
Rv0991c	hypothetical protein	-0.461	-0.197	0.916	0.949	-0.104	0.0939	0.954	0.982	Not Significant
Rv0992c	5-formyltetrahydrofolate cyclo-ligase	0.148	0.217	0.0184	0.0589	0.0281	0.00579	0.82	0.925	Not Significant
Rv0993	UTP--glucose-1-phosphate uridylyltransferase	-0.0871	0.0212	0.324	0.478	-0.29	-0.268	0.003	0.0281	Not Significant
Rv0994	molybdopterin molybdenumtransferase 1	-0.804	-1.27	1.85e-07	3.32e-06	-1.19	-1.01	1.2e-05	0.00025	Hypersusceptible
Rv0995	ribosomal-protein-alanine acetyltransferase RimJ	-0.195	0.156	0.4	0.552	-0.0283	-0.67	0.12	0.378	Not Significant
Rv0996	transmembrane protein	-0.242	-0.213	1.22e-05	0.000148	-0.359	-0.0548	0.0739	0.285	Not Significant
Rvnt15	tRNA-Ala									Not Significant
Rv0997a	hypothetical protein	-0.0749	-0.257	0.18	0.32	-0.239	-0.0364	0.548	0.79	Not Significant
Rv0997	hypothetical protein	0.113	-0.0133	0.999	0.999	-0.141	-0.28	0.0256	0.136	Not Significant
Rv0998	acetyltransferase Pat	-0.512	-1.24	0.000274	0.00214	-0.736	-1.25	5.63e-06	0.000123	Hypersusceptible
Rv0999	hypothetical protein	-0.867	-0.821	5.21e-12	1.7e-10	-1.05	-0.597	0.00342	0.0309	Hypersusceptible
Rv1000c	hypothetical protein	-0.0855	-0.0531	0.014	0.048	-0.00443	0.0275	0.836	0.929	Not Significant
Rv1001	arginine deiminase	-0.00842	-0.151	0.000547	0.00369	-0.0799	-0.215	4.47e-05	0.000819	Not Significant
Rv1002c	dolichyl-phosphate-mannose--protein mannosyltransferase									Not Significant
Rv1003	rRNA small subunit methyltransferase I	0.429	0.208	0.00264	0.0132	0.427	0.255	0.0725	0.281	Not Significant
Rv1004c	membrane protein	-0.0205	-0.173	0.218	0.365	-0.0397	-0.0972	0.275	0.58	Not Significant
Rv1005c	para-aminobenzoate synthase component I	0.103	1.98	0.0282	0.0817	0.174	0.804	0.000131	0.00206	Not Significant
Rv1006	hypothetical protein	-0.451	-0.755	7.31e-31	8.8e-29	-0.69	-0.135	4.09e-05	0.000761	Not Significant
Rv1007c	methionine--tRNA ligase									Not Significant
Rv1008	deoxyribonuclease TatD	0.21	0.104	0.000874	0.00543	0.459	0.238	0.00275	0.0265	Not Significant
Rv1009	resuscitation-promoting factor RpfB	0.135	-0.0881	0.952	0.973	0.0919	0.08	0.646	0.845	Not Significant
Rv1010	rRNA small subunit methyltransferase A	0.803	0.231	0.175	0.314	0.645	-0.31	0.532	0.78	Not Significant
Rv1011	4-diphosphocytidyl-2C-methyl-D-erythritol kinase									Not Significant
Rv1012	hypothetical protein	0.264	-0.313	0.648	0.762	-0.0394	0.182	0.897	0.959	Not Significant
Rv1013	polyketide synthase	0.413	0.0404	0.0171	0.0558	0.315	-0.129	0.304	0.612	Not Significant
Rv1014c	peptidyl-tRNA hydrolase									Not Significant
Rv1015c	50S ribosomal protein L25/general stress protein Ctc									Not Significant
Rv1016c	lipoprotein LpqT	0.867	1.82	7.72e-11	2.17e-09	0.77	0.578	1.36e-07	4.07e-06	Hypertolerant
Rv1017c	ribose-phosphate pyrophosphokinase	0.915	2.05	4.99e-05	0.00051	0.776	0.749	0.000698	0.00862	Hypertolerant
Rv1018c	bifunctional UDP-N-acetylglucosamine pyrophosphorylase/glucosamine-1-phosphate N-acetyltransferase									Not Significant
Rvnt16	tRNA-Gln									Not Significant
Rv1019	transcriptional regulator	-0.12	-0.234	1.65e-05	0.000193	-0.0421	-0.0491	0.451	0.726	Not Significant
Rv1020	transcription-repair coupling factor	0.0628	-0.126	0.288	0.443	-0.0864	-0.143	5.86e-06	0.000127	Not Significant
Rv1021	nucleoside triphosphate pyrophosphohydrolase	0.371	0.0823	0.029	0.0831	-0.0422	-0.0726	0.618	0.83	Not Significant
Rv1022	lipoprotein LpqU	0.104	-0.0894	0.774	0.849	0.0794	0.04	0.113	0.368	Not Significant
Rv1023	enolase	-0.196	-0.617	0.117	0.234	0.07	0.117	0.794	0.915	Not Significant
Rv1024	membrane protein									Not Significant
Rv1025	hypothetical protein	-0.229	-0.606	0.0791	0.176	-0.0237	0.309	0.822	0.925	Not Significant
Rv1026	hypothetical protein	0.155	-0.359	0.199	0.342	0.0795	0.0348	0.499	0.761	Not Significant
Rv1027c	transcriptional regulator KdpE	-0.139	-0.245	0.0702	0.161	0.153	0.00935	0.578	0.81	Not Significant
Rv1028c	sensor protein KdpD	0.0342	-0.0687	0.652	0.764	0.137	-0.294	0.115	0.37	Not Significant
Rv1028A	membrane protein KdpF	0.436	-0.0789	0.677	0.782	0.508	0.406	0.208	0.503	Not Significant
Rv1029	potassium-transporting ATPase subunit A	-0.193	0.0253	0.252	0.404	0.267	0.0116	0.363	0.661	Not Significant
Rv1030	potassium-transporting ATPase subunit B	-0.238	-0.421	0.183	0.325	0.0534	-0.0123	0.527	0.776	Not Significant
Rv1031	potassium-transporting ATPase subunit C	0.367	-0.352	0.623	0.742	-0.0782	-0.196	0.655	0.849	Not Significant
Rv1032c	two component sensor histidine kinase TrcS	-0.0298	-0.215	0.00469	0.0205	0.0808	-0.0131	0.149	0.419	Not Significant
Rv1033c	two component transcriptional regulator TrcR	0.0257	-0.0596	0.69	0.79	0.0341	-0.0325	0.132	0.395	Not Significant
Rv1037c	ESAT-6 like protein EsxI	-0.0282	-0.235	0.0631	0.15	-0.0132	0.0288	0.831	0.928	Not Significant
Rv1038c	ESAT-6 like protein EsxJ	0.188	-0.0645	0.628	0.747	-0.00578	-0.0282	0.627	0.835	Not Significant
Rv1039c	PPE family protein PPE15	-0.0482	-0.129	0.0197	0.062	0.0161	0.0723	0.73	0.887	Not Significant
Rv1040c	PE family protein PE8	-0.0084	-0.152	0.2	0.343	0.0248	0.122	0.72	0.882	Not Significant
Rv1041c	IS2-like transposase	0.0127	-0.133	0.0332	0.0917	-0.0389	0.00979	0.397	0.685	Not Significant
Rv1043c	hypothetical protein	-0.00362	-0.195	0.000999	0.00605	0.0163	-0.124	0.318	0.626	Not Significant
Rv1044	hypothetical protein	0.0152	-0.258	0.0624	0.149	0.308	0.17	0.241	0.544	Not Significant
Rv1045	hypothetical protein	0.028	-0.0994	0.17	0.308	-0.143	-0.025	0.28	0.586	Not Significant
Rv1047	transposase	0.0454	-0.153	0.146	0.276	-0.065	0.0406	0.774	0.908	Not Significant
Rv1048c	hypothetical protein	0.0432	-0.0881	0.529	0.664	0.0603	-0.0257	0.622	0.831	Not Significant
Rv1049	transcriptional repressor	0.0348	0.11	0.997	0.998	-0.357	-0.0638	0.226	0.527	Not Significant
Rv1050	oxidoreductase	5e-05	-0.0774	0.448	0.595	0.237	0.203	0.308	0.615	Not Significant
Rv1051c	hypothetical protein	-0.162	-0.597	0.000358	0.00265	0.104	-0.169	0.109	0.359	Not Significant
Rv1052	hypothetical protein	0.016	-0.0528	0.804	0.87	0.0651	-0.0822	0.084	0.309	Not Significant
Rvnt17	tRNA-Leu									Not Significant
Rv1056	hypothetical protein	0.0937	-0.103	0.0674	0.157	-0.0699	-0.0155	0.387	0.68	Not Significant
Rv1057	hypothetical protein	0.0241	-0.117	0.0126	0.0445	-0.122	-0.0863	0.00691	0.0524	Not Significant
Rv1058	fatty-acid--CoA ligase FadD14	0.0324	0.0173	0.463	0.61	0.113	-0.0285	0.618	0.83	Not Significant
Rv1059	hypothetical protein	0.23	0.106	0.851	0.904	0.00637	0.112	0.859	0.941	Not Significant
Rv1060	hypothetical protein	0.413	0.209	0.326	0.479	0.233	0.0922	0.69	0.866	Not Significant
Rv1061	hypothetical protein	0.114	-0.114	0.2	0.343	0.0344	-0.0403	0.353	0.654	Not Significant
Rv1062	hypothetical protein	0.0747	-0.324	0.0821	0.181	0.107	-0.0925	0.727	0.884	Not Significant
Rv1063c	NTE family protein	0.0996	-0.163	0.132	0.256	-0.00328	-0.276	0.000263	0.00386	Not Significant
Rv1064c	lipoprotein LpqV	-0.17	-0.0854	0.49	0.638	-0.031	0.137	0.727	0.884	Not Significant
Rv1065	hypothetical protein	-0.0748	-0.129	0.0848	0.185	0.107	-0.0367	0.821	0.925	Not Significant
Rv1066	hypothetical protein	-0.00822	-0.409	0.284	0.439	0.024	-0.0467	0.782	0.91	Not Significant
Rv1067c	PE-PGRS family protein PE_PGRS19	-0.0698	-0.37	0.023	0.0695	0.163	-0.0552	0.867	0.944	Not Significant
Rv1068c	PE-PGRS family protein PE_PGRS20	0.107	-0.0199	0.295	0.45	0.0673	0.0132	0.305	0.612	Not Significant
Rv1069c	hypothetical protein	0.271	0.145	0.0075	0.0297	0.0371	-0.26	0.00268	0.0262	Not Significant
Rv1070c	enoyl-CoA hydratase EchA8	0.29	0.0301	0.435	0.584	0.248	-0.506	0.0293	0.151	Not Significant
Rv1071c	enoyl-CoA hydratase EchA9	0.924	2.0	3.01e-11	8.99e-10	0.715	-0.154	0.421	0.707	Not Significant
Rv1072	transmembrane protein	-0.118	-0.93	0.0201	0.0627	-0.0622	-0.548	0.0216	0.121	Not Significant
Rv1073	hypothetical protein	0.00378	-0.194	4.07e-05	0.000425	0.0683	-0.0261	0.815	0.923	Not Significant
Rv1074c	beta-ketoacyl CoA thiolase FadA	0.076	-0.176	0.125	0.246	0.00254	-0.0899	0.319	0.626	Not Significant
Rv1075c	hypothetical protein	0.0842	0.0697	0.78	0.853	-0.019	-0.0919	0.82	0.925	Not Significant
Rv1076	lipase LipU	0.0886	-0.00863	0.937	0.963	-0.166	-0.0953	0.242	0.546	Not Significant
Rv1077	cystathionine beta-synthase	0.0391	-0.14	0.0898	0.193	0.108	0.167	0.00506	0.0418	Not Significant
Rv1078	hypothetical protein	-0.0304	-0.153	0.743	0.827	0.336	-0.171	0.7	0.871	Not Significant
Rv1079	cystathionine gamma-synthase	0.0536	-0.197	0.00238	0.0122	0.0232	0.0158	0.808	0.92	Not Significant
Rv1080c	transcription elongation factor GreA	0.0402	0.525	0.509	0.65	0.15	0.587	0.0614	0.255	Not Significant
Rv1081c	membrane protein									Not Significant
Rv1082	mycothiol S-conjugate amidase	-0.173	-0.351	0.00209	0.011	0.0606	-0.101	0.0661	0.267	Not Significant
Rv1083	hypothetical protein									Not Significant
Rv1084	hypothetical protein	0.0636	-0.285	0.00979	0.0369	0.0344	-0.0973	0.0673	0.269	Not Significant
Rv1085c	hemolysin-like protein	0.175	-0.26	0.0506	0.127	0.183	-0.0725	0.439	0.72	Not Significant
Rv1086	(2Z,6E)-farnesyl diphosphate synthase									Not Significant
Rv1087	PE-PGRS family protein PE_PGRS21	-0.0318	-0.219	0.00233	0.012	0.0566	-0.00183	0.72	0.883	Not Significant
Rv1088	PE family protein PE9	0.111	-0.375	0.243	0.395	-0.00584	-0.0681	0.943	0.977	Not Significant
Rv1088a	hypothetical protein	-0.162	-0.252	0.199	0.343	0.226	0.113	0.405	0.694	Not Significant
Rv1091	PE-PGRS family protein PE_PGRS22	0.0687	-0.125	0.0696	0.16	-0.0127	-0.0882	0.272	0.579	Not Significant
Rv1092c	pantothenate kinase	-0.0257	-0.0996	0.239	0.39	-0.00151	-0.139	0.173	0.453	Not Significant
RVnc0034	Putative small regulatory RNA	-0.222	-0.223	0.326	0.48	0.262	0.221	0.197	0.488	Not Significant
Rv1093	serine hydroxymethyltransferase									Not Significant
Rv1094	acyl-ACP desaturase DesA	0.201	0.17	0.226	0.374	-0.291	-0.463	0.37	0.668	Not Significant
Rv1095	phosphate starvation-inducible protein PsiH	0.0938	-0.18	0.203	0.347	0.201	0.085	0.496	0.759	Not Significant
Rv1096	glycosyl hydrolase	0.131	0.0486	0.519	0.658	-0.164	0.486	0.0231	0.127	Not Significant
Rv1097c	hypothetical protein	-0.0526	-0.203	0.0113	0.0408	0.0274	0.0415	0.0405	0.19	Not Significant
Rv1098c	fumarate hydratase									Not Significant
Rv1099c	fructose 1,6-bisphosphatase	0.309	-0.667	0.0662	0.154	-0.0539	-0.671	0.000231	0.00342	Not Significant
Rv1100	hypothetical protein	0.0909	-0.313	0.0676	0.157	-0.0241	0.0349	0.326	0.632	Not Significant
Rv1101c	hypothetical protein	0.214	0.124	4.3e-05	0.000445	0.191	0.337	1.09e-12	6.79e-11	Not Significant
Rv1102c	mRNA interferase MazF3	0.0117	-0.136	0.134	0.258	0.0355	0.203	0.0263	0.138	Not Significant
Rv1103c	antitoxin MazE3	0.34	-0.202	0.893	0.935	0.0525	0.0776	0.748	0.895	Not Significant
Rv1106c	3 beta-hydroxysteroid dehydrogenase/delta 5-->4-isomerase	0.0151	-0.183	0.0167	0.0545	0.0719	-0.0413	0.378	0.674	Not Significant
Rv1107c	exodeoxyribonuclease VII small subunit	0.213	-0.115	0.873	0.92	-0.012	-0.0807	0.263	0.571	Not Significant
Rv1108c	exodeoxyribonuclease VII large subunit	-0.0302	-0.272	0.203	0.346	-0.219	-0.323	0.0234	0.128	Not Significant
Rv1109c	hypothetical protein	0.328	0.0499	0.489	0.638	0.345	0.112	0.303	0.611	Not Significant
Rv1110	4-hydroxy-3-methylbut-2-enyl diphosphate reductase									Not Significant
Rv1111c	hypothetical protein	-0.133	-0.148	0.00165	0.00913	-0.161	0.0735	0.865	0.943	Not Significant
Rv1112	GTP-binding protein	0.232	-0.127	0.976	0.984	0.249	-0.17	0.612	0.826	Not Significant
Rv1113	antitoxin VapB32	0.195	-0.28	0.579	0.705	0.188	0.159	0.551	0.792	Not Significant
Rv1114	ribonuclease VapC32	-0.0253	-0.0496	0.731	0.82	0.0823	-0.0675	0.377	0.673	Not Significant
Rv1115	hypothetical protein	0.0926	-0.14	0.981	0.986	0.136	-0.11	0.426	0.711	Not Significant
Rv1116	hypothetical protein	-0.141	0.195	0.579	0.705	-0.131	0.286	0.571	0.806	Not Significant
Rv1117	hypothetical protein	0.0167	-0.194	0.0106	0.0391	0.0403	-0.146	0.177	0.458	Not Significant
Rv1118c	hypothetical protein	0.0653	-0.131	0.0228	0.069	-0.0217	-0.0257	0.562	0.8	Not Significant
Rv1119c	hypothetical protein	0.342	-0.214	0.73	0.819	0.14	-0.0131	0.663	0.849	Not Significant
Rv1120c	hypothetical protein	0.0265	-0.304	0.522	0.659	-0.0503	0.0689	0.919	0.966	Not Significant
Rv1121	glucose-6-phosphate 1-dehydrogenase	-0.0214	-0.12	0.0869	0.189	0.0285	-0.0329	0.346	0.647	Not Significant
Rv1122	6-phosphogluconate dehydrogenase (decarboxylating)									Not Significant
Rv1123c	peroxidase BpoB	0.127	-0.41	0.00207	0.011	-0.0784	-0.151	0.125	0.386	Not Significant
Rv1124	epoxide hydrolase EphC	-0.0436	-0.202	0.102	0.211	0.0667	0.129	0.0802	0.302	Not Significant
Rv1125	hypothetical protein	-0.0338	-0.178	0.0748	0.169	-0.151	-0.00357	0.098	0.336	Not Significant
Rv1126c	hypothetical protein	-0.16	-0.652	0.00375	0.0174	-0.662	-0.211	0.00559	0.0449	Not Significant
Rv1127c	pyruvate, phosphate dikinase PpdK	-0.623	-1.18	1.5e-15	6.93e-14	-1.01	-0.313	0.00013	0.00204	Not Significant
Rv1128c	hypothetical protein	0.0842	-0.0729	0.54	0.674	0.158	-0.243	0.0463	0.21	Not Significant
Rv1129c	transcriptional regulator	0.502	0.615	1.83e-09	4.49e-08	0.0304	0.166	0.36	0.659	Not Significant
Rv1130	2-methylcitrate dehydratase	0.341	0.836	1.96e-15	8.71e-14	0.377	0.26	0.0151	0.0934	Not Significant
Rv1131	methylcitrate synthase PrpC	0.0284	0.382	0.0404	0.107	-0.119	0.0462	0.84	0.931	Not Significant
Rv1132	hypothetical protein	0.0507	-0.128	0.012	0.0428	-0.135	-0.107	0.00617	0.0485	Not Significant
Rv1133c	5-methyltetrahydropteroyltriglutamate-- homocysteine methyltransferase									Not Significant
Rv1134	hypothetical protein	0.000424	0.0441	0.534	0.668	-0.0223	-0.0555	0.0757	0.291	Not Significant
Rv1135c	PPE family protein PPE16	-0.00614	-0.252	0.000168	0.00145	0.0255	-0.0907	0.137	0.403	Not Significant
Rv1138a	hypothetical protein	0.111	-0.184	0.0388	0.104	0.0962	0.199	0.357	0.658	Not Significant
Rv1138c	oxidoreductase	-0.12	-0.116	0.205	0.349	0.0294	-0.00981	0.0819	0.306	Not Significant
Rv1139c	hypothetical protein	-0.0315	-0.21	0.00299	0.0145	0.126	-0.0233	0.839	0.931	Not Significant
Rv1140	integral membrane protein	0.0478	0.0131	0.742	0.827	0.147	0.0182	0.265	0.571	Not Significant
Rv1141c	enoyl-CoA hydratase EchA11	0.00355	-0.185	0.0221	0.0674	0.0573	-0.00577	0.741	0.893	Not Significant
Rv1142c	enoyl-CoA hydratase EchA10	-0.0185	-0.212	0.0287	0.0824	-0.282	-0.106	0.632	0.837	Not Significant
Rv1143	alpha-methylacyl-CoA racemase	-0.0144	-0.23	0.000175	0.00151	-0.00333	-0.029	0.999	0.999	Not Significant
Rv1144	oxidoreductase	0.0935	-0.0947	0.123	0.243	-0.0322	-0.0873	0.546	0.788	Not Significant
Rv1145	transmembrane transport protein	0.0784	-0.139	0.105	0.216	0.209	0.254	0.259	0.569	Not Significant
Rv1146	transmembrane transport protein	-0.0215	-0.0808	0.00286	0.014	0.0306	-0.0531	0.0843	0.309	Not Significant
Rv1147	hypothetical protein	-0.024	-0.154	0.303	0.457	0.0401	-0.0676	0.977	0.988	Not Significant
Rv1148c	hypothetical protein	0.0356	-0.242	0.00617	0.0254	-0.0468	-0.171	0.00187	0.0195	Not Significant
Rv1149	transposase	-0.0664	-0.359	0.0741	0.167	-0.0116	0.0217	0.661	0.849	Not Significant
Rv1151c	NAD-dependent protein deacylase	-0.0433	-0.135	0.0203	0.0631	0.00614	-0.228	0.000683	0.00853	Not Significant
Rv1152	transcriptional regulator	-0.0681	-0.0998	0.174	0.312	0.129	-0.0383	0.988	0.994	Not Significant
Rv1153c	O-methyltransferase	-0.0222	-0.284	0.00085	0.00531	0.111	-0.0367	0.52	0.772	Not Significant
Rv1154c	hypothetical protein	-0.139	-0.246	0.000432	0.00304	-0.0121	-0.0234	0.321	0.628	Not Significant
Rv1155	pyridoxine/pyridoxamine 5'-phosphate oxidase	-0.394	-0.245	0.0266	0.0781	-0.507	-0.0845	0.106	0.353	Not Significant
Rv1155a	hypothetical protein	0.26	0.211	0.37	0.523	0.108	-0.217	0.193	0.481	Not Significant
Rv1156	hypothetical protein	0.0783	-0.0673	0.622	0.742	-0.031	0.0416	0.425	0.711	Not Significant
Rv1157c	hypothetical protein	-0.0778	-0.281	0.0148	0.0498	0.0267	0.124	0.406	0.694	Not Significant
Rv1158c	hypothetical protein	-0.216	-0.143	0.571	0.699	-0.24	0.151	0.838	0.931	Not Significant
Rv1159	polyprenol-phosphate-mannose-dependent alpha-(1-2)-phosphatidylinositol pentamannoside mannosyltransferase	-0.297	-0.473	0.0103	0.0383	-0.434	-0.888	3.29e-05	0.000629	Not Significant
Rv1159A	4a-hydroxytetrahydrobiopterin dehydratase	0.314	-0.201	0.644	0.759	-0.0732	0.0106	0.669	0.854	Not Significant
Rv1160	8-oxo-dGTP diphosphatase	0.123	-0.173	0.0841	0.184	0.145	0.0906	0.762	0.902	Not Significant
Rv1161	nitrate reductase subunit alpha	0.0204	-0.123	0.00508	0.0218	0.0656	0.0867	0.222	0.523	Not Significant
Rv1162	nitrate reductase subunit beta	0.0705	-0.108	0.371	0.524	0.0644	0.0676	0.852	0.937	Not Significant
Rv1163	nitrate reductase subunit delta	0.0815	-0.279	0.5	0.642	-0.00338	-0.00504	0.556	0.796	Not Significant
Rv1164	nitrate reductase subunit gamma	0.0397	-0.186	0.172	0.311	0.000117	0.081	0.42	0.706	Not Significant
Rv1165	GTP-binding translation elongation factor	-0.164	-0.446	1.61e-09	4.04e-08	-0.319	-0.115	5.13e-05	0.000917	Not Significant
Rv1166	monoacyl phosphatidylinositol tetramannoside-binding protein LpqW	0.413	0.00311	0.248	0.401	0.0273	0.357	0.549	0.79	Not Significant
Rv1167c	transcriptional regulator	-0.0855	-0.413	0.00168	0.00925	-0.359	-0.00857	0.562	0.8	Not Significant
Rv1168c	PPE family protein PPE17	0.162	-0.101	0.803	0.87	-0.0446	-0.087	0.117	0.374	Not Significant
Rv1169c	lipase LipX	0.0128	-0.125	0.116	0.233	-0.175	-0.0713	0.302	0.609	Not Significant
Rv1170	1D-myo-inositol 2-acetamido-2-deoxy-alpha-D-glucopyranoside deacetylase	-0.155	-0.483	0.000188	0.0016	-0.0749	-0.473	0.00063	0.00801	Not Significant
Rv1171	hypothetical protein	0.0298	-0.0326	0.0515	0.128	-0.115	0.117	0.704	0.872	Not Significant
Rv1172c	PE family protein PE12	-0.0875	-0.145	0.00741	0.0294	-0.124	0.0146	0.677	0.858	Not Significant
Rv1173	FO synthase	-0.48	-0.496	1.57e-07	2.85e-06	-0.673	-0.69	3.82e-18	3.79e-16	Not Significant
Rv1174c	low molecular weight T-cell antigen	-0.218	-0.137	0.0557	0.137	-0.322	0.0372	0.457	0.731	Not Significant
Rv1175c	NADPH dependent 2,4-dienoyl-CoA reductase FadH	-0.038	-0.0878	0.00631	0.0259	-0.0295	-0.0513	0.496	0.759	Not Significant
Rv1176c	hypothetical protein	-0.0674	-0.271	0.000554	0.00373	-0.0826	-0.0171	0.521	0.772	Not Significant
Rv1177	ferredoxin FdxC									Not Significant
Rv1178	aminotransferase	-0.00484	-0.214	0.0181	0.0582	0.0669	-0.197	0.273	0.579	Not Significant
Rv1179c	hypothetical protein	0.037	-0.199	0.00352	0.0165	-0.0553	-0.04	0.214	0.511	Not Significant
Rv1180	polyketide beta-ketoacyl synthase	0.404	-0.064	0.519	0.658	0.523	-0.328	0.105	0.35	Not Significant
Rv1181	polyketide beta-ketoacyl synthase	0.374	-0.124	0.419	0.568	0.396	-0.353	0.0414	0.193	Not Significant
Rv1182	acyltransferase papA3	0.482	-0.134	0.396	0.549	0.437	-0.439	0.0176	0.107	Not Significant
Rv1183	transmembrane transport protein MmpL10	0.313	0.524	2.41e-13	8.73e-12	0.563	1.12	2.18e-40	2.23e-37	Hypertolerant
Rv1184c	hypothetical protein	0.0394	-0.222	0.231	0.38	0.0567	-0.0068	0.459	0.732	Not Significant
Rv1185c	fatty-acid--CoA ligase FadD21	0.463	-0.0973	0.656	0.768	0.569	-0.276	0.42	0.706	Not Significant
Rv1186c	hypothetical protein	-0.202	-0.297	0.000765	0.0049	0.00662	-0.137	0.0282	0.147	Not Significant
Rv1187	pyrroline-5-carboxylate dehydrogenase RocA	0.0894	0.00782	0.459	0.606	0.132	-0.174	0.891	0.959	Not Significant
Rv1188	proline dehydrogenase	-0.225	-0.193	0.286	0.44	0.138	-0.0412	0.961	0.983	Not Significant
Rv1189	ECF RNA polymerase sigma factor SigI	-0.027	-0.272	0.215	0.362	0.338	0.377	0.0872	0.314	Not Significant
Rv1190	hypothetical protein	0.0533	-0.183	0.0632	0.15	-0.0693	-0.0113	0.34	0.642	Not Significant
Rv1191	hypothetical protein	-0.053	-0.163	0.0052	0.0223	-0.0899	-0.0843	0.814	0.923	Not Significant
Rv1192	hypothetical protein	-0.144	-0.131	0.0222	0.0676	0.0254	-0.0983	0.436	0.718	Not Significant
Rv1193	fatty-acid--CoA ligase FadD36	0.891	0.442	0.0476	0.121	0.289	0.196	0.935	0.975	Not Significant
Rv1194c	hypothetical protein	0.399	0.303	1.61e-06	2.33e-05	0.484	0.243	0.000134	0.00208	Not Significant
Rv1195	PE family protein PE13	0.337	0.132	0.000841	0.0053	0.372	0.172	6.54e-06	0.000141	Not Significant
Rv1196	PPE family protein PPE18	0.318	0.216	4.92e-05	0.000504	0.273	0.219	2.33e-06	5.82e-05	Not Significant
Rv1197	ESAT-6 like protein EsxK	0.453	-0.0503	0.252	0.404	5.8e-05	0.0861	0.579	0.81	Not Significant
Rv1198	ESAT-6 like protein EsxL	-0.0185	-0.0135	0.493	0.639	0.166	0.149	0.141	0.409	Not Significant
Rv1199c	insertion sequence element IS1081 transposase	0.124	-0.11	0.723	0.815	0.107	-0.0195	0.744	0.893	Not Significant
Rv1200	integral membrane transport protein	0.0581	-0.119	0.17	0.308	0.105	0.0314	0.56	0.799	Not Significant
Rv1201c	2,3,4,5-tetrahydropyridine-2,6-dicarboxylate N-succinyltransferase									Not Significant
Rv1202	succinyl-diaminopimelate desuccinylase DapE									Not Significant
Rv1203c	hypothetical protein	-0.276	-0.168	0.365	0.518	0.0281	-0.00554	0.641	0.842	Not Significant
Rv1204c	hypothetical protein	-0.0165	-0.0401	0.354	0.507	-0.0118	-0.0338	0.41	0.697	Not Significant
Rv1205	hypothetical protein	0.0506	-0.343	0.0538	0.133	-0.145	-0.183	0.00315	0.0291	Not Significant
Rv1206	fatty-acid--CoA ligase FadD6	0.176	0.0294	0.294	0.449	0.326	0.043	0.0548	0.234	Not Significant
Rv1207	dihydropteroate synthase	0.179	-0.257	0.533	0.667	-0.111	-0.0735	0.644	0.845	Not Significant
Rv1208	glucosyl-3-phosphoglycerate synthase									Not Significant
Rv1209	hypothetical protein	-0.106	-0.0331	0.977	0.984	-0.049	0.714	0.0249	0.133	Not Significant
Rv1210	DNA-3-methyladenine glycosylase I TagA	0.424	0.563	2.64e-07	4.46e-06	0.321	0.0832	0.0111	0.0741	Not Significant
Rv1211	hypothetical protein	0.885	1.69	3.22e-12	1.1e-10	1.18	0.732	0.000281	0.00406	Hypertolerant
Rv1212c	capsular glucan synthase	0.243	0.123	0.00147	0.00827	0.217	0.0503	0.00353	0.0317	Not Significant
Rv1213	glucose-1-phosphate adenylyltransferase	-0.345	-0.294	3.51e-07	5.8e-06	-0.267	-0.453	2.17e-18	2.22e-16	Not Significant
Rv1214c	PE family protein PE14	0.0302	-0.134	0.0938	0.199	0.106	0.0209	0.355	0.655	Not Significant
Rv1215c	hypothetical protein	0.0656	-0.0872	0.336	0.489	0.0247	-0.0601	0.126	0.387	Not Significant
Rv1216c	integral membrane protein	0.169	0.0699	0.187	0.328	0.0981	0.106	0.00105	0.012	Not Significant
Rv1217c	tetronasin ABC transporter integral membrane protein	-0.0296	-0.373	0.0384	0.103	-0.00471	-0.0215	0.226	0.527	Not Significant
Rv1218c	tetronasin ABC transporter ATP-binding protein	0.0437	-0.255	0.108	0.22	0.0196	-0.252	0.105	0.352	Not Significant
Rv1219c	transcriptional regulator	0.0948	-0.216	0.0707	0.162	0.0714	0.106	0.687	0.866	Not Significant
Rv1220c	methyltransferase	-0.207	-0.496	0.0252	0.0746	-0.218	-0.000959	0.665	0.85	Not Significant
Rv1221	ECF RNA polymerase sigma factor SigE	0.0454	-0.538	0.169	0.307	-0.735	-0.572	0.00103	0.0119	Not Significant
Rv1222	anti-sigma E factor RseA	-0.0752	-0.0797	0.595	0.721	-0.069	-0.159	0.174	0.455	Not Significant
Rv1223	serine protease HtrA	-0.0335	-0.0474	0.074	0.167	-0.216	0.00828	0.895	0.959	Not Significant
Rv1224	Sec-independent protein translocase protein TatB	0.212	-0.116	0.673	0.779	0.257	0.0481	0.771	0.906	Not Significant
Rv1225c	hypothetical protein	-0.0507	-0.257	0.00771	0.0303	-0.0195	-0.00838	0.564	0.802	Not Significant
Rv1226c	transmembrane protein	0.0407	-0.144	0.0693	0.16	0.0792	0.0322	0.286	0.592	Not Significant
Rv1227c	transmembrane protein	-0.109	-0.107	0.302	0.456	0.172	-0.117	0.708	0.875	Not Significant
Rv1228	lipoprotein LpqX	-0.0101	-0.254	0.00526	0.0224	0.173	0.00699	0.333	0.636	Not Significant
Rv1228a	hypothetical protein	0.00578	-0.0199	0.495	0.64	-0.0224	0.0747	0.14	0.407	Not Significant
Rv1229c	multiple resistance/pH adaptation protein	0.425	-0.168	0.897	0.937	-0.188	-0.0139	0.62	0.831	Not Significant
Rv1230c	membrane protein	0.0714	-0.092	0.733	0.821	-0.0605	-0.0593	0.0509	0.222	Not Significant
Rv1231c	membrane protein	-0.0555	-0.457	0.000773	0.00492	-0.319	-0.225	0.0134	0.086	Not Significant
Rv1232c	hypothetical protein	-0.187	-0.361	3.83e-09	8.91e-08	-0.215	-0.382	5.54e-09	2.01e-07	Not Significant
Rv1233c	hypothetical protein	0.0235	-0.189	0.0166	0.0543	-0.222	0.0142	0.0403	0.19	Not Significant
Rv1234	transmembrane protein	-0.337	-0.485	0.000165	0.00144	-0.383	-0.412	7.41e-06	0.000159	Not Significant
Rv1235	trehalose ABC transporter substrate-binding lipoprotein LpqY	0.193	0.0477	0.247	0.399	0.0478	0.265	0.000629	0.00801	Not Significant
Rv1236	sugar ABC transporter permease SugA	0.0236	-0.0708	0.685	0.788	0.0318	0.297	9.42e-05	0.00151	Not Significant
Rv1237	sugar ABC transporter permease SugB	0.282	0.0418	0.393	0.545	0.263	0.481	0.0243	0.131	Not Significant
Rv1238	sugar ABC transporter ATP-binding protein SugC	0.328	0.121	0.0163	0.0539	0.012	0.224	0.0105	0.0713	Not Significant
Rv1239c	magnesium and cobalt transport transmembrane protein CorA	-0.528	-1.02	4.73e-34	6.93e-32	-0.678	-0.457	7.31e-14	5.24e-12	Not Significant
Rv1240	malate dehydrogenase									Not Significant
Rv1241	antitoxin VapB33									Not Significant
Rv1242	ribonuclease VapC33	0.193	-0.049	0.405	0.556	0.0107	-0.0723	0.932	0.975	Not Significant
Rv1243c	PE-PGRS family protein PE_PGRS23	-0.072	-0.231	0.000244	0.00197	0.0312	0.00837	0.758	0.899	Not Significant
Rv1244	lipoprotein LpqZ	-1.05	-0.34	6.44e-05	0.000633	-0.964	0.493	0.752	0.897	Not Significant
Rv1245c	short-chain type dehydrogenase/reductase	0.201	-0.18	0.325	0.479	-0.015	-0.111	0.606	0.824	Not Significant
Rv1246c	toxin RelE	0.0549	-0.281	0.327	0.48	0.217	-0.119	0.859	0.941	Not Significant
Rv1247c	antitoxin RelB	0.282	-0.158	0.681	0.785	0.365	-0.022	0.834	0.929	Not Significant
Rv1248c	multifunctional 2-oxoglutarate dehydrogenase E1 component /2-oxoglutarate dehydrogenase dihydrolipoyllysine-residue succinyltransferase									Not Significant
Rv1249c	membrane protein	-0.0461	-0.0687	0.114	0.229	0.0627	-0.0825	0.645	0.845	Not Significant
Rv1250	MFS-type drug transporter	-0.0842	-0.336	6.92e-06	8.83e-05	-0.0175	-0.0358	0.461	0.733	Not Significant
Rv1251c	hypothetical protein	0.112	-0.107	0.984	0.987	-0.0112	-0.065	0.0403	0.19	Not Significant
Rv1252c	lipoprotein LprE	-0.13	-0.198	0.00718	0.0287	-0.0223	-0.0126	0.18	0.461	Not Significant
Rv1253	ATP-dependent RNA helicase DeaD	-0.111	-0.184	0.000332	0.00249	-0.0558	0.00127	0.127	0.387	Not Significant
Rv1254	acyltransferase	0.0476	-0.493	0.219	0.366	0.226	0.049	0.303	0.611	Not Significant
Rv1255c	HTH-type transcriptional regulator	0.125	-0.013	0.789	0.86	-0.0219	-0.0609	0.172	0.452	Not Significant
Rv1256c	cytochrome P450 Cyp130	0.198	-0.114	0.431	0.58	-0.0111	-0.159	0.028	0.146	Not Significant
Rv1257c	oxidoreductase	0.163	-0.0974	0.119	0.236	0.0593	-0.0599	0.0759	0.292	Not Significant
Rv1258c	multidrug-efflux transporter	-0.0134	-0.198	0.0185	0.059	0.0646	0.0321	0.357	0.658	Not Significant
Rv1259	uracil DNA glycosylase	0.249	0.0302	0.0494	0.124	0.127	0.173	0.315	0.622	Not Significant
Rv1260	oxidoreductase	0.333	-0.127	0.566	0.695	-0.0559	-0.118	0.352	0.654	Not Significant
Rv1261c	hypothetical protein	-0.0383	-0.454	0.0833	0.183	0.235	0.0742	0.191	0.478	Not Significant
Rv1262c	hypothetical protein	0.0565	0.13	0.839	0.896	0.282	0.0761	0.793	0.914	Not Significant
Rv1263	amidase AmiB	0.00367	-0.299	0.000973	0.00593	0.0398	0.094	0.753	0.897	Not Significant
Rv1264	adenylyl cyclase	-0.00721	-0.23	0.000133	0.00121	-0.000885	-0.00956	0.582	0.811	Not Significant
RVnc0013	Putative small regulatory RNA	-0.284	0.105	0.6	0.724	-0.0791	-0.539	0.167	0.445	Not Significant
Rv1265	hypothetical protein	0.192	-0.196	0.62	0.74	-0.245	-0.137	0.55	0.79	Not Significant
Rv1266c	serine/threonine-protein kinase PknH	-0.0652	-0.215	4.15e-07	6.76e-06	0.00122	0.00628	0.0817	0.305	Not Significant
Rv1267c	transcriptional regulator EmbR	-0.0424	-0.161	0.011	0.0399	0.0225	-0.0264	0.0399	0.189	Not Significant
Rv1268c	hypothetical protein	-0.156	-0.23	0.000279	0.00218	-0.0747	-0.142	0.00276	0.0265	Not Significant
Rv1269c	hypothetical protein	0.2	0.189	0.0063	0.0259	0.24	0.25	0.000166	0.00255	Not Significant
Rv1270c	lipoprotein LprA	-0.0532	-0.306	0.0988	0.207	0.0193	-0.00523	0.467	0.737	Not Significant
Rv1271c	hypothetical protein	0.134	-0.439	0.0321	0.0899	-0.00174	-0.0333	0.957	0.983	Not Significant
Rv1272c	drug ABC transporter ATP-binding protein	-1.35	-0.53	4.08e-05	0.000425	-1.06	0.864	0.737	0.89	Not Significant
Rv1273c	drug ABC transporter ATP-binding protein	-1.18	-0.617	3.1e-06	4.3e-05	-1.33	0.649	0.157	0.432	Not Significant
Rv1274	lipoprotein LprB									Not Significant
Rv1275	lipoprotein LprC									Not Significant
Rv1276c	hypothetical protein	-0.0434	-0.0207	0.932	0.96	-0.0837	-0.0719	0.336	0.638	Not Significant
Rv1277	hypothetical protein	0.00964	-0.3	0.00012	0.0011	-0.191	-0.216	9.97e-06	0.000211	Not Significant
Rv1278	hypothetical protein	-0.0575	-0.416	1.26e-05	0.000153	-0.171	-0.222	0.000323	0.00451	Not Significant
Rv1279	GMC-type oxidoreductase	-0.095	-0.201	0.00038	0.00275	-0.107	-0.141	0.0056	0.0449	Not Significant
Rv1280c	oligopeptide ABC transporter substrate-binding lipoprotein OppA	-0.531	-0.312	1.15e-08	2.44e-07	-0.599	0.434	0.266	0.571	Not Significant
Rv1281c	oligopeptide ABC transporter ATP-binding protein OppD	-0.415	-0.0516	0.523	0.66	-0.412	0.334	0.429	0.713	Not Significant
Rv1282c	oligopeptide ABC transporter permease OppC	-0.416	-0.33	0.00202	0.0108	-0.367	0.479	0.00586	0.0468	Not Significant
Rv1283c	oligopeptide ABC transporter permease OppB	-0.173	-0.399	0.000104	0.000962	-0.243	0.518	0.0465	0.21	Not Significant
Rv1284	beta-carbonic anhydrase	0.235	-0.509	0.0144	0.0489	0.071	0.197	0.85	0.936	Not Significant
Rv1285	sulfate adenylyltransferase subunit 2									Not Significant
Rv1286	adenylyl-sulfate kinase	0.386	-0.000508	0.0444	0.115	0.273	0.00654	0.524	0.774	Not Significant
Rv1287	HTH-type transcriptional regulator	0.294	0.477	0.0589	0.143	0.0122	0.0905	0.176	0.457	Not Significant
Rv1288	hypothetical protein	-0.00125	-0.157	0.0076	0.03	0.0556	0.00636	0.755	0.898	Not Significant
Rv1289	hypothetical protein	0.0201	-0.208	0.23	0.38	-0.136	-0.285	0.0394	0.187	Not Significant
Rv1290c	hypothetical protein	0.0693	0.00541	0.731	0.82	-0.0118	-0.0222	0.269	0.576	Not Significant
Rv1290A	hypothetical protein	0.12	-0.221	0.0947	0.2	-0.0985	-0.132	0.209	0.505	Not Significant
Rv1291c	hypothetical protein	0.115	-0.497	0.309	0.464	-0.468	-0.123	0.0437	0.2	Not Significant
Rvnt18	tRNA-Arg									Not Significant
Rv1292	arginine--tRNA ligase									Not Significant
Rv1293	diaminopimelate decarboxylase									Not Significant
Rv1294	homoserine dehydrogenase									Not Significant
Rv1295	threonine synthase									Not Significant
Rv1296	homoserine kinase									Not Significant
Rv1297	transcription termination factor Rho									Not Significant
Rv1298	50S ribosomal protein L31	0.171	-0.143	0.416	0.566	0.338	0.108	0.649	0.845	Not Significant
Rv1299	peptide chain release factor PrfA									Not Significant
Rv1300	release factor glutamine methyltransferase									Not Significant
Rv1301	threonylcarbamoyl-AMP synthase									Not Significant
Rv1302	decaprenyl-phosphate N-acetylglucosaminephosphotransferase	-0.0176	-0.153	0.157	0.29	0.0921	-0.00788	0.941	0.977	Not Significant
Rv1303	hypothetical protein	-0.297	-0.143	0.829	0.888	0.281	0.266	0.143	0.412	Not Significant
Rv1304	ATP synthase subunit A									Not Significant
Rv1305	ATP synthase subunit C									Not Significant
Rv1306	ATP synthase subunit B									Not Significant
Rv1307	ATP synthase subunit b/delta									Not Significant
Rv1308	ATP synthase subunit alpha									Not Significant
Rv1309	ATP synthase subunit gamma	0.406	-0.0942	0.842	0.898	-0.309	-0.124	0.303	0.612	Not Significant
Rv1310	ATP synthase subunit beta									Not Significant
Rv1311	ATP synthase subunit epsilon									Not Significant
Rv1312	hypothetical protein	0.545	0.57	0.000222	0.00181	0.608	-0.292	0.764	0.903	Not Significant
Rv1313c	insertion sequence element IS1557 transposase	-0.0958	-0.227	0.000841	0.0053	-0.0529	0.0136	0.784	0.911	Not Significant
Rv1314c	cob(I)yrinic acid a,c-diamide adenosyltransferase	-0.02	-0.0735	0.157	0.29	0.101	-0.0474	0.997	0.998	Not Significant
Rv1315	UDP-N-acetylglucosamine 1-carboxyvinyltransferase									Not Significant
RVnc0021	Putative small regulatory RNA									Not Significant
Rvnr01	16S ribosomal RNA									Not Significant
Rvnr02	23S ribosomal RNA									Not Significant
Rvnr03	5S ribosomal RNA									Not Significant
Rv1316c	methylated-DNA--protein-cysteine methyltransferase	0.2	-0.475	0.00761	0.03	0.0861	-0.221	0.212	0.508	Not Significant
Rv1317c	bifunctional regulatory protein/DNA repair enzyme AlkA	0.0648	-0.0922	0.0969	0.204	-0.00163	-0.0572	0.519	0.771	Not Significant
Rv1318c	adenylate cyclase	0.000218	-0.0827	0.118	0.235	0.0219	0.0221	0.0407	0.191	Not Significant
Rv1319c	adenylate cyclase	-0.0191	-0.191	0.000247	0.00199	0.0243	-0.0378	0.965	0.984	Not Significant
Rv1320c	adenylate cyclase	0.116	-0.0841	0.552	0.684	0.0479	-0.00145	0.816	0.923	Not Significant
Rv1321	endonuclease NucS	0.0432	-0.2	0.0361	0.0978	-0.0656	0.0101	0.142	0.411	Not Significant
Rv1322	hypothetical protein	-0.021	-0.252	0.082	0.181	-0.126	-0.434	0.00381	0.0336	Not Significant
Rv1322A	hypothetical protein	-0.0549	-0.615	0.023	0.0695	0.115	-0.0261	0.549	0.79	Not Significant
Rv1323	acetyl-CoA acetyltransferase	0.173	-0.0825	0.899	0.938	0.0516	0.0147	0.487	0.754	Not Significant
Rv1324	thioredoxin	0.321	0.27	0.0402	0.106	0.246	0.248	0.207	0.503	Not Significant
Rv1325c	PE-PGRS family protein PE_PGRS24	0.025	-0.0556	0.951	0.973	0.168	0.0317	0.801	0.918	Not Significant
Rv1326c	1,4-alpha-glucan branching protein	0.205	-0.702	0.482	0.63	-0.15	-0.138	0.289	0.595	Not Significant
Rv1327c	alpha-1,4-glucan:maltose-1-phosphate maltosyltransferase									Not Significant
Rv1328	glycogen phosphorylase	-0.124	-0.573	0.000899	0.00556	-0.228	-0.82	4.37e-09	1.6e-07	Hypersusceptible
Rv1329c	ATP-dependent helicase DinG	0.0526	-0.164	0.501	0.642	0.178	-0.042	0.506	0.764	Not Significant
Rv1330c	nicotinic acid phosphoribosyltransferase PncB1	0.203	-0.0227	0.00711	0.0284	0.157	-0.126	0.158	0.434	Not Significant
Rv1331	ATP-dependent Clp protease adapter protein ClpS	-0.123	0.067	0.113	0.228	-0.101	-0.498	0.000227	0.00339	Not Significant
Rv1332	transcriptional regulator	-0.0185	0.247	0.695	0.794	0.0389	0.00319	0.453	0.728	Not Significant
Rv1333	hydrolase	0.3	0.414	0.00114	0.00678	0.145	-0.261	0.0414	0.193	Not Significant
Rv1334	[CysO]-cysteine peptidase	0.0155	0.24	0.00345	0.0163	0.176	-0.356	0.0169	0.103	Not Significant
Rv1335	sulfur carrier protein CysO	0.327	0.593	7.82e-11	2.17e-09	0.4	-0.296	0.495	0.759	Not Significant
Rv1336	O-phosphoserine sulfhydrylase	0.43	0.756	3.99e-26	3.63e-24	0.445	-0.252	0.119	0.376	Not Significant
Rv1337	integral membrane protein	0.588	0.936	2.67e-34	4.09e-32	0.518	0.0324	0.119	0.376	Not Significant
Rv1338	glutamate racemase	1.1	2.61	7.44e-07	1.18e-05	1.31	0.747	0.0214	0.121	Not Significant
Rv1339	hypothetical protein	1.39	2.68	2.04e-13	7.52e-12	1.36	0.833	0.0182	0.109	Not Significant
Rv1340	ribonuclease PH	0.103	-0.323	0.209	0.354	-0.268	-1.07	9.03e-08	2.79e-06	Not Significant
Rv1341	non-canonical purine NTP pyrophosphatase	-0.00516	0.0994	0.565	0.695	0.249	-0.195	0.209	0.505	Not Significant
Rv1342c	hypothetical protein									Not Significant
Rv1343c	lipoprotein LprD									Not Significant
Rv1344	acyl carrier protein MbtL	0.179	0.075	0.274	0.428	0.248	0.00249	0.526	0.776	Not Significant
Rv1345	long-chain-fatty-acid--ACP ligase MbtM	0.103	0.0734	0.0993	0.207	0.0865	-0.171	0.000397	0.00538	Not Significant
Rv1346	acyl-[acyl-carrier-protein] dehydrogenase MbtN	0.28	-0.0866	0.152	0.283	-0.087	-0.0536	0.189	0.475	Not Significant
Rv1347c	lysine N-acetyltransferase MbtK	0.241	-0.346	0.184	0.325	0.0833	-0.169	0.0668	0.268	Not Significant
Rvnt19	tRNA-Leu									Not Significant
Rv1348	iron ABC transporter ATP-binding protein/permease IrtA	-0.211	-0.136	0.0418	0.109	-0.439	-0.127	0.209	0.505	Not Significant
Rv1349	iron ABC transporter ATP-binding protein/permease IrtB	-0.147	-0.561	0.193	0.335	-0.0473	0.285	0.593	0.818	Not Significant
Rv1350	3-oxoacyl-ACP reductase FabG	0.0929	-0.339	0.214	0.36	0.176	0.101	0.417	0.704	Not Significant
Rv1351	hypothetical protein	0.0215	-0.024	0.498	0.642	-0.0894	0.09	0.238	0.54	Not Significant
Rv1352	hypothetical protein	0.27	0.0703	0.406	0.556	0.307	-0.0518	0.669	0.853	Not Significant
Rv1353c	HTH-type transcriptional regulator	0.144	0.0606	0.839	0.896	0.332	0.18	0.0518	0.225	Not Significant
Rv1354c	hypothetical protein	0.218	-0.179	0.0217	0.0666	0.0296	-0.075	0.261	0.57	Not Significant
Rv1355c	molybdopterin biosynthesis protein MoeY	0.111	0.0604	0.38	0.532	0.139	-0.0143	0.642	0.843	Not Significant
Rv1356c	hypothetical protein	-0.0176	-0.131	0.0654	0.153	0.0419	0.0161	0.954	0.982	Not Significant
Rv1357c	hypothetical protein	0.0167	-0.182	0.0102	0.0381	0.202	0.0549	0.319	0.626	Not Significant
Rv1358	transcriptional regulator	0.0105	-0.196	0.0016	0.0089	0.0234	-0.11	0.0182	0.109	Not Significant
Rv1359	transcriptional regulator	0.0425	-0.147	0.572	0.699	0.0191	-0.086	0.0996	0.34	Not Significant
Rv1360	oxidoreductase	0.0402	-0.166	0.00465	0.0204	-0.104	-0.0754	0.22	0.52	Not Significant
Rv1361c	PPE family protein PPE19	0.0852	-0.00382	0.477	0.625	0.103	-0.0457	0.472	0.742	Not Significant
Rv1362c	membrane protein	0.0434	-0.183	0.78	0.853	0.0659	0.0531	0.306	0.614	Not Significant
Rv1363c	membrane protein	0.0221	-0.0335	0.58	0.705	0.000237	-0.17	0.0692	0.274	Not Significant
RVnc0015	Putative small regulatory RNA	-0.16	-0.328	0.0148	0.0499	-0.0188	0.043	0.474	0.743	Not Significant
Rv1364c	sigma factor regulatory protein	0.603	-0.0272	0.0114	0.0409	0.504	-0.466	0.00989	0.0687	Not Significant
Rv1365c	anti-sigma-F factor antagonist RsfA	-0.123	-0.173	0.000415	0.00296	-0.0862	-0.103	0.0027	0.0263	Not Significant
Rv1366	hypothetical protein	-0.099	-0.294	0.016	0.0531	-0.0999	-0.129	0.0207	0.117	Not Significant
Rv1366A	hypothetical protein	0.0357	-0.0712	0.342	0.495	0.00211	-0.0297	0.901	0.959	Not Significant
Rv1367c	hypothetical protein	0.0641	-0.132	0.0752	0.169	0.0217	-0.0599	0.585	0.812	Not Significant
Rv1368	lipoprotein LprF	0.113	-0.0825	0.135	0.259	0.0844	-0.149	0.43	0.713	Not Significant
Rv1371	membrane protein	0.0218	-0.401	9.51e-05	0.000892	0.0542	-0.0846	0.418	0.704	Not Significant
Rv1372	alpha-pyrone synthesis polyketide synthase-like protein	0.057	-0.441	0.193	0.335	-0.165	0.102	0.939	0.976	Not Significant
Rv1373	glycolipid sulfotransferase	-0.0316	-0.111	0.00975	0.0368	-0.0603	0.035	0.786	0.912	Not Significant
Rv1374c	hypothetical protein	-0.0658	-0.0553	0.0873	0.189	0.00336	-0.0121	0.59	0.817	Not Significant
Rv1375	hypothetical protein	0.00737	-0.099	0.0147	0.0497	0.0322	-0.0278	0.755	0.898	Not Significant
Rv1376	hypothetical protein	0.101	-0.131	0.139	0.265	0.115	-0.0235	0.664	0.849	Not Significant
Rv1377c	transferase	-0.0303	-0.122	0.274	0.428	0.00151	-0.0688	0.911	0.963	Not Significant
Rv1378c	hypothetical protein	0.0489	-0.0898	0.0518	0.129	-0.0032	-0.0152	0.237	0.539	Not Significant
Rv1379	bifunctional pyrimidine operon regulatory protein/uracil phosphoribosyltransferase									Not Significant
Rv1380	aspartate carbamoyltransferase									Not Significant
Rv1381	dihydroorotase									Not Significant
Rv1382	hypothetical protein									Not Significant
Rv1383	carbamoyl-phosphate synthase small subunit									Not Significant
Rv1384	carbamoyl-phosphate synthase large subunit									Not Significant
Rv1385	orotidine 5'-phosphate decarboxylase	0.589	-0.215	0.843	0.899	0.666	0.402	0.175	0.456	Not Significant
Rv1386	PE family protein PE15	0.363	-0.292	0.981	0.986	0.0141	0.0351	0.622	0.831	Not Significant
Rv1387	PPE family protein PPE20	0.063	-0.0908	0.566	0.695	0.0489	0.27	2.19e-06	5.51e-05	Not Significant
Rv1388	integration host factor MihF									Not Significant
Rv1389	guanylate kinase									Not Significant
Rv1390	DNA-directed RNA polymerase subunit omega									Not Significant
Rv1391	bifunctional phosphopantothenoylcysteine decarboxylase/phosphopantothenate--cysteine ligase	0.242	0.154	0.172	0.311	0.0255	-0.112	0.541	0.785	Not Significant
Rv1392	S-adenosylmethionine synthetase	-0.116	0.126	0.668	0.776	-0.32	-0.265	0.284	0.591	Not Significant
Rv1393c	monoxygenase	-0.0181	-0.051	0.833	0.891	-0.0167	-0.0494	0.149	0.42	Not Significant
Rv1394c	cytochrome P450 Cyp132	0.11	-0.0148	0.743	0.827	0.0193	-0.0756	0.775	0.908	Not Significant
Rv1395	HTH-type transcriptional regulator	0.11	-0.233	0.542	0.675	0.0873	0.0713	0.0479	0.214	Not Significant
Rv1396c	PE-PGRS family protein PE_PGRS25	0.0516	-0.0426	0.4	0.552	-0.0572	-0.176	0.0501	0.221	Not Significant
Rv1397c	ribonuclease VapC10	0.27	0.111	0.758	0.839	-0.123	-0.0963	0.413	0.698	Not Significant
Rv1398c	antitoxin VapB10	0.132	-0.289	0.0431	0.112	0.168	0.0897	0.962	0.983	Not Significant
Rv1399c	carboxylesterase NlhH	-0.153	-0.264	0.000629	0.00414	0.0366	0.0235	0.723	0.884	Not Significant
Rv1400c	lipase	0.101	-0.026	0.745	0.829	0.0643	0.0777	0.811	0.922	Not Significant
Rv1401	membrane protein	0.0378	-0.494	0.0873	0.189	-0.0467	-0.24	0.204	0.5	Not Significant
Rv1402	primosomal protein N'	-0.173	0.0849	0.715	0.811	-0.332	0.000771	0.331	0.634	Not Significant
Rv1403c	methyltransferase	-0.0223	-0.141	0.161	0.296	0.115	-0.0465	0.945	0.978	Not Significant
Rv1404	transcriptional regulator	0.192	-0.507	0.156	0.288	0.0727	0.098	0.538	0.783	Not Significant
Rv1405c	methyltransferase	-0.0278	-0.0771	0.279	0.434	-0.058	0.0516	0.492	0.759	Not Significant
Rv1406	methionyl-tRNA formyltransferase									Not Significant
Rv1407	16S rRNA m5C967 methyltransferase	0.262	0.308	4.83e-08	9.81e-07	0.527	0.375	2.24e-09	8.66e-08	Not Significant
Rv1408	ribulose-phosphate 3-epimerase									Not Significant
Rv1409	bifunctional riboflavin biosynthesis diaminohydroxyphosphoribosylaminopyrimidine deaminase/5-amino-6-(5-phosphoribosylamino) uracil reductase									Not Significant
Rv1410c	aminoglycosides/tetracycline-transport integral membrane protein	-0.897	-0.833	0.00053	0.0036	-1.19	-0.228	0.00624	0.0488	Not Significant
Rv1411c	lipoprotein LprG	-1.1	-0.913	0.222	0.37	-1.11	0.114	0.715	0.88	Not Significant
Rv1412	riboflavin synthase									Not Significant
Rv1413	hypothetical protein	0.0229	-0.0321	0.51	0.65	0.0366	-0.162	0.159	0.434	Not Significant
Rv1414	hypothetical protein	0.15	-0.218	0.538	0.672	0.116	0.16	0.78	0.91	Not Significant
Rv1415	bifunctional riboflavin biosynthesis GTP cyclohydrolase II/3,4-dihydroxy-2-butanone 4-phosphate synthase									Not Significant
Rv1416	6,7-dimethyl-8-ribityllumazine synthase									Not Significant
Rv1417	membrane protein	-0.456	-0.676	0.00316	0.0152	-0.597	-0.292	0.0201	0.116	Not Significant
Rv1418	lipoprotein LprH	-0.0464	-0.14	0.13	0.253	0.119	0.244	0.00678	0.0518	Not Significant
Rv1419	hypothetical protein	-0.009	0.122	0.844	0.899	-0.189	-0.0917	0.477	0.745	Not Significant
Rv1420	excinuclease ABC subunit UvrC	-0.131	-0.466	9.52e-06	0.000117	-0.371	-0.596	3.03e-12	1.76e-10	Not Significant
Rv1421	hypothetical protein									Not Significant
Rv1422	hypothetical protein	-0.678	-1.25	8.35e-06	0.000105	-0.905	0.0862	0.161	0.436	Not Significant
Rv1423	transcriptional regulator WhiA									Not Significant
Rv1424c	membrane protein	0.141	-0.18	0.362	0.514	0.006	-0.0813	0.0305	0.155	Not Significant
Rv1425	diacyglycerol O-acyltransferase	0.034	-0.0657	0.0329	0.0913	-0.0854	-0.0652	0.447	0.725	Not Significant
Rv1426c	esterase LipO	0.0521	-0.224	0.206	0.351	0.166	0.184	0.0543	0.233	Not Significant
Rv1427c	acyl-CoA synthetase	0.127	-0.288	0.186	0.327	0.103	-0.0877	0.458	0.732	Not Significant
Rv1428c	hypothetical protein	0.172	-0.0969	0.663	0.773	0.0971	-0.000608	0.44	0.72	Not Significant
Rv1429	hypothetical protein	0.04	-0.197	0.0232	0.0697	-0.0995	-0.0756	0.0354	0.173	Not Significant
Rv1430	PE family protein PE16	0.046	-0.0382	0.317	0.471	0.0452	-0.0556	0.327	0.632	Not Significant
Rv1431	hypothetical protein	0.068	-0.16	0.00448	0.0199	-0.0348	-0.0702	0.0259	0.137	Not Significant
Rv1432	dehydrogenase									Not Significant
Rv1433	hypothetical protein	-0.455	-0.806	2.13e-07	3.7e-06	-0.568	-0.239	0.00125	0.0141	Not Significant
Rv1434	hypothetical protein	0.361	0.238	0.195	0.337	0.0552	-0.205	0.254	0.564	Not Significant
Rv1435c	hypothetical protein	-0.526	-0.55	0.00512	0.0219	-0.554	-0.246	0.119	0.376	Not Significant
Rv1436	glyceraldehyde 3-phosphate dehydrogenase									Not Significant
Rv1437	phosphoglycerate kinase									Not Significant
Rv1438	triosephosphate isomerase									Not Significant
Rv1439c	hypothetical protein	-0.0317	-0.371	0.0243	0.0724	-0.129	-0.0153	0.52	0.772	Not Significant
Rv1440	protein-export membrane protein SecG	-0.152	-0.197	0.285	0.439	-0.0827	-0.0155	0.679	0.859	Not Significant
Rv1441c	PE-PGRS family protein PE_PGRS26	0.158	-0.00253	0.696	0.794	0.0984	0.0245	0.791	0.914	Not Significant
Rv1442	biotin sulfoxide reductase BisC	-0.046	-0.162	0.073	0.166	-0.0691	-0.101	0.00027	0.00394	Not Significant
Rv1443c	hypothetical protein	0.192	0.134	0.823	0.884	-0.0626	-0.251	0.465	0.736	Not Significant
Rv1444c	hypothetical protein	0.366	0.27	0.0395	0.105	0.137	0.123	0.811	0.922	Not Significant
Rv1445c	6-phosphogluconolactonase	-0.297	-0.234	0.701	0.798	0.348	-0.182	0.735	0.89	Not Significant
Rv1446c	OXPP cycle protein OpcA	-0.0855	-0.108	0.0822	0.181	-0.0107	-0.193	0.0123	0.0801	Not Significant
Rv1447c	glucose-6-phosphate 1-dehydrogenase	0.103	-0.13	0.185	0.326	-0.16	-0.167	0.225	0.527	Not Significant
Rv1448c	transaldolase	0.547	-0.14	0.861	0.912	-0.124	-0.623	0.00162	0.0173	Not Significant
Rv1449c	transketolase	-0.0333	-0.378	0.268	0.422	0.27	0.191	0.389	0.68	Not Significant
Rv1450c	PE-PGRS family protein PE_PGRS27	-0.0846	-0.242	0.00831	0.0321	-0.0297	-0.151	0.371	0.669	Not Significant
Rv1451	protoheme IX farnesyltransferase									Not Significant
Rv1452c	PE-PGRS family protein PE_PGRS28	0.0933	-0.192	0.00505	0.0218	0.0259	-0.0684	0.281	0.587	Not Significant
Rv1453	transcriptional activator protein	-0.0194	-0.123	0.37	0.522	0.129	-0.128	0.265	0.571	Not Significant
Rv1454c	quinone reductase	0.06	-0.101	0.116	0.232	-0.0465	-0.202	0.000248	0.00365	Not Significant
Rv1455	hypothetical protein	0.0788	-0.0585	0.0848	0.185	0.173	-0.474	0.0489	0.217	Not Significant
Rv1456c	antibiotic ABC transporter permease	-0.117	-0.35	3.77e-05	0.000398	-0.119	-0.0147	0.45	0.726	Not Significant
Rv1457c	antibiotic ABC transporter permease									Not Significant
Rv1458c	antibiotic ABC transporter ATP-binding protein									Not Significant
Rv1459c	alpha-(1->6)-mannopyranosyltransferase	-0.267	-0.189	0.0712	0.163	-0.0235	0.319	0.0865	0.313	Not Significant
Rv1460	transcriptional regulator	-0.238	-0.0841	0.576	0.704	-0.187	-0.398	0.0676	0.27	Not Significant
Rv1461	hypothetical protein									Not Significant
Rv1462	hypothetical protein									Not Significant
Rv1463	ABC transporter ATP-binding protein									Not Significant
Rv1464	cysteine desulfurase									Not Significant
Rv1465	nitrogen fixation related protein									Not Significant
Rv1466	hypothetical protein									Not Significant
Rv1467c	acyl-CoA dehydrogenase	0.148	0.0583	0.576	0.704	0.152	0.303	1.7e-12	1.03e-10	Not Significant
Rv1468c	PE-PGRS family protein PE_PGRS29	-0.0737	0.175	0.849	0.903	0.0789	0.177	0.695	0.868	Not Significant
Rv1469	cobalt/nickel-exporting P-type ATPase	-0.037	-0.195	0.0425	0.111	0.0331	-0.0129	0.663	0.849	Not Significant
Rv1470	thioredoxin TrxA	0.123	-0.287	0.101	0.21	0.0818	0.224	0.773	0.907	Not Significant
Rv1471	thioredoxin	0.452	0.188	0.199	0.343	0.0467	-0.305	0.345	0.647	Not Significant
Rv1472	enoyl-CoA hydratase EchA12	0.0905	-0.0807	0.415	0.565	-0.0226	-0.0789	0.217	0.516	Not Significant
Rv1473	macrolide ABC transporter ATP-binding protein	-0.118	-0.348	0.0644	0.152	-0.153	-0.19	0.00158	0.017	Not Significant
Rv1473A	transcriptional regulator	-0.0693	0.142	0.569	0.696	-0.183	-0.324	0.0141	0.0886	Not Significant
Rv1474c	transcriptional regulator	0.0471	-0.0748	0.338	0.492	0.114	-0.0938	0.306	0.614	Not Significant
Rv1475c	iron-regulated aconitate hydratase	0.24	-0.458	0.224	0.372	-0.139	-0.608	0.109	0.359	Not Significant
Rv1476	membrane protein									Not Significant
Rv1477	peptidoglycan endopeptidase RipA	-0.0788	-0.155	0.818	0.881	-0.216	0.162	0.195	0.485	Not Significant
Rv1478	peptidoglycan endopeptidase RipB	-0.0968	-0.25	0.0164	0.054	-0.307	-0.0125	0.433	0.716	Not Significant
Rv1479	transcriptional regulator MoxR1									Not Significant
Rv1480	hypothetical protein									Not Significant
Rv1481	membrane protein	0.239	-0.218	0.577	0.705	-0.244	0.216	0.772	0.907	Not Significant
Rv1482c	hypothetical protein	-0.0546	-0.116	0.0504	0.126	-0.00982	0.0453	0.96	0.983	Not Significant
Rv1483	3-oxoacyl-ACP reductase FabG									Not Significant
Rv1484	NADH-dependent enoyl-[ACP] reductase									Not Significant
Rv1485	ferrochelatase									Not Significant
Rv1486c	hypothetical protein	0.0947	0.0447	0.178	0.317	0.0327	-0.163	0.0901	0.32	Not Significant
Rv1487	hypothetical protein	0.133	-0.306	0.983	0.986	0.104	-0.323	0.151	0.423	Not Significant
Rv1488	hypothetical protein	0.159	-0.187	0.0191	0.0602	0.165	-0.0409	0.401	0.691	Not Significant
Rv1489	hypothetical protein	-0.0547	-0.199	0.0926	0.197	-0.00614	-0.128	0.919	0.966	Not Significant
Rv1489A	hypothetical protein	0.136	0.00238	0.638	0.754	0.0687	0.438	0.428	0.713	Not Significant
Rv1490	membrane protein	0.0813	-0.146	0.189	0.33	0.0541	0.0458	0.513	0.768	Not Significant
Rv1491c	TVP38/TMEM64 family membrane protein	-0.0208	-0.154	0.0652	0.153	0.0661	-0.0408	0.654	0.849	Not Significant
Rv1492	methylmalonyl-CoA mutase small subunit	0.106	-0.119	0.198	0.342	0.0155	0.00896	0.617	0.83	Not Significant
Rv1493	methylmalonyl-CoA mutase large subunit	-0.0272	-0.0685	0.341	0.494	-0.0105	-0.126	0.154	0.428	Not Significant
Rv1494	antitoxin MazE4	0.304	-0.276	0.296	0.45	0.0274	0.0833	0.778	0.909	Not Significant
Rv1495	mRNA interferase MazF4	-0.449	-0.519	3.34e-06	4.55e-05	-0.213	-0.155	0.0166	0.102	Not Significant
Rv1496	transport system kinase	0.0196	-0.114	0.603	0.727	-0.14	-0.174	0.074	0.286	Not Significant
Rv1497	esterase LipL	-0.0192	-0.0226	0.194	0.336	-0.0401	0.0642	0.255	0.565	Not Significant
Rv1498c	methyltransferase	0.0192	-0.0245	0.329	0.482	-0.0177	-0.0296	0.369	0.668	Not Significant
Rv1498A	hypothetical protein	-0.0353	-0.0176	0.621	0.741	-0.0854	-0.169	0.00842	0.0616	Not Significant
Rv1499	hypothetical protein	-0.171	-0.303	0.000176	0.00152	-0.155	-0.107	0.503	0.763	Not Significant
Rv1500	glycosyltransferase	0.085	0.0259	0.601	0.725	-0.0558	0.00764	0.123	0.384	Not Significant
Rv1501	hypothetical protein	0.0584	-0.159	0.464	0.611	-0.0907	-0.219	0.132	0.395	Not Significant
Rv1502	hypothetical protein	0.199	-0.245	0.967	0.979	-0.11	-0.21	0.131	0.393	Not Significant
Rv1505c	hypothetical protein	0.0142	-0.027	0.405	0.556	0.0814	0.0266	0.361	0.659	Not Significant
Rv1506c	hypothetical protein	-0.0392	-0.127	0.25	0.403	-0.0451	0.12	0.9	0.959	Not Significant
Rv1507c	hypothetical protein	0.0421	0.298	0.315	0.469	0.325	0.129	0.228	0.53	Not Significant
Rv1507A	hypothetical protein	0.00365	-0.29	0.0392	0.104	0.206	-0.082	0.25	0.559	Not Significant
Rv1508c	membrane protein	0.0205	-0.108	0.0692	0.16	0.0603	-0.0298	0.262	0.571	Not Significant
Rv1508A	hypothetical protein	-0.0692	-0.241	0.000262	0.00206	-0.00824	-0.173	0.144	0.413	Not Significant
Rv1509	hypothetical protein	-0.126	-0.26	0.00266	0.0132	-0.0552	0.0547	0.608	0.824	Not Significant
Rv1510	hypothetical protein	0.121	-0.0996	0.281	0.436	0.0808	0.0125	0.97	0.985	Not Significant
Rv1511	GDP-D-mannose dehydratase GmdA	-0.0494	-0.0977	0.0716	0.163	0.0193	0.00382	0.671	0.855	Not Significant
Rv1512	nucleotide-sugar epimerase EpiA									Not Significant
Rv1513	hypothetical protein	-0.147	-0.26	0.396	0.549	0.108	-0.154	0.0494	0.218	Not Significant
Rv1514c	glycosyltransferase	0.286	-0.207	0.526	0.662	-0.0799	-0.0717	0.907	0.961	Not Significant
Rv1515c	hypothetical protein	0.282	-0.213	0.616	0.737	0.312	-0.0153	0.409	0.695	Not Significant
Rv1516c	sugar transferase	0.00045	-0.241	0.0309	0.0874	0.0202	-0.0871	0.305	0.612	Not Significant
Rv1517	hypothetical protein	0.179	-0.102	0.313	0.468	0.0331	-0.0383	0.539	0.784	Not Significant
Rv1518	hypothetical protein	-0.00845	-0.193	0.547	0.679	0.157	0.053	0.96	0.983	Not Significant
Rv1519	hypothetical protein	-0.00229	-0.0375	0.0528	0.131	0.0505	0.0536	0.537	0.783	Not Significant
Rv1520	sugar transferase	0.107	-0.0502	0.334	0.487	0.0219	0.065	0.341	0.643	Not Significant
Rv1521	fatty-acid--CoA ligase FadD25	-0.0307	-0.157	0.0894	0.192	0.068	0.0518	0.361	0.659	Not Significant
Rv1522c	transmembrane transport protein MmpL12	0.0204	-0.119	0.00654	0.0266	-0.0276	0.00126	0.448	0.725	Not Significant
Rv1523	methyltransferase	0.0179	-0.13	0.0185	0.0589	-0.0422	-0.0613	0.143	0.412	Not Significant
Rv1524	glycosyltransferase	-0.00768	-0.175	0.45	0.597	0.159	-0.0476	0.527	0.776	Not Significant
Rv1525	rhamnosyl transferase WbbL	0.0601	-0.0889	0.417	0.567	0.00168	0.0536	0.975	0.988	Not Significant
Rv1526c	glycosyltransferase	0.0499	-0.127	0.342	0.495	0.11	0.118	0.196	0.486	Not Significant
Rv1527c	polyketide synthase	0.0801	-0.127	0.0206	0.0639	0.0208	-0.013	0.821	0.925	Not Significant
Rv1528c	polyketide synthase associated protein PapA	0.193	-0.099	0.619	0.739	0.132	-0.032	0.971	0.985	Not Significant
Rv1529	fatty-acid--CoA ligase FadD24	0.129	-0.177	0.523	0.659	0.08	0.0915	0.618	0.83	Not Significant
Rv1530	alcohol dehydrogenase	0.00677	-0.167	0.256	0.408	0.156	0.132	0.214	0.51	Not Significant
Rv1531	hypothetical protein	-0.0675	-0.477	0.0298	0.0851	-0.05	-0.0669	0.578	0.81	Not Significant
Rv1532c	hypothetical protein	-0.0569	0.0587	0.13	0.253	0.00434	-0.0646	0.655	0.849	Not Significant
Rv1533	monooxygenase	-0.055	-0.106	0.0581	0.142	0.00711	0.0378	0.886	0.956	Not Significant
Rv1534	transcriptional regulator	0.267	-0.291	0.273	0.428	-0.0192	-0.00301	0.727	0.884	Not Significant
Rv1535	hypothetical protein	0.121	-0.206	0.309	0.464	0.432	0.0521	0.83	0.928	Not Significant
Rv1536	isoleucine--tRNA ligase									Not Significant
Rv1537	DNA polymerase IV	0.0306	-0.21	0.102	0.211	0.0645	-0.228	0.0178	0.107	Not Significant
Rv1538c	L-aparaginase	-0.0289	-0.741	3.44e-06	4.68e-05	-0.0828	-0.374	5.09e-06	0.000113	Not Significant
Rv1539	lipoprotein signal peptidase	-0.142	-0.605	0.457	0.604	0.395	-0.0269	0.884	0.955	Not Significant
Rv1540	RNA pseudouridine synthase									Not Significant
Rv1541c	lipoprotein LprI	0.0774	-0.142	0.279	0.434	0.00985	-0.106	0.188	0.474	Not Significant
Rv1542c	hemoglobin GlbN	-0.05	-0.0751	0.168	0.306	0.0252	-0.0273	0.613	0.826	Not Significant
Rv1543	oxidoreductase	0.108	0.0935	0.00015	0.00133	0.222	0.243	9.64e-11	4.45e-09	Not Significant
Rv1544	ketoacyl reductase	0.213	0.115	0.0218	0.0667	0.183	0.0662	0.0029	0.0275	Not Significant
Rv1545	hypothetical protein	0.2	0.196	0.408	0.558	0.0588	-0.0747	0.23	0.533	Not Significant
Rv1546	hypothetical protein	-0.0532	-0.0601	0.035	0.0957	0.0325	0.0551	0.17	0.45	Not Significant
Rv1547	DNA polymerase III subunit alpha	0.0527	-0.0687	0.523	0.659	-0.195	-0.0677	0.175	0.457	Not Significant
Rv1548c	PPE family protein PPE21	0.199	-0.0922	0.214	0.361	0.0256	-0.0213	0.878	0.951	Not Significant
Rv1550	fatty-acid--CoA ligase FadD11	0.00454	-0.0504	0.173	0.312	-0.00904	-0.0883	0.317	0.625	Not Significant
Rv1551	acyltransferase PlsB	0.169	-0.155	0.624	0.743	0.0676	-0.0487	0.13	0.393	Not Significant
Rv1552	fumarate reductase flavoprotein subunit	0.0961	-0.0632	0.953	0.973	0.0611	-0.146	0.00818	0.0602	Not Significant
Rv1553	fumarate reductase iron-sulfur subunit	0.183	0.124	0.251	0.403	0.0838	-0.13	0.022	0.123	Not Significant
Rv1554	fumarate reductase membrane anchor subunit	0.199	-0.215	0.478	0.626	0.101	0.168	0.0515	0.224	Not Significant
Rv1555	fumarate reductase membrane anchor subunit	0.211	-0.358	0.92	0.95	0.0331	0.0992	0.39	0.681	Not Significant
Rv1556	HTH-type transcriptional regulator	-0.0623	-0.203	0.477	0.625	0.122	-0.0376	0.33	0.633	Not Significant
Rv1557	transmembrane transport protein MmpL6	-0.0839	-0.259	0.000357	0.00265	-0.0383	-0.153	0.0255	0.136	Not Significant
Rv1558	hypothetical protein	-0.151	-0.0841	0.0685	0.159	0.0142	-0.189	0.0112	0.0742	Not Significant
Rv1559	threonine dehydratase IlvA	0.13	-0.526	0.367	0.52	-0.368	-0.245	0.431	0.715	Not Significant
Rv1560	antitoxin VapB11									Not Significant
Rv1561	ribonuclease VapC11	0.0642	-0.113	0.691	0.791	0.0125	0.0589	0.969	0.985	Not Significant
Rv1562c	malto-oligosyltrehalose trehalohydrolase	0.122	-0.386	2.06e-05	0.000237	-0.253	-0.174	0.000107	0.00169	Not Significant
Rv1563c	maltooligosyl trehalose synthase	0.052	-0.367	0.0035	0.0164	-0.0374	-0.264	0.101	0.342	Not Significant
Rv1564c	maltooligosyl trehalose synthase	0.00526	-0.322	0.000951	0.00582	-0.221	-0.463	1.07e-11	5.73e-10	Not Significant
Rv1565c	acyltransferase									Not Significant
Rv1566c	hypothetical protein	-0.557	-0.66	1.57e-07	2.85e-06	-0.473	-0.309	0.0146	0.0913	Not Significant
Rv1567c	membrane protein	-0.0727	-0.31	5.55e-07	8.91e-06	-0.0906	-0.123	5.14e-05	0.000917	Not Significant
Rv1568	adenosylmethionine--8-amino-7-oxononanoate aminotransferase BioA	0.0182	0.0126	0.666	0.774	0.0415	0.00476	0.826	0.926	Not Significant
Rv1569	8-amino-7-oxononanoate synthase	-0.186	-0.113	0.145	0.275	0.00329	-0.191	0.0258	0.136	Not Significant
Rv1570	ATP-dependent dethiobiotin synthetase BioD	0.126	0.0723	0.649	0.762	0.252	-0.22	0.579	0.81	Not Significant
Rv1571	hypothetical protein	0.184	-0.0308	0.717	0.813	0.0422	-0.0552	0.721	0.883	Not Significant
Rv1573	phage protein									Not Significant
Rv1574	phage protein									Not Significant
Rv1575	phage protein									Not Significant
Rv1576c	phage capsid protein	-0.259	-0.49	0.000307	0.00236	-0.0735	-0.267	0.101	0.342	Not Significant
Rv1577c	phage prohead protease	0.323	-0.348	0.59	0.716	-0.598	-0.0995	0.38	0.676	Not Significant
Rv1578c	phage protein	0.538	0.424	0.0474	0.121	0.224	0.207	0.142	0.411	Not Significant
Rv1579c	phage protein	0.0927	-0.123	0.499	0.642	-0.0536	-0.0171	0.45	0.726	Not Significant
Rv1580c	phage protein	0.203	-0.183	0.0162	0.0536	-0.0145	0.00956	0.897	0.959	Not Significant
Rv1581c	phage protein	-0.0602	-0.208	0.0157	0.0523	0.05	-0.116	0.826	0.926	Not Significant
Rv1582c	phage protein	-0.0586	-0.267	0.000371	0.00271	-0.0916	-0.148	0.00721	0.0544	Not Significant
Rv1583c	phage protein	-0.189	-0.323	0.0104	0.0384	-0.00211	-0.0211	0.956	0.983	Not Significant
Rv1584c	phage protein	0.0935	-0.0436	0.423	0.573	-0.0913	-0.0738	0.69	0.866	Not Significant
Rv1585c	phage protein	0.0701	-0.00998	0.495	0.64	0.108	-0.0796	0.954	0.982	Not Significant
Rv1586c	phage integrase	-0.0401	-0.0554	0.718	0.813	-0.00699	-0.0135	0.571	0.806	Not Significant
Rv1587c	hypothetical protein	-0.0566	-0.29	0.021	0.0648	0.0626	0.0334	0.161	0.436	Not Significant
Rv1588c	hypothetical protein	-0.13	-0.113	0.0287	0.0824	-0.0278	0.0309	0.381	0.676	Not Significant
Rv1589	biotin synthetase	-0.334	-0.252	1.09e-05	0.000133	-0.356	-0.218	1.37e-05	0.000279	Not Significant
Rv1590	hypothetical protein	-0.254	-0.391	0.000148	0.00132	-0.362	-0.392	0.00286	0.0273	Not Significant
Rv1591	transmembrane protein	-0.217	-0.268	2.44e-06	3.44e-05	-0.297	-0.315	1.53e-08	5.22e-07	Not Significant
Rv1592c	hypothetical protein									Not Significant
Rv1593c	hypothetical protein	0.0816	-0.505	0.123	0.243	-0.152	-0.11	0.562	0.8	Not Significant
Rv1594	quinolinate synthetase A									Not Significant
Rv1595	L-aspartate oxidase									Not Significant
Rv1596	nicotinate-nucleotide pyrophosphatase	0.268	0.249	0.0922	0.197	0.143	0.0564	0.508	0.766	Not Significant
Rv1597	hypothetical protein	-0.0803	-0.106	0.00879	0.0337	0.0192	-0.0149	0.63	0.836	Not Significant
Rv1598c	hypothetical protein	0.0103	-0.0785	0.526	0.662	-0.00614	-0.0577	0.237	0.539	Not Significant
Rv1599	histidinol dehydrogenase									Not Significant
Rv1600	histidinol-phosphate aminotransferase									Not Significant
Rv1601	imidazole glycerol-phosphate dehydratase									Not Significant
Rv1602	imidazole glycerol phosphate synthase subunit HisH									Not Significant
Rv1603	1-(5-phosphoribosyl)-5-((5- phosphoribosylamino)methylideneamino)imidazole-4- carboxamide isomerase									Not Significant
Rv1604	inositol-monophosphatase ImpA	0.025	-0.142	0.0578	0.141	-0.0313	0.0836	0.759	0.9	Not Significant
Rv1605	imidazole glycerol phosphate synthase subunit HisF									Not Significant
Rv1606	phosphoribosyl-AMP cyclohydrolase									Not Significant
Rv1607	ionic transporter integral membrane protein ChaA	-0.454	-0.381	0.0467	0.12	-0.304	-0.00532	0.193	0.481	Not Significant
Rv1608c	peroxiredoxin	0.0101	-0.158	0.373	0.525	-0.000643	0.0599	0.932	0.975	Not Significant
Rv1609	anthranilate synthase component I									Not Significant
Rv1610	membrane protein									Not Significant
Rv1611	indole-3-glycerol phosphate synthase									Not Significant
Rv1612	tryptophan synthase subunit beta									Not Significant
Rv1613	tryptophan synthase subunit alpha									Not Significant
Rv1614	prolipoprotein diacylglyceryl transferase	-0.206	-0.258	0.128	0.251	0.181	0.283	0.183	0.464	Not Significant
Rv1615	membrane protein	0.075	-0.00293	0.872	0.919	0.289	-0.0201	0.596	0.82	Not Significant
Rv1616	hypothetical protein	0.0512	-0.0584	0.321	0.474	0.205	-0.161	0.594	0.818	Not Significant
Rv1617	pyruvate kinase	-0.336	0.0624	0.774	0.849	0.434	0.121	0.442	0.721	Not Significant
Rv1618	acyl-CoA thioesterase II	0.0305	-0.152	0.00439	0.0196	-0.0138	-0.025	0.432	0.715	Not Significant
Rv1619	hypothetical protein	0.0737	-0.0842	0.284	0.439	-0.106	-0.0527	0.841	0.931	Not Significant
Rv1620c	cytochrome biosyntheisis ABC transporter ATP-binding protein/permease CydC									Not Significant
Rv1621c	cytochrome biosyntheisis ABC transporter ATP-binding protein/permease CydD	-0.744	-1.42	0.0159	0.0529	-0.465	-0.844	0.0101	0.0702	Not Significant
Rv1622c	cytochrome D ubiquinol oxidase subunit II CydB									Not Significant
Rv1623c	cytochrome D ubiquinol oxidase subunit I CydA									Not Significant
Rv1624c	membrane protein	-0.234	-0.529	0.000326	0.00247	-0.407	-0.693	7.59e-05	0.00127	Hypersusceptible
Rv1625c	adenylate cyclase	-0.0869	-0.286	4.44e-11	1.28e-09	-0.245	-0.199	1.37e-09	5.49e-08	Not Significant
Rvnt20	tRNA-Leu									Not Significant
Rv1626	two-component system transcriptional regulator	-0.168	-0.279	1.0	1.0	-0.614	-0.504	0.152	0.424	Not Significant
Rv1627c	nonspecific lipid-transfer protein	0.201	-0.288	0.00552	0.0232	0.0815	0.0643	0.963	0.983	Not Significant
Rv1628c	hypothetical protein	0.228	-0.209	0.127	0.249	-0.142	-0.143	0.00626	0.0488	Not Significant
Rv1629	DNA polymerase I	0.13	-0.0835	0.779	0.853	0.188	-0.0482	0.688	0.866	Not Significant
Rv1630	30S ribosomal protein S1									Not Significant
Rv1631	dephospho-CoA kinase CoaE									Not Significant
Rv1632c	hypothetical protein	-0.229	-0.18	1.42e-06	2.07e-05	-0.332	-0.21	3.34e-07	9.38e-06	Not Significant
Rv1633	excinuclease ABC subunit UvrB	-0.0987	-0.591	4.45e-15	1.87e-13	-0.338	-0.685	5.68e-34	2.13e-31	Hypersusceptible
Rv1634	multidrug-efflux transporter	-0.013	-0.0146	0.36	0.513	0.072	0.235	3.45e-06	8.28e-05	Not Significant
Rv1635c	mannosyltransferase	0.0471	-0.0998	0.16	0.296	-0.0648	-0.154	4.53e-05	0.000823	Not Significant
Rv1636	iron-regulated universal stress protein									Not Significant
Rv1637c	hypothetical protein	-0.0116	-0.151	0.61	0.732	-0.071	-0.196	0.00319	0.0294	Not Significant
Rv1638	excinuclease ABC subunit UvrA	-0.179	-0.744	3.19e-17	1.7e-15	-0.284	-0.788	1.53e-23	2.58e-21	Hypersusceptible
Rv1638A	hypothetical protein	0.0214	-0.304	0.2	0.344	0.0317	-0.293	0.118	0.374	Not Significant
Rv1639c	hypothetical protein	0.0375	-0.0661	0.518	0.658	0.146	-0.00694	0.432	0.715	Not Significant
Rv1640c	bifunctional lysine--tRNA ligase/phosphatidylglycerol lysyltransferase	-0.226	-0.478	2.12e-10	5.57e-09	-0.217	-0.766	3.08e-27	6.11e-25	Not Significant
Rv1641	initiation factor IF-3									Not Significant
Rv1642	50S ribosomal protein L35									Not Significant
Rv1643	50S ribosomal protein L20									Not Significant
Rv1644	23S rRNA methyltransferase TsnR	-0.267	-0.48	6.5e-13	2.33e-11	-0.287	-0.317	9.06e-11	4.24e-09	Not Significant
Rv1645c	hypothetical protein	-0.0108	-0.107	0.0521	0.129	0.021	-0.00629	0.853	0.938	Not Significant
Rv1646	PE family protein PE17	-0.0538	-0.0808	0.0155	0.0516	-0.132	-0.12	0.00194	0.02	Not Significant
Rv1647	adenylate cyclase	-0.0191	-0.146	0.0355	0.0964	0.00441	-0.15	0.049	0.217	Not Significant
Rv1648	transmembrane protein	-0.108	-0.206	1.03e-06	1.56e-05	-0.146	-0.0205	0.256	0.566	Not Significant
Rv1649	phenylalanine--tRNA ligase subunit alpha									Not Significant
Rv1650	phenylalanine--tRNA ligase subunit beta									Not Significant
Rv1651c	PE-PGRS family protein PE_PGRS30	0.0141	-0.146	0.00341	0.0162	-0.0385	-0.0341	0.37	0.668	Not Significant
Rv1652	N-acetyl-gamma-glutamyl-phoshate reductase									Not Significant
Rv1653	bifunctional glutamate N-acetyltransferase/amino-acid acetyltransferase	0.495	-0.357	0.743	0.827	0.631	-0.243	0.872	0.946	Not Significant
Rv1654	acetylglutamate kinase									Not Significant
Rv1655	acetylornithine aminotransferase									Not Significant
Rv1656	ornithine carbamoyltransferase									Not Significant
Rv1657	arginine repressor	-0.0353	-0.236	0.117	0.234	0.255	0.172	0.0476	0.213	Not Significant
Rv1658	argininosuccinate synthase									Not Significant
Rv1659	argininosuccinate lyase									Not Significant
Rv1660	chalcone synthase	-0.0699	-0.201	0.00861	0.0331	0.00523	0.0352	0.798	0.916	Not Significant
Rv1661	polyketide synthase	0.0823	-0.222	0.0173	0.0561	0.0622	0.0787	0.66	0.849	Not Significant
Rv1662	polyketide synthase	0.0553	-0.164	0.0656	0.153	0.218	0.0746	0.82	0.925	Not Significant
Rv1663	polyketide synthase	0.0673	0.0231	0.877	0.924	-0.0168	-0.0117	0.664	0.849	Not Significant
Rv1664	polyketide synthase	0.101	-0.204	0.131	0.254	0.0458	-0.105	0.146	0.415	Not Significant
Rv1665	chalcone synthase	0.0338	-0.324	0.0362	0.0978	0.185	-0.115	0.435	0.718	Not Significant
Rv1666c	cytochrome P450 Cyp139	0.0801	-0.139	0.246	0.398	0.017	0.0331	0.82	0.925	Not Significant
Rv1669	hypothetical protein	-0.0398	-0.299	0.266	0.42	-0.0956	0.163	0.599	0.821	Not Significant
Rv1670	hypothetical protein	-0.0349	-0.0663	0.186	0.327	0.115	0.00828	0.385	0.679	Not Significant
Rv1671	membrane protein	0.131	-0.0821	0.208	0.353	0.1	0.173	0.886	0.956	Not Significant
Rv1672c	integral membrane transport protein	0.136	-0.112	0.607	0.73	-0.0065	-0.0431	0.256	0.566	Not Significant
Rv1673c	hypothetical protein	-0.143	-0.147	0.0131	0.0458	0.0352	0.0271	0.52	0.772	Not Significant
Rv1674c	transcriptional regulator	-0.00173	0.0165	0.291	0.446	0.0243	-0.034	0.792	0.914	Not Significant
Rv1675c	HTH-type transcriptional regulator Cmr	0.0323	0.00973	0.638	0.754	-0.0249	-0.139	0.162	0.436	Not Significant
Rv1676	hypothetical protein	0.203	-0.0374	0.696	0.794	0.00105	-0.0101	0.401	0.691	Not Significant
Rv1677	lipoprotein DsbF	0.0115	-0.437	0.000219	0.0018	-0.01	-0.0108	0.631	0.836	Not Significant
Rv1678	integral membrane protein	-0.0637	-0.134	0.0962	0.203	0.0638	-0.0384	0.945	0.978	Not Significant
Rv1679	acyl-CoA dehydrogenase FadE16	-0.0466	0.102	0.617	0.738	0.268	-0.223	0.457	0.732	Not Significant
Rv1680	hypothetical protein	0.151	-0.108	0.308	0.463	0.118	-0.0627	0.585	0.812	Not Significant
Rv1681	molybdopterin biosynthesis protein MoeX	0.164	0.0609	0.0631	0.15	-0.119	-0.133	0.0784	0.298	Not Significant
Rv1682	hypothetical protein	-0.202	-0.598	1.73e-05	0.000202	-0.138	0.0746	0.43	0.713	Not Significant
Rv1683	bifunctional long-chain acyl-CoA synthase/lipase	-0.0926	-0.114	5.85e-05	0.000581	-0.108	-0.356	2.44e-11	1.21e-09	Not Significant
Rv1684	hypothetical protein									Not Significant
Rv1685c	hypothetical protein									Not Significant
Rv1686c	ABC transporter permease	0.202	-0.376	0.0123	0.0436	-0.219	-0.0643	0.182	0.464	Not Significant
Rv1687c	ABC transporter ATP-binding protein	-0.0941	-0.152	0.502	0.643	-0.126	-0.074	0.542	0.786	Not Significant
Rv1688	3-methyladenine DNA glycosylase	-0.106	-0.191	0.292	0.446	-0.0832	-0.000319	0.897	0.959	Not Significant
Rv1689	tyrosine--tRNA ligase									Not Significant
RVnc0010	Putative small regulatory RNA	-0.0821	-0.475	0.03	0.0854	0.233	0.0424	0.409	0.695	Not Significant
Rv1690	lipoprotein LprJ	0.219	-0.0662	0.264	0.416	0.141	0.134	0.386	0.68	Not Significant
Rv1691	hypothetical protein	-0.173	-0.752	8.96e-07	1.39e-05	-0.223	-0.779	4.39e-07	1.2e-05	Hypersusceptible
Rv1692	phosphatase	0.0194	0.0406	0.29	0.445	0.118	-0.0505	0.181	0.461	Not Significant
Rv1693	hypothetical protein	-0.867	-0.509	0.0663	0.155	-0.961	-0.812	0.0185	0.109	Not Significant
Rv1694	16S/23S rRNA (cytidine-2'-O)-methyltransferase TlyA	-0.763	-0.863	0.000732	0.00474	-0.33	0.165	0.0905	0.321	Not Significant
Rv1695	inorganic polyphosphate/ATP-NAD kinase	0.0937	-0.038	0.967	0.979	0.298	-0.0253	0.942	0.977	Not Significant
Rv1696	DNA repair protein RecN	-0.00536	-0.174	0.0302	0.0857	-0.193	-0.26	0.00129	0.0145	Not Significant
Rv1697	hypothetical protein	-0.189	-0.275	0.53	0.665	0.0571	0.0246	0.671	0.854	Not Significant
Rv1698	copper transporter MctB	0.41	-0.59	0.511	0.651	0.554	0.302	0.199	0.491	Not Significant
Rv1699	CTP synthase									Not Significant
Rv1700	NUDIX hydrolase	-0.0149	-0.245	0.439	0.587	-0.0395	-0.000514	0.758	0.899	Not Significant
Rv1701	tyrosine recombinase XerD	-0.109	-0.479	0.296	0.45	-0.363	-0.21	0.66	0.849	Not Significant
Rv1702c	hypothetical protein	-0.0911	-0.216	0.127	0.248	-0.0192	-0.121	0.067	0.268	Not Significant
Rv1703c	methyltransferase	-0.063	-0.167	0.00259	0.013	-0.0775	-0.0821	0.0641	0.26	Not Significant
Rv1704c	D-serine/alanine/glycine transporter protein CycA	-0.0595	-0.179	0.00506	0.0218	0.000137	0.0415	0.691	0.867	Not Significant
Rv1705c	PPE family protein PPE22	0.0744	-0.167	0.0236	0.0707	-0.0434	-0.0375	0.143	0.412	Not Significant
Rv1706c	PPE family protein PPE23	0.0586	-0.214	0.000772	0.00492	-0.0856	-0.0766	0.0046	0.0388	Not Significant
Rv1706A	hypothetical protein	0.24	-0.0775	0.93	0.959	0.0332	0.403	0.55	0.79	Not Significant
Rv1707	transmembrane protein	-0.349	-0.529	2.18e-08	4.56e-07	-0.603	-0.249	0.000318	0.00447	Not Significant
Rv1708	initiation inhibitor protein	-0.162	-0.101	0.962	0.976	0.355	-0.234	0.839	0.931	Not Significant
Rv1709	segregation and condensation protein ScpA	-0.382	-0.673	1.82e-05	0.000212	-0.00442	-0.383	0.00676	0.0518	Not Significant
Rv1710	segregation and condensation protein ScpB	-0.224	-0.794	0.000342	0.00254	0.0941	-0.448	0.00188	0.0195	Not Significant
Rv1711	RNA pseudouridine synthase									Not Significant
Rv1712	cytidylate kinase	-0.052	-0.321	0.0997	0.207	-0.206	-0.823	0.000946	0.0111	Not Significant
Rv1713	GTPase Der									Not Significant
Rv1714	oxidoreductase	-0.0495	-0.18	0.0439	0.114	0.211	0.153	0.138	0.404	Not Significant
Rv1715	3-hydroxybutyryl-CoA dehydrogenase FadB	-0.0411	-0.123	0.097	0.204	-0.0667	-0.0114	0.555	0.794	Not Significant
Rv1716	hypothetical protein	-0.0303	-0.41	0.00453	0.02	-0.279	-0.12	0.12	0.378	Not Significant
Rv1717	hypothetical protein	0.0915	0.0751	0.69	0.791	0.148	-0.0675	0.82	0.925	Not Significant
Rv1718	hypothetical protein	0.0601	-0.091	0.216	0.363	0.118	0.0877	0.392	0.682	Not Significant
Rv1719	transcriptional regulator	0.134	-0.303	0.637	0.753	-0.0881	0.0865	0.522	0.772	Not Significant
Rvnt21	tRNA-Pro									Not Significant
Rv1720c	ribonuclease VapC12	0.0101	-0.326	0.112	0.225	0.063	-0.188	0.632	0.837	Not Significant
Rv1721c	antitoxin VapB12	-0.0461	-0.361	0.244	0.397	-0.0876	-0.302	0.125	0.386	Not Significant
Rv1722	carboxylase	0.00239	-0.101	0.0374	0.101	-0.0195	7.76e-06	0.672	0.855	Not Significant
Rv1723	hydrolase	-0.0822	-0.0402	0.0178	0.0576	0.0307	-0.0403	0.318	0.626	Not Significant
Rv1724c	hypothetical protein	-0.0136	-0.206	0.00171	0.00941	-0.0615	-0.0196	0.267	0.574	Not Significant
Rv1725c	hypothetical protein	0.0618	-0.00809	0.55	0.682	-0.016	-0.0615	0.262	0.571	Not Significant
Rv1726	oxidoreductase	-0.0597	-0.23	0.511	0.651	-0.107	0.0052	0.479	0.747	Not Significant
Rv1727	hypothetical protein	0.0996	-0.357	0.000559	0.00375	0.0143	0.0699	0.99	0.995	Not Significant
Rv1728c	hypothetical protein	0.204	-0.0849	0.484	0.632	0.0976	0.051	0.137	0.404	Not Significant
Rv1729c	S-adenosylmethionine-dependent methyltransferase	0.257	-0.144	0.971	0.982	-0.0945	0.00305	0.817	0.923	Not Significant
Rv1730c	penicillin-binding protein	0.048	0.0572	0.87	0.917	-0.03	-0.0494	0.516	0.77	Not Significant
Rv1731	succinate-semialdehyde dehydrogenase	0.121	-0.0305	0.462	0.61	0.0784	-0.0487	0.795	0.915	Not Significant
Rv1732c	hypothetical protein	0.31	-0.212	0.948	0.97	-0.0241	-0.127	0.209	0.505	Not Significant
Rv1733c	transmembrane protein	-0.127	-0.283	0.101	0.209	-0.0613	-0.0311	0.684	0.863	Not Significant
RVnc0036	Putative small regulatory RNA	-0.0712	-0.519	0.0703	0.161	-0.217	-0.111	0.107	0.356	Not Significant
Rv1734c	hypothetical protein	0.0196	-0.19	0.187	0.328	-0.0801	0.0414	0.869	0.945	Not Significant
Rv1735c	membrane protein	-0.0648	-0.157	0.222	0.37	0.148	0.15	0.307	0.614	Not Significant
Rv1735a	hypothetical protein	0.248	0.164	0.389	0.542	0.119	0.0571	0.516	0.77	Not Significant
Rv1736c	nitrate reductase-like protein NarX	0.0604	0.00114	0.502	0.643	0.0874	-0.0481	0.657	0.849	Not Significant
Rv1737c	nitrate/nitrite transporter	0.017	-0.0363	0.577	0.705	0.0927	-0.106	0.429	0.713	Not Significant
Rv1738	hypothetical protein	0.113	0.00631	0.689	0.79	0.141	0.127	0.335	0.638	Not Significant
Rv1739c	sulfate ABC transporter permease	-0.00423	-0.0682	0.0438	0.114	0.0644	-0.0395	0.175	0.456	Not Significant
Rv1740	antitoxin VapB34	-0.0468	-0.16	0.196	0.338	-0.289	-0.248	0.13	0.393	Not Significant
Rv1741	ribonuclease VapC34	0.00168	-0.0686	0.563	0.692	-0.0507	0.0267	0.987	0.994	Not Significant
Rv1742	hypothetical protein	0.144	-0.177	0.362	0.514	0.0982	0.0241	0.731	0.887	Not Significant
Rv1743	serine/threonine-protein kinase PknE	-0.0889	-0.15	2.96e-05	0.000325	0.133	-0.0575	0.328	0.633	Not Significant
Rv1744c	membrane protein	0.126	-0.112	0.633	0.75	-0.0419	-0.106	0.469	0.739	Not Significant
Rv1745c	isopentenyl-diphosphate delta-isomerase	0.443	0.516	0.0231	0.0697	0.546	-0.0788	0.922	0.969	Not Significant
Rv1746	serine/threonine-protein kinase PknF	-0.0456	-0.154	0.0315	0.0886	0.00367	0.000437	0.348	0.651	Not Significant
Rv1747	ABC transporter ATP-binding protein/permease	0.273	0.388	7.45e-21	4.92e-19	-0.0435	0.648	2.84e-13	1.88e-11	Not Significant
Rv1748	hypothetical protein	0.00281	-0.153	0.00192	0.0103	-0.0801	-0.0724	0.127	0.387	Not Significant
Rv1749c	integral membrane protein	0.0183	-0.158	0.0374	0.101	-0.102	-0.0849	0.00308	0.0287	Not Significant
Rv1750c	fatty-acid--CoA ligase FadD1	0.00139	-0.206	0.0111	0.0402	-0.00605	-0.0505	0.196	0.486	Not Significant
Rv1751	oxidoreductase	0.102	-0.0227	0.949	0.972	0.0127	-0.0213	0.159	0.434	Not Significant
Rv1752	hypothetical protein	-0.106	-0.0979	0.944	0.969	-0.258	-0.348	0.36	0.659	Not Significant
Rv1753c	PPE family protein PPE24	0.0256	-0.213	0.0409	0.108	0.0334	-0.0401	0.166	0.443	Not Significant
Rv1754c	hypothetical protein	-0.177	-0.393	2.36e-22	1.69e-20	-0.236	-0.167	2.3e-08	7.58e-07	Not Significant
Rv1758	cutinase	-0.0344	-0.291	0.0179	0.0579	0.0315	0.0472	0.639	0.842	Not Significant
Rv1759c	PE-PGRS family protein Wag22	0.0658	-0.136	0.102	0.211	0.102	0.0437	0.979	0.99	Not Significant
Rv1760	diacylglycerol acyltransferase	-0.075	-0.101	0.0108	0.0396	-0.0433	0.0527	0.489	0.755	Not Significant
Rv1761c	hypothetical protein	0.134	-0.202	0.314	0.468	-0.116	-0.0234	0.596	0.82	Not Significant
Rv1762c	hypothetical protein	-0.0902	-0.0289	0.285	0.44	-0.0394	0.0326	0.961	0.983	Not Significant
Rv1765c	hypothetical protein	0.156	-0.0344	0.63	0.748	0.126	-0.0699	0.58	0.811	Not Significant
Rv1766	hypothetical protein	-0.0924	-0.279	0.43	0.58	-0.364	0.027	0.0952	0.331	Not Significant
Rv1767	hypothetical protein	0.0947	-5.18e-05	0.747	0.829	-0.234	0.00137	0.483	0.75	Not Significant
Rv1768	PE-PGRS family protein PE_PGRS31	0.0291	-0.219	0.0359	0.0973	-0.0209	-0.0486	0.427	0.712	Not Significant
Rv1769	hypothetical protein	-0.0336	-0.374	1.6e-05	0.000189	-0.0237	-0.0571	0.174	0.455	Not Significant
Rv1770	hypothetical protein	-0.0657	-0.217	0.000234	0.0019	-0.0761	-0.121	0.0106	0.0717	Not Significant
Rv1771	L-gulono-1,4-lactone dehydrogenase	0.0378	-0.113	0.504	0.645	0.0566	0.0246	0.782	0.91	Not Significant
Rv1772	hypothetical protein	0.161	-0.495	0.377	0.529	0.0593	0.0515	0.998	0.998	Not Significant
Rv1773c	transcriptional regulator	0.0501	-0.137	0.613	0.735	-0.00396	0.00271	0.654	0.849	Not Significant
Rv1774	oxidoreductase	0.0607	-0.119	0.0745	0.168	0.0889	0.0342	0.841	0.931	Not Significant
Rv1775	hypothetical protein	0.0259	-0.107	0.631	0.748	0.158	-0.0377	0.376	0.673	Not Significant
Rv1776c	transcriptional regulator	0.191	-0.134	0.15	0.28	0.129	0.0142	0.664	0.849	Not Significant
Rv1777	cytochrome P450 Cyp144	-0.0781	-0.182	0.00215	0.0114	0.0411	-0.0678	0.17	0.45	Not Significant
Rv1778c	hypothetical protein	-0.107	-0.462	0.112	0.226	0.0869	0.16	0.978	0.989	Not Significant
Rv1779c	integral membrane protein	0.144	-0.0192	0.301	0.455	0.161	-0.0462	0.733	0.889	Not Significant
Rv1780	hypothetical protein	0.16	-0.171	0.121	0.24	-0.0703	0.178	0.0944	0.329	Not Significant
Rv1781c	4-alpha-glucanotransferase	-0.0337	-0.245	1.48e-05	0.000176	-0.0622	-0.108	0.000897	0.0106	Not Significant
Rv1782	ESX-5 type VII secretion system protein EccB5									Not Significant
Rv1783	ESX-5 type VII secretion system protein EccC5									Not Significant
Rv1785c	cytochrome P450 Cyp143	0.0915	0.0366	0.35	0.503	0.179	-0.00471	0.292	0.599	Not Significant
Rv1786	ferredoxin	-0.143	-0.0514	0.799	0.867	0.245	0.0486	0.627	0.835	Not Significant
Rv1787	PPE family protein PPE25	-0.0543	-0.0943	0.0143	0.0487	-0.117	-0.0799	0.0139	0.0877	Not Significant
Rv1788	PE family protein PE18	-0.132	-0.156	0.123	0.243	-0.0311	0.0405	0.905	0.961	Not Significant
Rv1789	PPE family protein PPE26	-0.13	-0.163	0.0303	0.0861	-0.00449	-0.0843	0.232	0.534	Not Significant
Rv1790	PPE family protein PPE27	-0.108	-0.105	0.361	0.514	-0.0521	-0.0278	0.0633	0.26	Not Significant
Rv1791	PE family protein PE19									Not Significant
Rv1793	ESAT-6 like protein EsxN	-0.145	0.218	0.559	0.69	-0.0293	-0.117	0.134	0.399	Not Significant
Rv1794	hypothetical protein									Not Significant
Rv1795	ESX-5 type VII secretion system protein EccD									Not Significant
Rv1796	membrane-anchored mycosin MycP									Not Significant
Rv1797	ESX-5 type VII secretion system protein EccE									Not Significant
Rv1798	ESX-5 type VII secretion system protein EccA	-0.0308	-1.31	0.0635	0.15	0.138	-0.035	0.569	0.806	Not Significant
Rv1799	lipoprotein LppT									Not Significant
Rv1800	PPE family protein PPE28	0.0214	-0.117	0.0047	0.0205	-0.0664	-0.0493	0.619	0.831	Not Significant
Rv1801	PPE family protein PPE29	0.15	-0.187	0.0234	0.0704	0.0457	-0.108	0.498	0.761	Not Significant
Rv1802	PPE family protein PPE30	-0.091	-0.245	1.99e-06	2.84e-05	-0.0656	-0.00875	0.988	0.994	Not Significant
Rv1803c	PE-PGRS family protein PE_PGRS32	-0.142	-0.216	1.23e-06	1.83e-05	-0.145	0.0273	0.831	0.928	Not Significant
Rv1804c	hypothetical protein	-0.067	-0.404	0.0311	0.0879	-0.0884	0.00354	0.658	0.849	Not Significant
Rv1805c	hypothetical protein	0.901	0.319	0.0844	0.185	0.661	-0.226	0.508	0.766	Not Significant
Rv1806	PE family protein PE20	0.558	0.128	0.0271	0.0791	0.615	0.289	0.0146	0.0913	Not Significant
Rv1808	PPE family protein PPE32	-0.0509	-0.2	1.03e-07	1.95e-06	-0.163	-0.222	5.08e-07	1.36e-05	Not Significant
Rv1809	PPE family protein PPE33	-0.297	-0.376	7.63e-09	1.67e-07	-0.234	-0.3	5.43e-07	1.43e-05	Not Significant
Rv1810	hypothetical protein	-0.186	-0.171	0.0202	0.0629	-0.187	-0.228	0.00217	0.022	Not Significant
Rv1811	Mg2+ transport P-type ATPase MgtC	0.0262	-0.18	0.0102	0.0379	0.011	-0.116	0.00794	0.0587	Not Significant
Rv1812c	dehydrogenase	0.0723	-0.105	0.103	0.212	0.0695	-0.0769	0.207	0.503	Not Significant
Rv1813c	hypothetical protein	0.166	-0.066	0.333	0.485	-0.144	-0.246	0.00143	0.0156	Not Significant
Rv1814	membrane-bound C-5 sterol desaturase	0.0242	-0.128	0.00891	0.034	0.0536	-0.036	0.742	0.893	Not Significant
Rv1815	hypothetical protein	0.0783	-0.0978	0.332	0.485	-0.13	-0.222	0.00441	0.0374	Not Significant
Rv1816	HTH-type transcriptional regulator	0.0676	-0.0129	0.495	0.64	0.0496	-0.0244	0.0476	0.213	Not Significant
Rv1817	flavoprotein	-0.00667	-0.171	0.048	0.122	-0.0146	-0.0526	0.116	0.371	Not Significant
Rv1818c	PE-PGRS family protein PE_PGRS33	-0.0392	-0.191	0.0616	0.148	-0.0122	0.0416	0.239	0.541	Not Significant
Rv1819c	vitamin B12 transport ATP-binding protein BacA	-0.227	0.19	0.173	0.312	0.0855	1.79	5.59e-32	1.57e-29	Not Significant
Rv1820	acetolactate synthase large subunit IlvG	0.0765	-0.121	0.415	0.565	0.0382	0.235	0.00346	0.0313	Not Significant
Rv1821	accessory Sec system translocase SecA2	-0.239	-0.0214	0.838	0.895	-0.3	0.63	0.00258	0.0254	Not Significant
Rv1822	CDP-diacylglycerol--glycerol-3-phosphate 3-phosphatidyltransferase	0.0587	-0.225	0.437	0.585	-0.121	0.113	0.522	0.772	Not Significant
Rv1823	hypothetical protein									Not Significant
Rv1824	hypothetical protein									Not Significant
Rv1825	hypothetical protein	-0.317	-0.00434	0.631	0.748	-0.24	0.117	0.461	0.733	Not Significant
Rv1826	glycine cleavage system protein H									Not Significant
Rv1827	glycogen accumulation regulator GarA									Not Significant
Rv1828	HTH-type transcriptional regulator									Not Significant
Rv1829	hypothetical protein	0.492	0.363	3.59e-07	5.9e-06	0.264	0.25	0.00949	0.0668	Not Significant
Rv1830	HTH-type transcriptional regulator	0.402	0.2	0.536	0.67	-0.324	-0.0646	0.509	0.767	Not Significant
Rv1831	hypothetical protein	0.11	-0.46	0.00107	0.00639	0.0392	-0.465	1.91e-05	0.000379	Not Significant
Rv1832	glycine dehydrogenase	0.372	-0.197	0.693	0.793	-0.0207	-0.0124	0.578	0.81	Not Significant
Rv1833c	haloalkane dehalogenase	-0.0959	-0.228	0.18	0.32	0.169	-0.0342	0.766	0.904	Not Significant
Rv1834	hydrolase	0.0474	-0.039	0.143	0.272	-0.0315	-0.0475	0.624	0.832	Not Significant
Rv1835c	serine esterase	-0.0109	-0.111	0.0108	0.0396	-0.00844	0.00554	0.956	0.983	Not Significant
Rv1836c	hypothetical protein	-1.04	-1.14	2.78e-36	4.69e-34	-1.46	-0.844	2.79e-22	3.92e-20	Hypersusceptible
Rv1837c	malate synthase									Not Significant
Rv1838c	ribonuclease VapC13	-0.152	-0.21	0.0011	0.00653	-0.0992	0.0194	0.746	0.894	Not Significant
Rv1839c	antitoxin VapB13	-0.102	-0.185	0.261	0.414	-0.0886	-0.133	0.667	0.852	Not Significant
Rv1840c	PE-PGRS family protein PE_PGRS34	0.103	-0.0566	0.749	0.831	0.123	-0.048	0.0823	0.306	Not Significant
Rv1841c	hypothetical protein	-0.0433	-0.16	0.00969	0.0367	0.0217	0.00436	0.8	0.917	Not Significant
Rv1842c	hypothetical protein	-0.034	-0.245	0.0628	0.149	0.125	0.0129	0.0976	0.336	Not Significant
Rv1843c	inosine-5'-monophosphate dehydrogenase	0.436	0.248	2.75e-09	6.52e-08	0.544	0.799	7.01e-39	3.94e-36	Not Significant
Rv1844c	6-phosphogluconate dehydrogenase	-0.0109	-0.0479	0.803	0.869	0.0813	0.162	5.29e-05	0.000939	Not Significant
Rv1845c	sensor-transducer protein BlaR	0.49	0.217	0.323	0.477	0.18	0.237	0.896	0.959	Not Significant
Rv1846c	transcriptional repressor BlaI	0.251	0.041	0.637	0.753	0.0741	0.0268	0.896	0.959	Not Significant
Rv1847	esterase	-0.054	-0.102	0.027	0.0789	-0.225	-0.0991	0.0722	0.281	Not Significant
Rv1848	urease subunit gamma	0.17	-0.304	0.444	0.592	-0.185	-0.153	0.159	0.434	Not Significant
Rv1849	urease subunit beta	-0.11	-0.417	0.022	0.0672	-0.0241	-0.328	0.467	0.738	Not Significant
Rv1850	urease subunit alpha	0.128	-0.0431	0.605	0.728	0.236	-0.0561	0.66	0.849	Not Significant
Rv1851	urease accessory protein UreF	-0.0769	-0.375	0.0297	0.0849	0.159	-0.108	0.364	0.661	Not Significant
Rv1852	urease accessory protein UreG	0.159	-0.121	0.372	0.525	0.148	-0.0585	0.571	0.806	Not Significant
Rv1853	urease accessory protein UreD	0.0122	-0.223	0.146	0.276	0.108	0.0625	0.716	0.881	Not Significant
Rv1854c	NADH dehydrogenase	-0.0377	-0.476	0.14	0.267	-0.0627	-0.188	0.152	0.424	Not Significant
Rv1855c	oxidoreductase	-0.0379	-0.195	0.000586	0.00391	-0.00608	-0.0827	0.0812	0.304	Not Significant
Rv1856c	oxidoreductase	0.0215	-0.286	0.34	0.493	0.147	-0.345	0.265	0.571	Not Significant
Rv1857	molybdate ABC transporter substrate-binding lipoprotein ModA	0.0291	-0.238	0.0746	0.168	0.0638	0.0132	0.29	0.596	Not Significant
Rv1858	molybdenum ABC transporter permease ModB	-0.0322	-0.12	0.00728	0.029	-0.0213	0.069	0.414	0.7	Not Significant
Rv1859	molybdenum ABC transporter ATP-binding protein ModC	-0.007	-0.237	0.0198	0.0621	-0.0775	-0.0944	0.903	0.96	Not Significant
Rv1860	hypothetical protein	-0.358	-0.658	3.24e-06	4.46e-05	-0.639	-0.0258	0.313	0.62	Not Significant
Rv1861	transmembrane protein	0.336	-0.0057	0.953	0.973	0.0122	-0.149	0.189	0.475	Not Significant
Rv1862	alcohol dehydrogenase A	-0.00019	-0.0832	0.00582	0.0243	0.0127	-0.00741	0.369	0.668	Not Significant
Rv1863c	integral membrane protein	0.0368	-0.229	0.00128	0.0075	-0.0711	-0.0985	0.0378	0.182	Not Significant
Rv1864c	hypothetical protein	-0.198	-0.187	1.9e-05	0.00022	-0.134	-0.00777	0.335	0.638	Not Significant
Rv1865c	short-chain type dehydrogenase	-0.0347	-0.218	0.122	0.241	-0.0394	-0.132	0.163	0.439	Not Significant
Rv1866	hypothetical protein	-0.0327	-0.137	0.014	0.0482	0.117	0.0547	0.807	0.92	Not Significant
Rv1867	hypothetical protein	0.0102	-0.193	0.0819	0.181	0.069	-0.0213	0.703	0.872	Not Significant
Rv1868	hypothetical protein	-0.216	-0.405	2.63e-09	6.29e-08	-0.117	0.0316	0.628	0.835	Not Significant
Rv1869c	reductase	0.0113	-0.13	0.0169	0.055	0.0879	-0.0675	0.309	0.616	Not Significant
Rv1870c	hypothetical protein	0.141	-0.14	0.103	0.212	0.039	-0.0434	0.525	0.775	Not Significant
Rv1871c	hypothetical protein	0.1	-0.0316	0.742	0.827	-0.012	-0.107	0.0909	0.322	Not Significant
Rv1872c	L-lactate dehydrogenase	0.217	-0.0799	0.576	0.704	0.378	-0.0841	0.723	0.884	Not Significant
Rv1873	hypothetical protein	0.0872	-0.0889	0.225	0.373	0.0367	-0.15	0.0513	0.224	Not Significant
Rv1874	hypothetical protein	-0.0726	-0.158	0.0224	0.068	0.00211	-0.122	0.072	0.281	Not Significant
Rv1875	hypothetical protein	0.0708	-0.0788	0.442	0.59	-0.0163	-0.111	0.00975	0.0681	Not Significant
Rv1876	bacterioferritin BfrA	0.135	0.0487	0.155	0.288	0.208	-0.0683	0.986	0.994	Not Significant
Rv1877	MFS-type transporter	0.0383	-0.163	7.3e-05	0.000709	0.0115	-0.0246	0.403	0.691	Not Significant
Rv1878	glutamine synthetase GlnA	-0.0519	-0.0931	0.04	0.106	0.05	-0.0595	0.322	0.628	Not Significant
Rv1879	hypothetical protein	-0.0695	-0.158	0.151	0.282	0.00846	-0.137	0.416	0.702	Not Significant
Rv1880c	cytochrome P450 Cyp140	0.0115	-0.252	0.0119	0.0424	0.0726	0.00771	0.535	0.783	Not Significant
Rv1881c	lipoprotein LppE	-0.00876	0.0151	0.412	0.562	-0.13	-0.0461	0.602	0.822	Not Significant
Rv1882c	short-chain type dehydrogenase/reductase	0.0658	0.084	0.891	0.935	-0.00421	-0.0341	0.91	0.963	Not Significant
Rv1883c	hypothetical protein	0.204	0.197	0.138	0.264	-0.0131	0.117	0.232	0.534	Not Significant
Rv1884c	resuscitation-promoting factor RpfC	-0.119	0.108	0.675	0.78	-0.088	-0.141	0.899	0.959	Not Significant
Rv1885c	chorismate mutase	0.0118	-0.0936	0.00485	0.0211	-0.0362	-0.0244	0.327	0.632	Not Significant
Rv1886c	diacylglycerol acyltransferase/mycolyltransferase Ag85B	-0.79	-0.485	5.86e-15	2.44e-13	-0.929	0.35	0.358	0.659	Not Significant
Rv1887	hypothetical protein	0.0418	-0.253	0.00363	0.0169	0.0154	0.0424	0.369	0.668	Not Significant
Rv1890c	hypothetical protein	0.195	-0.28	0.416	0.565	0.113	-0.103	0.66	0.849	Not Significant
Rv1891	hypothetical protein	-1.03	-0.566	1.22e-06	1.83e-05	-0.987	0.155	0.882	0.954	Not Significant
Rv1892	membrane protein	0.0981	-0.193	0.0379	0.102	-0.0733	-0.144	0.000663	0.00833	Not Significant
Rv1893	hypothetical protein	-0.0339	-0.188	0.048	0.122	-0.131	-0.0938	0.0246	0.132	Not Significant
Rv1894c	hypothetical protein	-0.115	-0.178	1.32e-05	0.000158	0.0271	0.00122	0.972	0.986	Not Significant
Rv1895	zinc-binding alcohol dehydrogenase	0.078	-0.082	0.373	0.525	0.242	0.0763	0.566	0.805	Not Significant
Rv1896c	S-adenosyl-L-methionine-dependent methyltransferase	-0.0462	-0.15	0.0336	0.0926	-0.0148	0.033	0.44	0.72	Not Significant
Rv1897c	D-tyrosyl-tRNA(Tyr) deacylase	0.0723	-0.448	0.0544	0.134	0.0715	-0.128	0.236	0.538	Not Significant
Rv1898	hypothetical protein	0.287	-0.133	0.744	0.828	-0.294	-0.142	0.155	0.429	Not Significant
Rv1899c	lipoprotein LppD	0.0129	-0.17	0.0481	0.122	-0.0191	-0.0978	0.0305	0.155	Not Significant
Rv1900c	lignin peroxidase LipJ	0.0156	-0.218	0.000679	0.00443	-0.077	-0.0967	0.132	0.395	Not Significant
Rv1901	competence damage-inducible protein CinA	-0.00248	0.0538	0.542	0.675	-0.111	-0.0446	0.305	0.612	Not Significant
Rv1902c	sialic acid-transport integral membrane protein NanT	0.0573	-0.177	0.00123	0.00724	0.0114	-0.0138	0.831	0.929	Not Significant
Rv1903	membrane protein	-0.0171	-0.163	0.000464	0.0032	-0.0734	-0.0748	0.432	0.715	Not Significant
Rv1904	hypothetical protein	-0.0792	-0.346	0.0198	0.062	-0.0126	-0.0219	0.504	0.764	Not Significant
Rv1905c	D-amino acid oxidase	-0.0533	-0.137	0.0312	0.088	-0.0226	-0.191	7.2e-05	0.00122	Not Significant
Rv1906c	hypothetical protein	-0.0654	-0.288	0.00278	0.0137	-0.391	-0.259	1.55e-05	0.000313	Not Significant
Rv1907c	hypothetical protein	0.059	0.0292	0.563	0.692	0.00777	-0.111	0.00896	0.0645	Not Significant
Rv1908c	catalase-peroxidase	-0.212	-0.879	5.63e-19	3.45e-17	-0.158	-1.15	3.79e-30	9.12e-28	Hypersusceptible
Rv1909c	ferric uptake regulation protein FurA	-0.0158	-0.581	1.13e-06	1.71e-05	-0.14	-0.64	2.65e-05	0.000516	Hypersusceptible
Rv1910c	hypothetical protein	0.102	-0.142	0.539	0.672	0.0659	0.0374	0.235	0.538	Not Significant
Rv1911c	lipoprotein LppC	0.0341	-0.151	0.814	0.877	0.00448	-0.162	0.112	0.366	Not Significant
Rv1912c	oxidoreductase FadB	0.0706	-0.386	0.0644	0.152	-0.0266	-0.0801	0.377	0.673	Not Significant
Rv1913	hypothetical protein	-0.007	-0.229	0.00313	0.015	-0.0326	-0.018	0.47	0.739	Not Significant
Rv1914c	hypothetical protein	0.154	-0.325	0.0646	0.152	-0.113	0.0986	0.833	0.929	Not Significant
Rv1915	isocitrate lyase AceAa	0.0323	-0.16	0.00258	0.0129	0.0374	-0.00448	0.983	0.993	Not Significant
Rv1916	isocitrate lyase AceAb	-0.0327	-0.143	0.0122	0.0432	-0.0472	-0.171	0.132	0.395	Not Significant
Rv1917c	PPE family protein PPE34	0.072	-0.214	4.49e-05	0.000461	0.0525	-0.0375	0.901	0.959	Not Significant
Rv1918c	PPE family protein PPE35	0.0146	-0.0938	0.157	0.29	0.0294	-0.0729	0.00904	0.0647	Not Significant
Rv1919c	hypothetical protein	0.0153	-0.111	0.19	0.331	0.114	-0.025	0.9	0.959	Not Significant
Rv1920	membrane protein	0.0473	-0.251	0.146	0.276	-0.0435	-0.105	0.259	0.569	Not Significant
Rv1921c	lipoprotein LppF	-0.0839	-0.102	3.42e-05	0.000369	-0.0326	0.0316	0.263	0.571	Not Significant
Rv1922	lipoprotein	0.0163	-0.145	0.0268	0.0783	0.0539	-0.0679	0.145	0.414	Not Significant
Rv1923	lipase LipD	0.0395	-0.144	0.0807	0.179	0.0401	0.0366	0.203	0.497	Not Significant
Rv1924c	hypothetical protein	0.0331	-0.0536	0.374	0.526	0.127	0.0941	0.00376	0.0334	Not Significant
Rv1925	fatty-acid--CoA ligase FadD31	-0.428	0.0595	0.69	0.791	-0.612	0.336	0.0638	0.26	Not Significant
Rv1926c	immunogenic protein Mpt63	0.233	0.0326	0.24	0.391	0.0821	0.012	0.947	0.978	Not Significant
Rv1927	hypothetical protein	0.0191	-0.164	0.0929	0.198	0.107	-0.0287	0.829	0.928	Not Significant
Rv1928c	short-chain type dehydrogenase/reductase	-0.0293	-0.073	0.0621	0.148	0.0675	0.00104	0.335	0.638	Not Significant
Rv1929c	hypothetical protein	-0.0782	-0.109	0.179	0.319	0.0536	0.0288	0.788	0.913	Not Significant
Rv1930c	hypothetical protein	0.258	-0.12	0.553	0.684	0.307	0.223	0.0326	0.162	Not Significant
Rv1931c	transcriptional regulator	0.356	-0.307	0.659	0.77	0.0491	0.25	0.805	0.919	Not Significant
Rv1932	2-Cys peroxiredoxin	0.0409	-0.14	0.328	0.481	-0.154	-0.57	4.95e-06	0.00011	Not Significant
Rv1933c	acyl-CoA dehydrogenase FadE18	-0.0199	-0.0582	0.685	0.787	-0.0943	-0.0666	0.467	0.738	Not Significant
Rv1934c	acyl-CoA dehydrogenase FadE17	-0.118	-0.0159	0.682	0.786	0.0345	-0.0575	0.125	0.386	Not Significant
Rv1935c	enoyl-CoA hydratase EchA13	0.0896	-0.134	0.0201	0.0627	-0.111	-0.106	0.00206	0.0211	Not Significant
Rv1936	monooxygenase	-0.0616	-0.155	8.81e-05	0.000837	-0.0308	0.0115	0.567	0.805	Not Significant
Rv1937	oxygenase	-0.0107	-0.078	0.00186	0.0101	-0.0191	-0.0474	0.0425	0.196	Not Significant
Rv1938	epoxide hydrolase EphB	0.0867	-0.218	0.0155	0.0516	0.0641	0.02	0.344	0.646	Not Significant
Rv1939	oxidoreductase	-0.26	-0.381	0.109	0.221	-0.142	0.0682	0.3	0.607	Not Significant
Rv1940	riboflavin biosynthesis protein RibA	-0.06	-0.0742	0.216	0.363	0.0305	-0.0568	0.905	0.961	Not Significant
Rv1941	short-chain type dehydrogenase/reductase	0.042	-0.159	0.293	0.448	0.128	-0.247	0.125	0.386	Not Significant
Rv1942c	toxin MazF5	-0.143	-0.214	0.0769	0.173	0.0244	0.0554	0.547	0.79	Not Significant
Rv1943c	antitoxin MazE5	0.0714	0.0213	0.914	0.948	-0.0919	0.0582	0.345	0.647	Not Significant
Rv1944c	hypothetical protein	0.0231	-0.0179	0.39	0.543	0.0804	0.0133	0.187	0.473	Not Significant
Rv1945	hypothetical protein	0.0471	-0.302	0.00415	0.0188	0.0229	0.0751	0.0689	0.274	Not Significant
Rv1946c	lipoprotein	0.101	-0.119	0.437	0.586	0.0419	-0.021	0.326	0.632	Not Significant
Rv1947	hypothetical protein	0.058	-0.478	0.00423	0.0191	0.0956	-0.0514	0.983	0.993	Not Significant
Rv1948c	hypothetical protein	0.0806	0.012	0.739	0.826	-0.0683	-0.0212	0.495	0.759	Not Significant
Rv1950c	hypothetical protein	-0.0606	-0.177	0.00809	0.0314	0.0877	0.0232	0.162	0.436	Not Significant
Rv1951c	hypothetical protein	0.0661	-0.165	0.254	0.407	-0.183	-0.12	0.151	0.423	Not Significant
Rv1952	antitoxin VapB14	0.323	-0.0405	0.64	0.755	-0.123	0.215	0.502	0.762	Not Significant
Rv1953	ribonuclease VapC14	0.0428	-0.314	0.218	0.365	-0.0879	0.0177	0.235	0.538	Not Significant
Rv1954c	hypothetical protein	0.0615	0.0463	0.342	0.496	-0.16	-0.138	0.00928	0.0657	Not Significant
Rv1955	toxin HigB	0.148	-0.169	0.4	0.552	0.1	0.212	0.026	0.137	Not Significant
Rv1956	antitoxin HigA	0.221	-0.0909	0.672	0.778	-0.0725	-0.229	0.32	0.628	Not Significant
Rv1957	SecB-like chaperone	0.419	0.947	3.01e-05	0.000328	0.0596	-0.0939	0.778	0.909	Not Significant
Rv1958c	hypothetical protein	0.072	-0.232	0.148	0.277	-0.0271	0.0509	0.391	0.681	Not Significant
Rv1959c	toxin ParE1	-0.0481	-0.162	0.342	0.495	0.0946	0.178	0.723	0.884	Not Significant
Rv1960c	antitoxin ParD1	0.148	-0.171	0.492	0.639	0.167	0.188	0.23	0.533	Not Significant
Rv1961	hypothetical protein	-0.0881	-0.318	0.00477	0.0208	-0.0121	0.0364	0.494	0.759	Not Significant
Rv1962c	ribonuclease VapC35	0.218	-0.161	0.0334	0.0922	0.0552	-0.0701	0.0582	0.245	Not Significant
Rv1962A	antitoxin VapB35	-0.00199	-0.108	0.635	0.751	-0.0137	-0.341	0.00365	0.0326	Not Significant
Rv1963c	transcriptional repressor Mce3R	0.106	-0.383	0.0323	0.0902	-0.0722	-0.29	0.00412	0.0358	Not Significant
Rv1964	integral membrane protein	0.111	-0.161	0.317	0.471	-0.0164	-0.0487	0.269	0.576	Not Significant
Rv1965	integral membrane protein	0.0334	-0.232	0.0334	0.0921	-0.036	0.0957	0.66	0.849	Not Significant
Rv1966	Mce family protein Mce3A	-0.0212	-0.145	0.0841	0.184	-2.39e-05	-0.0582	0.793	0.914	Not Significant
Rv1967	Mce family protein Mce3B	0.0666	-0.047	0.806	0.871	0.0959	0.0724	0.121	0.378	Not Significant
Rv1968	Mce family protein Mce3C	0.0983	-0.198	0.247	0.399	0.111	0.0456	0.365	0.661	Not Significant
Rv1969	Mce family protein Mce3D	-0.00966	-0.194	0.00886	0.0339	0.0507	0.0482	0.506	0.764	Not Significant
Rv1970	Mce family lipoprotein LprM	0.112	-0.245	0.426	0.576	-0.0145	0.00178	0.939	0.976	Not Significant
Rv1971	Mce family protein Mce3F	-0.0213	-0.0617	0.0208	0.0644	0.0142	-0.135	0.335	0.638	Not Significant
Rv1972	Mce associated membrane protein	-0.012	-0.0241	0.976	0.984	0.307	0.0565	0.123	0.383	Not Significant
Rv1973	Mce associated membrane protein	0.262	-0.0591	0.637	0.753	-0.0661	-0.0607	0.592	0.818	Not Significant
Rv1974	membrane protein	-0.0406	-0.231	0.0137	0.0474	0.0238	-0.0263	0.453	0.728	Not Significant
Rv1975	hypothetical protein	0.0509	-0.149	0.0575	0.14	-0.0647	-0.0811	0.113	0.368	Not Significant
Rv1976c	hypothetical protein	0.0317	-0.222	0.529	0.664	-0.266	-0.358	0.105	0.35	Not Significant
Rv1977	hypothetical protein	0.0349	-0.133	0.0282	0.0815	0.0832	0.0331	0.896	0.959	Not Significant
Rv1978	hypothetical protein	-0.0311	-0.127	0.0185	0.059	-0.0636	-0.069	0.189	0.474	Not Significant
Rv1979c	permease	0.02	-0.139	0.00733	0.0292	0.0548	-0.0258	0.994	0.997	Not Significant
Rv1980c	immunogenic protein Mpt64	0.0157	-0.127	0.0047	0.0205	0.0938	0.0349	0.5	0.762	Not Significant
Rv1981c	ribonucleoside-diphosphate reductase subunit beta NrdF1	0.00738	-0.0515	0.432	0.581	0.109	0.0712	0.0101	0.0699	Not Significant
Rv1982c	ribonuclease VapC36	0.021	-0.184	0.228	0.377	0.0176	-0.0319	0.498	0.761	Not Significant
[truncated: 1,951 more rows]
